# Supplementary material for: Global Transcriptomic Changes Induced by Infection of Cucumber (Cucumis sativus L.) with Mild and Severe Variants of Hop Stunt Viroid
Source: Front Microbiol. 2017 Dec 12;8:2427. doi: 10.3389/fmicb.2017.02427 (PMC5733102; doi:10.3389/fmicb.2017.02427)
Supplement: Table S2 — Statistics of RNA sequencing reads, data quality, Q-scores, and clean reads mapping to the reference genome for nine independent samples isolated from HSVd-infected cucumber plants. [file Table2.xlsx]

## Sheet: Sheet1
Time points	Sample name	Raw reads	Clean reads	Clean bases	Q20(%)	Q30(%)	GC content(%)	Total mapped	Multiple mapped	Uniquely mapped	Read-1	Read-2	Reads map to '+'	Reads map to '-'	Non-splice reads	Splice reads
2 dpi	Mock Repeat 1	45534830	44005760	6.60G	97.78	94.7	43.96	39440182 (89.63%)	531576 (1.21%)	38908606 (88.42%)	20045281 (45.55%)	18863325 (42.87%)	19484336 (44.28%)	19424270 (44.14%)	23971159 (54.47%)	14937447 (33.94%)
	Mock Repeat 2	45654314	44169650	6.63G	97.78	94.69	44.08	39649317 (89.77%)	423809 (0.96%)	39225508 (88.81%)	20201234 (45.74%)	19024274 (43.07%)	19646654 (44.48%)	19578854 (44.33%)	24179125 (54.74%)	15046383 (34.06%)
	HSVd-h Repeat 1	45167544	43609528	6.54G	97.61	94.38	43.89	38808791 (88.99%)	484015 (1.11%)	38324776 (87.88%)	19827839 (45.47%)	18496937 (42.41%)	19200860 (44.03%)	19123916 (43.85%)	23683341 (54.31%)	14641435 (33.57%)
	HSVd-h Repeat 2	42431868	41070312	6.16G	97.81	94.77	43.81	36893009 (89.83%)	386593 (0.94%)	36506416 (88.89%)	18780502 (45.73%)	17725914 (43.16%)	18284161 (44.52%)	18222255 (44.37%)	22709738 (55.29%)	13796678 (33.59%)
	HSVd-g54 Repeat 1	43718216	42241130	6.34G	97.74	94.63	43.81	37908454 (89.74%)	450138 (1.07%)	37458316 (88.68%)	19317294 (45.73%)	18141022 (42.95%)	18754686 (44.4%)	18703630 (44.28%)	23439898 (55.49%)	14018418 (33.19%)
	HSVd-g54 Repeat 2	37424936	36088190	5.41G	97.92	95.02	43.72	32344145 (89.63%)	359191 (1.00%)	31984954 (88.63%)	16458569 (45.61%)	15526385 (43.02%)	16018709 (44.39%)	15966245 (44.24%)	19935109 (55.24%)	12049845 (33.39%)
14 dpi	Mock Repeat 1	36273556	35037956	5.26G	97.89	94.94	43.48	31538343 (90.01%)	267111 (0.76%)	31271232 (89.25%)	16107069 (45.97%)	15164163 (43.28%)	15643424 (44.65%)	15627808 (44.60%)	20358886 (58.11%)	10912346 (31.14%)
	Mock Repeat 2	37558340	36388634	5.46G	97.8	94.75	43.28	32810881 (90.17%)	310476 (0.85%)	32500405 (89.31%)	16726721 (45.97%)	15773684 (43.35%)	16252310 (44.66%)	16248095 (44.65%)	21405418 (58.82%)	11094987 (30.49%)
	HSVd-h Repeat 1	37451828	36147136	5.42G	97.94	95.04	43.2	32491651 (89.89%)	331059 (0.92%)	32160592 (88.97%)	16541208 (45.76%)	15619384 (43.21%)	16083757 (44.50%)	16076835 (44.48%)	21250642 (58.79%)	10909950 (30.18%)
	HSVd-h Repeat 2	37481886	36252472	5.44G	98.14	95.52	43.39	32741132 (90.31%)	319791 (0.88%)	32421341 (89.43%)	16589427 (45.76%)	15831914 (43.67%)	16213946 (44.73%)	16207395 (44.71%)	21070869 (58.12%)	11350472 (31.31%)
	HSVd-g54 Repeat 1	40131950	38849448	5.83G	97.81	94.79	43.28	34851018 (89.71%)	339593 (0.87%)	34511425 (88.83%)	17756526 (45.71%)	16754899 (43.13%)	17263892 (44.44%)	17247533 (44.40%)	22171928 (57.07%)	12339497 (31.76%)
	HSVd-g54 Repeat 2	34328904	33287122	4.99G	97.99	95.23	43.36	30030311 (90.22%)	260272 (0.78%)	29770039 (89.43%)	15264185 (45.86%)	14505854 (43.58%)	14894221 (44.74%)	14875818 (44.69%)	19124827 (57.45%)	10645212 (31.98%)
28 dpi	Mock Repeat 1	44035368	42698988	6.40G	98.05	95.35	43.43	38556191 (90.30%)	322288 (0.75%)	38233903 (89.54%)	19561048 (45.81%)	18672855 (43.73%)	19124125 (44.79%)	19109778 (44.75%)	24446490 (57.25%)	13787413 (32.29%)
	Mock Repeat 2	46711912	45276322	6.79G	97.97	95.18	42.92	40892972 (90.32%)	314317 (0.69%)	40578655 (89.62%)	20815053 (45.97%)	19763602 (43.65%)	20292472 (44.82%)	20286183 (44.81%)	26733377 (59.04%)	13845278 (30.58%)
	HSVd-h Repeat 1	39125808	37819180	5.67G	97.74	94.67	42.03	33887428 (89.60%)	313092 (0.83%)	33574336 (88.78%)	17286445 (45.71%)	16287891 (43.07%)	16782904 (44.38%)	16791432 (44.4%)	23266468 (61.52%)	10307868 (27.26%)
	HSVd-h Repeat 2	35323474	34287818	5.14G	98.11	95.47	42.69	31065625 (90.60%)	267051 (0.78%)	30798574 (89.82%)	15728227 (45.87%)	15070347 (43.95%)	15399798 (44.91%)	15398776 (44.91%)	20542329 (59.91%)	10256245 (29.91%)
	HSVd-g54 Repeat 1	40425372	39144610	5.87G	98.11	95.5	42.33	35226700 (89.99%)	314912 (0.80%)	34911788 (89.19%)	17823648 (45.53%)	17088140 (43.65%)	17451077 (44.58%)	17460711 (44.61%)	23603014 (60.30%)	11308774 (28.89%)
	HSVd-g54 Repeat 2	38448976	37172636	5.58G	98.02	95.29	43.51	33357622 (89.74%)	271308 (0.73%)	33086314 (89.01%)	16944368 (45.58%)	16141946 (43.42%)	16551412 (44.53%)	16534902 (44.48%)	21038621 (56.60%)	12047693 (32.41%)
Q20, Q30:The percent of the bases whose Phred values greater than 20 or 30 in the total bases; Read-1 and 2: Reads came from two ends in double-end transcriptome sequencing.
