# Supplementary material for: Global Transcriptomic Changes Induced by Infection of Cucumber (Cucumis sativus L.) with Mild and Severe Variants of Hop Stunt Viroid
Source: Front Microbiol. 2017 Dec 12;8:2427. doi: 10.3389/fmicb.2017.02427 (PMC5733102; doi:10.3389/fmicb.2017.02427)
Supplement: Table S3 — Complete list of DEGs detected in this study. [file Table3.xlsx]

## Sheet: HSVd-h 2 dpi
Up-regulated DEGs (Corrected P-Value < 0.05)							Down-regulated DEGs (Corrected P-Value < 0.05)
Gene ID	Readcount of HSVd-h	Readcount of Mock	log2FoldChange	Corrected P-Value	Blast Swiss-Prot		Gene ID	Readcount of HSVd-h	Readcount of Mock	log2FoldChange	Corrected P-Value	Blast Swiss-Prot
LOC101219733	4053.26	2904.44	0.48082	8.2275e-06	sp|Q8RY95|SPL14_ARATH Squamosa promoter-binding-like protein 14 OS=Arabidopsis thaliana GN=SPL14 PE=2 SV=3//0		LOC101208445	90.0903	600.756	-2.7373	6.1826e-53	sp|Q84TG3|PUB23_ARATH E3 ubiquitin-protein ligase PUB23 OS=Arabidopsis thaliana GN=PUB23 PE=1 SV=1//1.40713e-143
Novel00108	3411.47	2530.47	0.43099	0.00026069	chloride channel protein CLC-b-like [Cucumis sativus]>gi|386649465|gb|AFJ15538.1| chloride channel a [Cucumis sativus]>gi|700208054|gb|KGN63173.1| hypothetical protein Csa_2G406710 [Cucumis sativus]		LOC101216297	13.2535	162.492	-3.6159	4.4744e-22	sp|C0HJG8|BSP_BOSSE Basic secretory protease (Fragments) OS=Boswellia serrata PE=1 SV=1//5.21641e-08
LOC101205803	4269.01	2719.3	0.65066	0.0020036	sp|P27788|FER3_MAIZE Ferredoxin-3, chloroplastic OS=Zea mays GN=FDX3 PE=2 SV=1//6.98033e-53		Novel00392	236.224	674.495	-1.5137	5.9105e-20	aquaporin PIP2-1-like [Cucumis sativus]>gi|562745008|gb|AHB33477.1| plasma intrinsic protein 2-1 [Cucumis sativus]>gi|700192944|gb|KGN48148.1| hypothetical protein Csa_6G445130 [Cucumis sativus]
LOC101216313	5015.34	3906.81	0.36036	0.0033547	sp|Q9C5U1|AHK3_ARATH Histidine kinase 3 OS=Arabidopsis thaliana GN=AHK3 PE=1 SV=1//0		LOC101207890	1040.87	1818.61	-0.80504	1.5721e-12	sp|P36181|HSP80_SOLLC Heat shock cognate protein 80 OS=Solanum lycopersicum GN=HSC80 PE=2 SV=1//0
LOC101217112	238.586	126.259	0.91812	0.00345	sp|Q948R6|IMFS_LUFAE Isomultiflorenol synthase OS=Luffa aegyptiaca GN=IMS1 PE=1 SV=1//0		LOC101211276	486.007	946.116	-0.96104	3.6394e-12	sp|P08221|CB21_CUCSA Chlorophyll a-b binding protein of LHCII type I, chloroplastic (Fragment) OS=Cucumis sativus PE=2 SV=1//3.0151e-173
LOC101221306	3208.17	2469.03	0.37781	0.0037566	sp|Q8VY90|EF105_ARATH Ethylene-responsive transcription factor ERF105 OS=Arabidopsis thaliana GN=ERF105 PE=2 SV=1//1.43385e-51		LOC101211553	77424.7	113692	-0.55426	1.0251e-10	sp|F6H7K5|THI42_VITVI Thiamine thiazole synthase 2, chloroplastic OS=Vitis vinifera GN=THI1-2 PE=3 SV=1//0
LOC101215379	1329.43	810.058	0.71471	0.0038777			LOC101210925	1921.31	3032.84	-0.65858	3.2271e-10	sp|P27322|HSP72_SOLLC Heat shock cognate 70 kDa protein 2 OS=Solanum lycopersicum GN=HSC-2 PE=2 SV=1//0
LOC101205302	2051.39	1551.76	0.4027	0.004639	sp|A9WT40|TAL_RENSM Transaldolase OS=Renibacterium salmoninarum (strain ATCC 33209 / DSM 20767 / JCM 11484 / NBRC 15589 / NCIMB 2235) GN=tal PE=3 SV=1//1.73916e-97		LOC101203342	4046.2	5915.91	-0.54803	2.6496e-08	sp|P07369|CB2G_SOLLC Chlorophyll a-b binding protein 3C, chloroplastic OS=Solanum lycopersicum GN=CAB3C PE=3 SV=1//6.58363e-164
LOC101204085	36617.3	29524.9	0.31059	0.0064448	sp|Q43075|SPE1_PEA Arginine decarboxylase OS=Pisum sativum PE=2 SV=1//0		LOC101222353	24172.6	33783.5	-0.48295	1.5649e-07	sp|Q9Y7K5|YGI3_SCHPO Uncharacterized WD repeat-containing protein C2A9.03 OS=Schizosaccharomyces pombe (strain 972 / ATCC 24843) GN=SPBC2A9.03 PE=3 SV=2//7.15309e-35
LOC101203398	456.068	296.063	0.62334	0.0075839	sp|O80623|Y2393_ARATH Probable receptor-like protein kinase At2g39360 OS=Arabidopsis thaliana GN=At2g39360 PE=2 SV=1//0		LOC101213493	6.69874	65.5684	-3.291	2.2182e-07	sp|Q6H4L9|HAK20_ORYSJ Potassium transporter 20 OS=Oryza sativa subsp. japonica GN=HAK20 PE=2 SV=1//0
LOC101203574	2883.31	2270.33	0.34483	0.016444	sp|Q43839|G6PDC_SOLTU Glucose-6-phosphate 1-dehydrogenase, chloroplastic OS=Solanum tuberosum PE=1 SV=1//0		LOC101205515	4368.98	6201.39	-0.50529	4.5302e-07	sp|O81919|CALR_BETVU Calreticulin OS=Beta vulgaris PE=2 SV=1//0
LOC105435451	1656.35	1277.38	0.37481	0.024255			LOC101214535	280.316	531.514	-0.92305	4.5302e-07	sp|Q9M6E8|NCED1_PHAVU 9-cis-epoxycarotenoid dioxygenase NCED1, chloroplastic OS=Phaseolus vulgaris GN=NCED1 PE=2 SV=1//0
LOC101209392	5084.84	4101.34	0.31011	0.024777	sp|Q39013|NAC2_ARATH NAC domain-containing protein 2 OS=Arabidopsis thaliana GN=NAC002 PE=2 SV=2//4.77441e-111		LOC101221671	5517.9	10972.4	-0.99169	1.3653e-06	sp|P08221|CB21_CUCSA Chlorophyll a-b binding protein of LHCII type I, chloroplastic (Fragment) OS=Cucumis sativus PE=2 SV=1//0
LOC101222255	2574.28	2036.33	0.3382	0.02805	sp|C0LGG9|Y5344_ARATH Probable LRR receptor-like serine/threonine-protein kinase At1g53440 OS=Arabidopsis thaliana GN=At1g53440 PE=2 SV=2//4.62431e-11		LOC101220719	1054.55	1609.95	-0.61038	1.5427e-06	sp|O49561|G2OX8_ARATH Gibberellin 2-beta-dioxygenase 8 OS=Arabidopsis thaliana GN=GA2OX8 PE=1 SV=2//2.06924e-143
LOC101217572	7553.01	5022.27	0.58871	0.043605	sp|Q9FMK7|BT1_ARATH BTB/POZ and TAZ domain-containing protein 1 OS=Arabidopsis thaliana GN=BT1 PE=1 SV=1//1.88119e-122		LOC101216159	138.324	306.258	-1.1467	2.0047e-06	sp|O48927|C78A3_SOYBN Cytochrome P450 78A3 OS=Glycine max GN=CYP78A3 PE=2 SV=1//0
LOC101203011	2356.63	1875.04	0.3298	0.045492	sp|Q06548|APK1A_ARATH Protein kinase APK1A, chloroplastic OS=Arabidopsis thaliana GN=APK1A PE=2 SV=1//7.35644e-145		LOC101207554	3004.22	4253.04	-0.50151	2.2838e-06	sp|Q39817|CALX_SOYBN Calnexin homolog OS=Glycine max PE=2 SV=1//0
							LOC101214992	53.4747	159.486	-1.5765	2.3076e-06	sp|P32110|GSTX6_SOYBN Probable glutathione S-transferase OS=Glycine max GN=HSP26-A PE=2 SV=1//4.85756e-50
log2FoldChange, log2(Sample1/Sample2).log2Foldchange>0 means this DEG was up-regulated; log2Foldchange<0 means this DEG was down-regulated. The larger of |log2Foldchange| value means more greater of this DEG's change fold.							LOC101210157	238.523	476.07	-0.99705	3.8767e-06	sp|F4I5D5|WTR11_ARATH WAT1-related protein At1g70260 OS=Arabidopsis thaliana GN=At1g70260 PE=2 SV=1//6.4654e-107
Corrected P-Value, The corrected significant level of statistics, the smaller of corrected P-Value means more significant difference of gene expression levels. Corrected P-value < 0.05 means this gene was differentially expressed gene (DEG).							LOC105435370	36.3218	125.704	-1.7911	3.9587e-06	sp|Q9SR36|GSTU8_ARATH Glutathione S-transferase U8 OS=Arabidopsis thaliana GN=GSTU8 PE=2 SV=1//1.62903e-58
Blast Swiss-Prot, Gene description, the information of gene blast in Swiss-Prot database.							LOC101207505	1018.32	1639.23	-0.68683	5.4118e-06	sp|Q03685|BIP5_TOBAC Luminal-binding protein 5 OS=Nicotiana tabacum GN=BIP5 PE=2 SV=1//0
							LOC101212963	697.447	1090.5	-0.64483	5.4118e-06	sp|P27518|CB21_GOSHI Chlorophyll a-b binding protein 151, chloroplastic OS=Gossypium hirsutum GN=CAB-151 PE=2 SV=2//0
							LOC101222687	389.172	822.063	-1.0788	5.4118e-06	sp|P08221|CB21_CUCSA Chlorophyll a-b binding protein of LHCII type I, chloroplastic (Fragment) OS=Cucumis sativus PE=2 SV=1//0
							LOC101222915	331.804	578.018	-0.80078	6.9558e-06	sp|Q6L5F4|CML14_ORYSJ Probable calcium-binding protein CML14 OS=Oryza sativa subsp. japonica GN=CML14 PE=2 SV=1//7.04004e-07
							ERF1	2408.95	3385.26	-0.49086	9.2385e-06	sp|Q9LW49|ERF4_NICSY Ethylene-responsive transcription factor 4 OS=Nicotiana sylvestris GN=ERF4 PE=2 SV=1//2.93919e-25
							LOC101221822	1251.26	1830.19	-0.54861	1.0308e-05	sp|P36181|HSP80_SOLLC Heat shock cognate protein 80 OS=Solanum lycopersicum GN=HSC80 PE=2 SV=1//3.33614e-57
							LOC101209777	771.15	1177.82	-0.61104	1.1391e-05	sp|Q9C5U0|AHK4_ARATH Histidine kinase 4 OS=Arabidopsis thaliana GN=AHK4 PE=1 SV=1//0
							LOC101221594	937.375	1394.9	-0.57346	1.6701e-05
							LOC101206217	486.768	776.071	-0.67295	3.4242e-05	sp|Q56Y11|DDPS2_ARATH Dehydrodolichyl diphosphate synthase 2 OS=Arabidopsis thaliana GN=At5g58770 PE=2 SV=2//6.24973e-94
							LOC101215579	1962.8	3042.69	-0.63244	3.4907e-05	sp|Q94K41|SDR3B_ARATH Short-chain dehydrogenase reductase 3b OS=Arabidopsis thaliana GN=SDR3b PE=2 SV=1//6.69824e-96
							LOC101214459	3712.82	5018.51	-0.43475	7.1162e-05	sp|P53492|ACT7_ARATH Actin-7 OS=Arabidopsis thaliana GN=ACT7 PE=1 SV=1//0
							LOC101217408	118.965	247.532	-1.0571	0.00011267
							LOC101207180	644.024	1006.99	-0.64487	0.00012857	sp|Q8LBB7|LOG5_ARATH Cytokinin riboside 5&apos;-monophosphate phosphoribohydrolase LOG5 OS=Arabidopsis thaliana GN=LOG5 PE=1 SV=1//2.05016e-107
							LOC101203127	2.0678	34.2211	-4.0487	0.00015501	sp|P29602|CPC_CUCSA Cucumber peeling cupredoxin OS=Cucumis sativus PE=1 SV=3//4.41963e-32
							LOC101217081	48.3542	132.508	-1.4544	0.00016614	sp|Q6WUC2|7OMT_PAPSO (R,S)-reticuline 7-O-methyltransferase OS=Papaver somniferum GN=PSOMT1 PE=1 SV=1//2.47236e-77
							LOC105435142	67.6959	165.004	-1.2854	0.00016614
							LOC101214532	29.7671	100.892	-1.761	0.00021841	sp|Q58FX0|BAP2_ARATH BON1-associated protein 2 OS=Arabidopsis thaliana GN=BAP2 PE=1 SV=1//2.06153e-26
							LOC101221989	7.60305	50.9277	-2.7438	0.00021841	sp|Q8L817|ATCA7_ARATH Alpha carbonic anhydrase 7 OS=Arabidopsis thaliana GN=ACA7 PE=2 SV=1//2.18529e-99
							LOC101222701	6523.31	9792.1	-0.58601	0.00033622	sp|Q9SQL2|CB24_PEA Chlorophyll a-b binding protein P4, chloroplastic OS=Pisum sativum GN=lhcA-P4 PE=1 SV=1//7.26294e-147
							LOC101212563	948.008	1348.4	-0.50828	0.00038949	sp|Q00624|ASOL_BRANA L-ascorbate oxidase homolog OS=Brassica napus GN=Bp10 PE=2 SV=1//0
							LOC101220817	279.648	466.707	-0.7389	0.0004143	sp|Q05549|HRQ1_YEAST Putative ATP-dependent helicase HRQ1 OS=Saccharomyces cerevisiae (strain ATCC 204508 / S288c) GN=HRQ1 PE=1 SV=1//3.66051e-145
							LOC101210574	230.787	445.611	-0.94922	0.00072456	sp|Q9FZ36|M3K2_ARATH Mitogen-activated protein kinase kinase kinase 2 OS=Arabidopsis thaliana GN=ANP2 PE=2 SV=1//4.12587e-52
							LOC101213170	183.999	342.7	-0.89724	0.00073849	sp|Q7XWU3|CADH6_ORYSJ Probable cinnamyl alcohol dehydrogenase 6 OS=Oryza sativa subsp. japonica GN=CAD6 PE=2 SV=2//0
							LOC101218112	950.029	1338.49	-0.49457	0.00075316
							LOC101202870	237.866	399.22	-0.74704	0.0010964	sp|Q9FY46|SUT41_ARATH Sulfate transporter 4.1, chloroplastic OS=Arabidopsis thaliana GN=SULTR4;1 PE=1 SV=1//0
							LOC101211989	32.8544	96.4612	-1.5539	0.0013058	sp|P19135|PER2_CUCSA Peroxidase 2 (Fragment) OS=Cucumis sativus PE=2 SV=1//1.45703e-109
							LOC101204966	1647.3	2211.38	-0.42485	0.001442	sp|P13284|GILT_HUMAN Gamma-interferon-inducible lysosomal thiol reductase OS=Homo sapiens GN=IFI30 PE=1 SV=3//1.75939e-25
							LOC101213782	4.68854	37.1958	-2.9879	0.0017777	sp|Q9SR36|GSTU8_ARATH Glutathione S-transferase U8 OS=Arabidopsis thaliana GN=GSTU8 PE=2 SV=1//7.06506e-65
							LOC101214593	4.19319	35.7007	-3.0898	0.0017777	sp|P17541|CHIA_CUCSA Acidic endochitinase OS=Cucumis sativus PE=1 SV=1//0
							LOC101202813	1289.51	1752.93	-0.44295	0.0018052	sp|Q93VY3|NAC72_ARATH NAC domain-containing protein 72 OS=Arabidopsis thaliana GN=NAC072 PE=2 SV=1//8.25277e-110
							LOC105434534	159.837	287.834	-0.84864	0.0018052	sp|Q84TH6|DIR23_ARATH Dirigent protein 23 OS=Arabidopsis thaliana GN=DIR23 PE=2 SV=1//4.69717e-39
							LOC101205783	1298.28	1759.09	-0.43822	0.001976	sp|Q42600|C84A1_ARATH Cytochrome P450 84A1 OS=Arabidopsis thaliana GN=CYP84A1 PE=1 SV=1//0
							LOC101209607	227.366	530.337	-1.2219	0.0024414	sp|Q94KL7|SILD_FORIN Secoisolariciresinol dehydrogenase (Fragment) OS=Forsythia intermedia PE=1 SV=1//1.51848e-92
							LOC101203607	1679.59	2762.03	-0.71761	0.002617	sp|P35016|ENPL_CATRO Endoplasmin homolog OS=Catharanthus roseus GN=HSP90 PE=2 SV=1//0
							LOC101208543	257.104	466.815	-0.8605	0.0057843	sp|Q9LZD3|E70A1_ARATH Exocyst complex component EXO70A1 OS=Arabidopsis thaliana GN=EXO70A1 PE=1 SV=1//7.3704e-67
							LOC101212988	12057.2	16860.9	-0.48378	0.0060442	sp|Q9C998|RPI1_ARATH Probable ribose-5-phosphate isomerase 1 OS=Arabidopsis thaliana GN=RPI1 PE=1 SV=1//4.64839e-121
							LOC101209506	130.991	236.821	-0.85433	0.0061117	sp|O82798|ARR4_ARATH Two-component response regulator ARR4 OS=Arabidopsis thaliana GN=ARR4 PE=1 SV=1//6.95578e-69
							LOC101202940	292.953	455.064	-0.6354	0.0062905	sp|Q8L7W2|NUDT8_ARATH Nudix hydrolase 8 OS=Arabidopsis thaliana GN=NUDT8 PE=2 SV=2//7.77015e-121
							LOC101218391	453.723	661.831	-0.54465	0.0073
							LOC101212964	202.016	333.337	-0.72251	0.007351	sp|P25469|H2A1_SOLLC Histone H2A.1 OS=Solanum lycopersicum PE=2 SV=1//2.51637e-50
							LOC101202909	533.25	756.813	-0.50513	0.0087753	sp|Q9SIH5|FB322_ARATH Probable F-box protein At1g60180 OS=Arabidopsis thaliana GN=At2g36090 PE=2 SV=1//1.83167e-70
							LOC101205381	792.497	1083.76	-0.45157	0.0087753	sp|O50064|FIMB2_ARATH Fimbrin-2 OS=Arabidopsis thaliana GN=FIM2 PE=2 SV=1//0
							LOC101215640	148.905	305.501	-1.0368	0.0087753	sp|Q9T0J1|CRK26_ARATH Cysteine-rich receptor-like protein kinase 26 OS=Arabidopsis thaliana GN=CRK26 PE=2 SV=1//1.55197e-21
							LOC101217543	1040.26	1495.06	-0.52326	0.0087753	sp|P19135|PER2_CUCSA Peroxidase 2 (Fragment) OS=Cucumis sativus PE=2 SV=1//1.4645e-127
							LOC101211121	5608.5	7032.08	-0.32634	0.0089545	sp|Q9SGZ5|BXL7_ARATH Probable beta-D-xylosidase 7 OS=Arabidopsis thaliana GN=BXL7 PE=2 SV=2//0
							LOC101215746	8.24239	41.5725	-2.3345	0.0091682	sp|Q94AZ2|STP13_ARATH Sugar transport protein 13 OS=Arabidopsis thaliana GN=STP13 PE=1 SV=2//0
							LOC101209491	479.251	687.633	-0.52086	0.0094854	sp|Q9FMK7|BT1_ARATH BTB/POZ and TAZ domain-containing protein 1 OS=Arabidopsis thaliana GN=BT1 PE=1 SV=1//8.36074e-131
							LOC101213288	57.8811	345.592	-2.5779	0.011294	sp|Q84QC2|ERF17_ARATH Ethylene-responsive transcription factor ERF017 OS=Arabidopsis thaliana GN=ERF017 PE=2 SV=1//1.09816e-50
							LOC101211905	101.397	227.264	-1.1644	0.012352	sp|P09189|HSP7C_PETHY Heat shock cognate 70 kDa protein OS=Petunia hybrida GN=HSP70 PE=2 SV=1//0
							LOC101207613	112.963	205.936	-0.86635	0.012626	sp|Q9SUE3|CRF4_ARATH Ethylene-responsive transcription factor CRF4 OS=Arabidopsis thaliana GN=CRF4 PE=1 SV=2//3.49325e-42
							LOC101203617	45.3533	106.655	-1.2337	0.012691	sp|Q9LTL0|C71BQ_ARATH Cytochrome P450 71B26 OS=Arabidopsis thaliana GN=CYP71B26 PE=2 SV=1//3.29144e-142
							LOC105435216	46.5226	109.168	-1.2305	0.012691	sp|Q43681|NLTP_VIGUN Probable non-specific lipid-transfer protein AKCS9 OS=Vigna unguiculata PE=2 SV=1//2.92942e-15
							LOC101205099	71.3938	145.746	-1.0296	0.013176	sp|Q9SND9|Y3028_ARATH Uncharacterized acetyltransferase At3g50280 OS=Arabidopsis thaliana GN=At3g50280 PE=3 SV=1//1.60412e-72
							LOC101218934	2052.9	2625.72	-0.35505	0.014505
							LOC101222193	418.951	604.072	-0.52794	0.014505	sp|Q9FY49|LKHA4_ARATH Leukotriene A-4 hydrolase homolog OS=Arabidopsis thaliana GN=LKHA4 PE=2 SV=1//0
							LOC101212049	108.13	198.13	-0.87368	0.014824	sp|P22242|DRPE_CRAPL Desiccation-related protein PCC13-62 OS=Craterostigma plantagineum PE=2 SV=1//2.55818e-77
							LOC101218562	492.695	739.637	-0.58612	0.015574	sp|P49332|GSTXC_TOBAC Probable glutathione S-transferase parC OS=Nicotiana tabacum GN=PARC PE=2 SV=1//8.12752e-115
							LOC105436376	70.0229	142.333	-1.0234	0.015574
							LOC101206709	719.991	979.001	-0.44333	0.015581
							LOC101204947	70.9848	142.896	-1.0094	0.01825
							LOC101207565	10245.6	12568.9	-0.29486	0.020153
							LOC105435272	475.749	859.93	-0.85402	0.020779	sp|Q8L817|ATCA7_ARATH Alpha carbonic anhydrase 7 OS=Arabidopsis thaliana GN=ACA7 PE=2 SV=1//2.08611e-94
							LOC101217567	54.9608	299.373	-2.4455	0.020883	sp|Q9XIV8|PERN1_TOBAC Peroxidase N1 OS=Nicotiana tabacum GN=poxN1 PE=1 SV=1//2.67179e-170
							LOC101212236	105.59	190.872	-0.85413	0.021806	sp|Q500U8|TKPR1_ARATH Tetraketide alpha-pyrone reductase 1 OS=Arabidopsis thaliana GN=TKPR1 PE=1 SV=1//3.10808e-85
							LOC101219743	11.3009	57.3469	-2.3433	0.023731	sp|P32110|GSTX6_SOYBN Probable glutathione S-transferase OS=Glycine max GN=HSP26-A PE=2 SV=1//1.66893e-56
							LOC101217225	149.953	249.874	-0.73669	0.024777	sp|Q94KB7|MLO6_ARATH MLO-like protein 6 OS=Arabidopsis thaliana GN=MLO6 PE=2 SV=2//0
							LOC101204647	19.5721	60.2363	-1.6218	0.024988	sp|Q9C6Z1|NCED5_ARATH Probable 9-cis-epoxycarotenoid dioxygenase NCED5, chloroplastic OS=Arabidopsis thaliana GN=NCED5 PE=1 SV=1//0
							LOC101207836	343.629	500.337	-0.54205	0.025633	sp|Q9LZR3|CSLA9_ARATH Glucomannan 4-beta-mannosyltransferase 9 OS=Arabidopsis thaliana GN=CSLA9 PE=2 SV=1//0
							LOC101207278	1645.54	2790.35	-0.76188	0.02805	sp|P27489|CB23_SOLLC Chlorophyll a-b binding protein 13, chloroplastic OS=Solanum lycopersicum GN=CAB13 PE=1 SV=1//3.77845e-167
							LOC101220059	534.494	1099.57	-1.0407	0.02805	sp|Q5PNY6|PUB21_ARATH U-box domain-containing protein 21 OS=Arabidopsis thaliana GN=PUB21 PE=2 SV=1//3.92714e-130
							LOC101205097	1598.71	2055.47	-0.36256	0.030275	sp|P0DM58|DI3L2_ARATH DIS3-like exonuclease 2 OS=Arabidopsis thaliana GN=SOV PE=1 SV=1//0
							LOC105435046	58.1979	120.927	-1.0551	0.030275
							LOC101202737	299.911	441.864	-0.55907	0.032819	sp|Q9CAR3|KINGL_ARATH SNF1-related protein kinase regulatory subunit gamma-1-like OS=Arabidopsis thaliana GN=CBSCBS2 PE=1 SV=1//2.24519e-38
							LOC101215599	3689.32	4567.98	-0.3082	0.03327	sp|P27322|HSP72_SOLLC Heat shock cognate 70 kDa protein 2 OS=Solanum lycopersicum GN=HSC-2 PE=2 SV=1//0
							LOC101220101	3.0297	24.9202	-3.0401	0.035908	sp|Q9ZVQ6|P2B10_ARATH F-box protein PP2-B10 OS=Arabidopsis thaliana GN=PP2B10 PE=1 SV=1//8.40307e-53
							LOC101222416	532.328	729.135	-0.45387	0.040402	sp|P49730|RIR2_TOBAC Ribonucleoside-diphosphate reductase small chain OS=Nicotiana tabacum PE=2 SV=1//0
							LOC101204064	0.524149	19.0329	-5.1824	0.042956	sp|Q9C7A2|Y3236_ARATH Ankyrin repeat-containing protein At3g12360 OS=Arabidopsis thaliana GN=At3g12360 PE=2 SV=1//3.99142e-18
							LOC101203519	79.4346	205.703	-1.3727	0.043688	sp|Q9FUT0|GSTU9_ARATH Glutathione S-transferase U9 OS=Arabidopsis thaliana GN=GSTU9 PE=2 SV=1//5.88442e-68
							LOC101213619	1066	1555.87	-0.54551	0.043688	sp|Q9FNB0|CHLH_ARATH Magnesium-chelatase subunit ChlH, chloroplastic OS=Arabidopsis thaliana GN=CHLH PE=1 SV=1//0
							LOC101214055	11799.4	15987.7	-0.43825	0.043931	sp|P10708|CB12_SOLLC Chlorophyll a-b binding protein 7, chloroplastic OS=Solanum lycopersicum GN=CAB7 PE=3 SV=1//9.59372e-147
							LOC101206871	745.49	986.085	-0.40352	0.048853	sp|Q9LNW3|P2C03_ARATH Protein phosphatase 2C 3 OS=Arabidopsis thaliana GN=AIP1 PE=1 SV=1//1.1344e-125
							LOC101208196	607.771	1025.98	-0.75541	0.048853	sp|Q9SV43|PLP7_ARATH Patatin-like protein 7 OS=Arabidopsis thaliana GN=PLP7 PE=2 SV=1//9.64262e-116

## Sheet: HSVd-h 14 dpi
Up-regulated DEGs (Corrected P-Value < 0.05)							Down-regulated DEGs (Corrected P-Value < 0.05)
Gene ID	Readcount of HSVd-h	Readcount of Mock	log2FoldChange	Corrected P-Value	Blast Swiss-Prot		Gene ID	Readcount of HSVd-h	Readcount of Mock	log2FoldChange	Corrected P-Value	Blast Swiss-Prot
LOC101209949	1302.23	108.775	3.5816	5.9825e-81	sp|Q05963|FL3H_CALCH Naringenin,2-oxoglutarate 3-dioxygenase OS=Callistephus chinensis GN=FHT PE=2 SV=1//1.20417e-69		LOC101213540	222.716	678.321	-1.6068	9.0338e-15	sp|O80340|ERF78_ARATH Ethylene-responsive transcription factor 4 OS=Arabidopsis thaliana GN=ERF4 PE=1 SV=1//2.81728e-19
Novel00053	1078.33	348.329	1.6303	8.4687e-20	p55 [Cucumis sativus]		LOC101205729	411.616	1065.16	-1.3717	1.6915e-14	sp|O04203|HSPR2_ARATH Nematode resistance protein-like HSPRO2 OS=Arabidopsis thaliana GN=HSPRO2 PE=1 SV=1//1.02476e-162
LOC101207407	243.819	24.7361	3.3011	3.2931e-19	sp|Q9FMR3|NAC90_ARATH NAC domain-containing protein 90 OS=Arabidopsis thaliana GN=NAC090 PE=2 SV=1//7.04292e-73		LOC101210423	308.149	814.197	-1.4018	7.5433e-13	sp|Q9FMS6|CAF1K_ARATH Probable CCR4-associated factor 1 homolog 11 OS=Arabidopsis thaliana GN=CAF1-11 PE=2 SV=1//9.37984e-135
LOC101220003	215.466	22.8177	3.2392	7.279e-18	sp|Q54DY9|BCS1B_DICDI Probable mitochondrial chaperone BCS1-B OS=Dictyostelium discoideum GN=bcsl1b PE=3 SV=1//2.52339e-25		LOC101204061	202.497	985.488	-2.2829	4.1391e-10	sp|Q96MB7|HARB1_HUMAN Putative nuclease HARBI1 OS=Homo sapiens GN=HARBI1 PE=1 SV=1//3.16685e-18
WRKY34	505.506	138.337	1.8695	1.0516e-15	sp|Q93WU8|WRK54_ARATH Probable WRKY transcription factor 54 OS=Arabidopsis thaliana GN=WRKY54 PE=2 SV=2//2.3335e-26		LOC101220059	197.042	527.236	-1.4199	8.9391e-10	sp|Q5PNY6|PUB21_ARATH U-box domain-containing protein 21 OS=Arabidopsis thaliana GN=PUB21 PE=2 SV=1//3.92714e-130
LOC101215985	299.422	72.5429	2.0453	3.4196e-09	sp|P52408|E13B_PRUPE Glucan endo-1,3-beta-glucosidase, basic isoform OS=Prunus persica GN=GNS1 PE=3 SV=1//5.85105e-103		LOC101208445	5.39158	85.0649	-3.9798	4.1452e-09	sp|Q84TG3|PUB23_ARATH E3 ubiquitin-protein ligase PUB23 OS=Arabidopsis thaliana GN=PUB23 PE=1 SV=1//1.40713e-143
LOC101206131	215.568	57.6747	1.9021	8.6876e-08	sp|Q07488|BCB1_ARATH Blue copper protein OS=Arabidopsis thaliana GN=BCB PE=1 SV=2//2.1479e-22		LOC101209017	461.541	978.462	-1.0841	1.1352e-08	sp|O04536|GATL9_ARATH Probable galacturonosyltransferase-like 9 OS=Arabidopsis thaliana GN=GATL9 PE=2 SV=1//3.757e-179
LOC101207636	256.683	84.789	1.598	1.1599e-06	sp|Q8S9L6|CRK29_ARATH Cysteine-rich receptor-like protein kinase 29 OS=Arabidopsis thaliana GN=CRK29 PE=2 SV=1//3.57082e-171		LOC101214430	642.043	1587.01	-1.3056	4.4503e-08	sp|Q9QYI7|DNJB8_MOUSE DnaJ homolog subfamily B member 8 OS=Mus musculus GN=Dnajb8 PE=2 SV=1//2.73883e-17
LOC105435732	65.2931	4.58654	3.8315	2.1958e-06	sp|F8WKW0|UGT1_GARJA Crocetin glucosyltransferase, chloroplastic OS=Gardenia jasminoides GN=UGT75L6 PE=1 SV=1//6.20679e-144		LOC101205372	808.365	1461.36	-0.85423	2.1985e-06	sp|Q39204|MYC2_ARATH Transcription factor MYC2 OS=Arabidopsis thaliana GN=MYC2 PE=1 SV=2//2.89457e-176
LOC101213157	130.507	28.1311	2.2139	3.7018e-06	sp|Q9C9H7|RLP12_ARATH Receptor-like protein 12 OS=Arabidopsis thaliana GN=RLP12 PE=2 SV=2//2.7975e-95		LOC101207424	140.791	354.604	-1.3327	2.1985e-06
LOC101204004	634.195	205.457	1.6261	3.9668e-06	sp|Q8H0Y8|WRK41_ARATH Probable WRKY transcription factor 41 OS=Arabidopsis thaliana GN=WRKY41 PE=2 SV=2//8.54715e-54		LOC101211963	37.7569	159.061	-2.0748	2.9034e-05	sp|Q9ZPE7|EXO_ARATH Protein EXORDIUM OS=Arabidopsis thaliana GN=EXO PE=2 SV=1//9.44681e-112
LOC101212972	67.0817	6.68887	3.3261	1.5148e-05	sp|Q9SX25|CXE6_ARATH Probable carboxylesterase 6 OS=Arabidopsis thaliana GN=CXE6 PE=2 SV=1//1.98273e-47		LOC105435432	95.2976	245.111	-1.3629	9.8523e-05
LOC101210315	73.8047	8.58427	3.1039	1.6083e-05	sp|Q5ZM74|RN141_CHICK RING finger protein 141 OS=Gallus gallus GN=RNF141 PE=2 SV=1//2.6654e-07		LOC101210659	348.298	642.048	-0.88236	0.00023829	sp|Q9FE67|ERF80_ARATH Ethylene-responsive transcription factor 9 OS=Arabidopsis thaliana GN=ERF9 PE=2 SV=1//7.23987e-27
LOC101217510	264.197	99.2894	1.4119	2.0241e-05	sp|Q9CAA7|PUB42_ARATH Putative U-box domain-containing protein 42 OS=Arabidopsis thaliana GN=PUB42 PE=2 SV=1//2.96038e-19		LOC101205677	648.587	1170.78	-0.8521	0.0004972	sp|Q9FDW1|MYB44_ARATH Transcription factor MYB44 OS=Arabidopsis thaliana GN=MYB44 PE=2 SV=1//1.32228e-72
LOC101210072	875.52	475.35	0.88115	3.1733e-05	sp|Q9SPK4|PPCK1_ARATH Phosphoenolpyruvate carboxylase kinase 1 OS=Arabidopsis thaliana GN=PPCK1 PE=1 SV=1//1.79789e-88		LOC105434988	64.8639	205.36	-1.6627	0.0006895
LOC101218625	322.672	136.304	1.2432	3.8104e-05	sp|P27161|CALM_SOLLC Calmodulin OS=Solanum lycopersicum GN=CALM1 PE=2 SV=2//7.33904e-08		LOC101213288	51.8887	148.205	-1.5141	0.0013588	sp|Q84QC2|ERF17_ARATH Ethylene-responsive transcription factor ERF017 OS=Arabidopsis thaliana GN=ERF017 PE=2 SV=1//1.09816e-50
LOC101205659	3336.1	2103.43	0.66542	8.3115e-05	sp|P37218|H1_SOLLC Histone H1 OS=Solanum lycopersicum PE=3 SV=1//4.46038e-16		LOC101216228	583.286	947.382	-0.69974	0.0021647
LOC101219077	7098.1	4589.95	0.62895	8.3115e-05	sp|P26569|H12_ARATH Histone H1.2 OS=Arabidopsis thaliana GN=At2g30620 PE=1 SV=1//1.16965e-09		LOC101217992	3429.04	5003.36	-0.5451	0.0023648	sp|Q8LDW9|XTH9_ARATH Xyloglucan endotransglucosylase/hydrolase protein 9 OS=Arabidopsis thaliana GN=XTH9 PE=2 SV=2//2.05361e-150
LOC101219256	1014.1	579.934	0.80624	0.0001004	sp|P46573|APK1B_ARATH Protein kinase APK1B, chloroplastic OS=Arabidopsis thaliana GN=APK1B PE=2 SV=2//3.77961e-180		LOC101204084	1236.04	1867.82	-0.59563	0.0029193	sp|Q9SV30|GATA8_ARATH GATA transcription factor 8 OS=Arabidopsis thaliana GN=GATA8 PE=2 SV=1//4.89874e-38
LOC101220964	2751.37	1743.69	0.658	0.00015324	sp|Q54I39|IST1L_DICDI IST1-like protein OS=Dictyostelium discoideum GN=DDB_G0289029 PE=3 SV=1//1.95166e-18		LOC101206344	544.348	910.353	-0.7419	0.0042922
LOC101203270	457.992	188.38	1.2817	0.00020525	sp|O49840|APK2B_ARATH Protein kinase 2B, chloroplastic OS=Arabidopsis thaliana GN=APK2B PE=2 SV=1//2.26371e-153		LOC101203264	58.8721	151.6	-1.3646	0.0049298	sp|Q9SJY5|PUMP5_ARATH Mitochondrial uncoupling protein 5 OS=Arabidopsis thaliana GN=PUMP5 PE=2 SV=1//1.83692e-136
LOC105434994	692.083	297.821	1.2165	0.00023829	sp|Q9LDH1|SIB1_ARATH Sigma factor binding protein 1, chloroplastic OS=Arabidopsis thaliana GN=SIB1 PE=1 SV=1//4.54434e-09		CAX3	4162.25	7143.29	-0.77922	0.0049884	sp|Q93Z81|CAX3_ARATH Vacuolar cation/proton exchanger 3 OS=Arabidopsis thaliana GN=CAX3 PE=1 SV=1//0
LOC101216893	1887.54	1180.69	0.67687	0.00032276	sp|P43293|NAK_ARATH Probable serine/threonine-protein kinase NAK OS=Arabidopsis thaliana GN=NAK PE=1 SV=2//3.61955e-129		LOC101209835	2391.31	3795.3	-0.66641	0.0057713	sp|Q9SI52|P4KG7_ARATH Phosphatidylinositol 4-kinase gamma 7 OS=Arabidopsis thaliana GN=PI4KG7 PE=1 SV=2//0
LOC101207814	443.105	169.127	1.3895	0.0005595	sp|Q3ECH2|Y1670_ARATH Probable receptor-like protein kinase At1g67000 OS=Arabidopsis thaliana GN=At1g67000 PE=2 SV=2//5.22055e-14		LOC105435852	169.846	325.236	-0.93726	0.0057713
LOC105435557	1477.77	919.33	0.68477	0.00062049	sp|Q6NMK1|GXM1_ARATH Glucuronoxylan 4-O-methyltransferase 1 OS=Arabidopsis thaliana GN=GXM1 PE=1 SV=1//1.45495e-71		LOC105434480	89.8841	199.513	-1.1503	0.0068768
LOC101218677	11245.5	7638.5	0.55799	0.0006465			LOC101221218	69.385	163.432	-1.236	0.010563	sp|Q96289|ZAT10_ARATH Zinc finger protein ZAT10 OS=Arabidopsis thaliana GN=ZAT10 PE=2 SV=1//3.22844e-55
LOC101211014	439.025	226.719	0.9534	0.00071035			LOC101207470	1946.34	2780.46	-0.51456	0.011167	sp|Q9SIT1|TMK3_ARATH Receptor-like kinase TMK3 OS=Arabidopsis thaliana GN=TMK3 PE=2 SV=1//0
LOC101213574	926.453	550.961	0.74977	0.00073485	sp|Q54Y55|SHKC_DICDI Dual specificity protein kinase shkC OS=Dictyostelium discoideum GN=shkC PE=3 SV=1//7.01486e-40		LOC101220453	133.484	259.138	-0.95705	0.015677
LOC101219013	177.22	32.4877	2.4476	0.00077481	sp|O64759|CAAT5_ARATH Cationic amino acid transporter 5 OS=Arabidopsis thaliana GN=CAT5 PE=1 SV=1//0		LOC101217509	247.682	425.5	-0.78067	0.015913
LOC101213338	410.31	209.228	0.97164	0.00081541	sp|P0C042|Y4597_ARATH Uncharacterized protein At4g15970 OS=Arabidopsis thaliana GN=At4g15970 PE=2 SV=1//1.33233e-97		LOC101203607	8894	12167.1	-0.45208	0.01948	sp|P35016|ENPL_CATRO Endoplasmin homolog OS=Catharanthus roseus GN=HSP90 PE=2 SV=1//0
LOC101221408	282.135	129.095	1.128	0.00083281	sp|F4JN35|NTL9_ARATH Protein NTM1-like 9 OS=Arabidopsis thaliana GN=NTL9 PE=1 SV=1//3.43156e-35		LOC101208308	286.018	472.962	-0.72562	0.023734	sp|Q8VZF6|EDR2L_ARATH Protein ENHANCED DISEASE RESISTANCE 2-like OS=Arabidopsis thaliana GN=EDR2L PE=2 SV=1//5.75356e-59
LOC101213946	541.375	281.614	0.94291	0.0010067	sp|Q9LK64|AB3C_ARATH ABC transporter C family member 3 OS=Arabidopsis thaliana GN=ABCC3 PE=1 SV=1//0		LOC101210452	400.584	631.241	-0.65609	0.026807	sp|Q9M2K4|BZP61_ARATH Basic leucine zipper 61 OS=Arabidopsis thaliana GN=BZIP61 PE=1 SV=1//2.06288e-71
LOC101207416	774.066	58.2585	3.7319	0.0012911	sp|Q93WU9|WRK51_ARATH Probable WRKY transcription factor 51 OS=Arabidopsis thaliana GN=WRKY51 PE=1 SV=1//1.38353e-34		LOC101202908	1494.02	2895.91	-0.95482	0.027266	sp|P41568|SUI11_ARATH Protein translation factor SUI1 homolog 1 OS=Arabidopsis thaliana GN=At4g27130 PE=1 SV=2//3.65104e-60
LOC101219164	707.536	411.28	0.78268	0.0012911	sp|Q9SGU2|SAU71_ARATH Auxin-responsive protein SAUR71 OS=Arabidopsis thaliana GN=SAUR71 PE=2 SV=1//3.01157e-12		LOC101203564	65.7283	148.007	-1.1711	0.031752
LOC101212552	96.5019	25.3479	1.9287	0.0015774	sp|Q9FIW5|NAC94_ARATH Putative NAC domain-containing protein 94 OS=Arabidopsis thaliana GN=ANAC094 PE=3 SV=1//2.84445e-48		LOC101213704	845.251	1229.35	-0.54044	0.031752	sp|Q39096|ERD15_ARATH Protein EARLY RESPONSIVE TO DEHYDRATION 15 OS=Arabidopsis thaliana GN=ERD15 PE=1 SV=1//6.54928e-22
LOC101210060	138.987	48.6395	1.5147	0.0025322	sp|Q7Y0E8|NRX11_ORYSJ Probable nucleoredoxin 1-1 OS=Oryza sativa subsp. japonica GN=Os03g0405500 PE=2 SV=1//2.10792e-06		LOC101219115	1051.81	1508.31	-0.52006	0.031752	sp|Q9ZNU9|SAP3_ARATH Zinc finger A20 and AN1 domain-containing stress-associated protein 3 OS=Arabidopsis thaliana GN=SAP3 PE=2 SV=1//1.09397e-45
LOC101218657	45.4041	0.496842	6.5139	0.002594			LOC105436168	38.5479	103.517	-1.4251	0.031752
LOC101214428	176.356	70.8775	1.3151	0.0027563	sp|O65717|CNGC1_ARATH Cyclic nucleotide-gated ion channel 1 OS=Arabidopsis thaliana GN=CNGC1 PE=1 SV=1//3.36755e-95		LOC101221583	93.1055	189.59	-1.0259	0.033059	sp|O80337|EF100_ARATH Ethylene-responsive transcription factor 1A OS=Arabidopsis thaliana GN=ERF1A PE=1 SV=2//1.05847e-60
LOC101211811	67.3103	0	Inf	0.0028744	sp|P11670|PRB1_TOBAC Basic form of pathogenesis-related protein 1 OS=Nicotiana tabacum PE=3 SV=1//1.98395e-58		LOC105434905	247.402	500.407	-1.0162	0.038483
LOC101221552	899.119	556.113	0.69313	0.0030785	sp|Q38856|IRT1_ARATH Fe(2+) transport protein 1 OS=Arabidopsis thaliana GN=IRT1 PE=1 SV=2//9.21555e-152		LOC101218543	506.456	942.587	-0.89619	0.038697	sp|Q9FDW1|MYB44_ARATH Transcription factor MYB44 OS=Arabidopsis thaliana GN=MYB44 PE=2 SV=1//6.30713e-68
Novel00193	339.425	175.052	0.95531	0.0033399	hypothetical protein Csa_3G126170 [Cucumis sativus]		LOC101217123	46.9324	134.638	-1.5204	0.039078	sp|Q9LDH1|SIB1_ARATH Sigma factor binding protein 1, chloroplastic OS=Arabidopsis thaliana GN=SIB1 PE=1 SV=1//9.57771e-08
LOC101203011	1673.04	1105.43	0.59787	0.0036891	sp|Q06548|APK1A_ARATH Protein kinase APK1A, chloroplastic OS=Arabidopsis thaliana GN=APK1A PE=2 SV=1//7.35644e-145		LOC101219952	5527.92	7452.96	-0.43108	0.040397
LOC101210952	731.342	441.174	0.7292	0.0036891	sp|O81832|Y4729_ARATH G-type lectin S-receptor-like serine/threonine-protein kinase At4g27290 OS=Arabidopsis thaliana GN=At4g27290 PE=3 SV=4//0		LOC101208845	932.285	1329.02	-0.51152	0.048183	sp|Q9LNJ5|BH013_ARATH Transcription factor bHLH13 OS=Arabidopsis thaliana GN=BHLH13 PE=2 SV=1//0
LOC101221736	462.014	257.831	0.84151	0.0036891	sp|Q9M0X5|CRK25_ARATH Cysteine-rich receptor-like protein kinase 25 OS=Arabidopsis thaliana GN=CRK25 PE=3 SV=1//0
LOC101209897	345.973	180.486	0.93878	0.0042084	sp|Q9LSQ6|PBP1_ARATH Calcium-binding protein PBP1 OS=Arabidopsis thaliana GN=PBP1 PE=1 SV=1//1.69705e-35
LOC101211405	1228.2	794.889	0.62772	0.0045787	sp|C0SVV6|CB60A_ARATH Calmodulin-binding protein 60 A OS=Arabidopsis thaliana GN=CBP60A PE=2 SV=1//1.744e-127
LOC101202880	610.957	282.365	1.1135	0.0057713	sp|O80462|XLG1_ARATH Extra-large guanine nucleotide-binding protein 1 OS=Arabidopsis thaliana GN=XLG1 PE=1 SV=2//0
LOC105434944	464.578	239.49	0.95596	0.0058701	sp|Q9SAG8|DNAJ8_ARATH Chaperone protein dnaJ 8, chloroplastic OS=Arabidopsis thaliana GN=ATJ8 PE=2 SV=1//6.28596e-31
LOC101217567	638.845	142.169	2.1679	0.0070522	sp|Q9XIV8|PERN1_TOBAC Peroxidase N1 OS=Nicotiana tabacum GN=poxN1 PE=1 SV=1//2.67179e-170
LOC101212365	50.0047	8.24838	2.5999	0.0078254	sp|Q9LPV5|NRT25_ARATH High affinity nitrate transporter 2.5 OS=Arabidopsis thaliana GN=NRT2.5 PE=2 SV=1//0
LOC101219854	511.339	300.15	0.7686	0.0078691	sp|Q9CAD5|YODA_ARATH Mitogen-activated protein kinase kinase kinase YODA OS=Arabidopsis thaliana GN=YDA PE=1 SV=1//4.45162e-97
LOC101209632	1081.24	705.592	0.61578	0.0085888	sp|Q8GX29|SKI25_ARATH F-box/kelch-repeat protein SKIP25 OS=Arabidopsis thaliana GN=SKIP25 PE=1 SV=1//1.54501e-66
LOC101218699	1560.12	1053.08	0.56704	0.0095712	sp|P0CG89|H4_SOYBN Histone H4 OS=Glycine max PE=3 SV=1//6.30793e-50
LOC105434448	68.1111	16.1978	2.0721	0.0098584	sp|F4JXC5|SBT54_ARATH Subtilisin-like protease SBT5.4 OS=Arabidopsis thaliana GN=SBT5.4 PE=1 SV=1//0
LOC101213301	625.738	367.425	0.76811	0.0099388	sp|Q9C5V5|GLR28_ARATH Glutamate receptor 2.8 OS=Arabidopsis thaliana GN=GLR2.8 PE=2 SV=2//0
LOC101214051	89.6774	28.0391	1.6773	0.014198	sp|Q58FX0|BAP2_ARATH BON1-associated protein 2 OS=Arabidopsis thaliana GN=BAP2 PE=1 SV=1//7.2262e-38
LOC101214248	960.69	628.614	0.6119	0.014198	sp|O82199|C3H20_ARATH Zinc finger CCCH domain-containing protein 20 OS=Arabidopsis thaliana GN=At2g19810 PE=2 SV=1//4.42494e-75
LOC101210677	557.667	339.745	0.71495	0.014268	sp|Q38851|MYB6_ARATH Transcription repressor MYB6 OS=Arabidopsis thaliana GN=MYB6 PE=1 SV=1//2.73447e-86
LOC101203246	1582.76	1083.18	0.54716	0.015913	sp|Q06548|APK1A_ARATH Protein kinase APK1A, chloroplastic OS=Arabidopsis thaliana GN=APK1A PE=2 SV=1//7.70894e-177
LOC101206564	234.799	117.452	0.99936	0.016608	sp|Q8LDC8|ERF92_ARATH Ethylene-responsive transcription factor 1B OS=Arabidopsis thaliana GN=ERF1B PE=1 SV=2//4.77005e-47
LOC101203784	3071.46	1852.82	0.72921	0.016695	sp|P82280|RAV2_ARATH AP2/ERF and B3 domain-containing transcription repressor RAV2 OS=Arabidopsis thaliana GN=RAV2 PE=2 SV=1//1.15527e-131
LOC101221041	216.321	106.392	1.0238	0.017849	sp|Q9LW83|CE101_ARATH G-type lectin S-receptor-like serine/threonine-protein kinase CES101 OS=Arabidopsis thaliana GN=CES101 PE=2 SV=2//0
LOC101203573	26.4114	1.5595	4.082	0.01948	sp|Q8VWQ5|WRK50_ARATH Probable WRKY transcription factor 50 OS=Arabidopsis thaliana GN=WRKY50 PE=2 SV=1//2.73845e-39
LOC101206161	334.065	186.572	0.8404	0.019499	sp|Q8VZU9|DERL1_ARATH Derlin-1 OS=Arabidopsis thaliana GN=DER1 PE=2 SV=1//4.80332e-88
LOC101206710	1040.5	660.965	0.65463	0.019685	sp|Q9LYN6|Y3565_ARATH Probable inactive receptor-like protein kinase At3g56050 OS=Arabidopsis thaliana GN=At3g56050 PE=2 SV=1//8.17249e-109
LOC101213473	25.4296	1.5595	4.0274	0.02792	sp|Q9LQV2|RDR1_ARATH RNA-dependent RNA polymerase 1 OS=Arabidopsis thaliana GN=RDR1 PE=2 SV=1//0
LOC101215820	51.0024	10.6636	2.2579	0.028666	sp|Q9SQ80|G2OX1_PEA Gibberellin 2-beta-dioxygenase 1 OS=Pisum sativum GN=GA2OX1 PE=1 SV=1//4.7784e-160
LOC101221056	735.333	477.668	0.62239	0.028734	sp|Q9LUB7|OBE2_ARATH Protein OBERON 2 OS=Arabidopsis thaliana GN=OBE2 PE=1 SV=1//0
LOC101221272	43.6791	7.65956	2.5116	0.028734	sp|O65451|FB333_ARATH Probable F-box protein At4g22030 OS=Arabidopsis thaliana GN=At4g22030 PE=4 SV=1//2.14543e-119
LOC101207215	1618.27	821.449	0.97821	0.029285	sp|Q8H0Y8|WRK41_ARATH Probable WRKY transcription factor 41 OS=Arabidopsis thaliana GN=WRKY41 PE=2 SV=2//2.57228e-36
LOC101215225	485.792	297.84	0.7058	0.029316	sp|O65924|Y2921_ARATH Putative leucine-rich repeat receptor-like protein kinase At2g19210 OS=Arabidopsis thaliana GN=At2g19210 PE=3 SV=1//0
LOC101218409	283.555	154.572	0.87535	0.029316	sp|Q6KAE5|XB32_ORYSJ Probable E3 ubiquitin-protein ligase XBOS32 OS=Oryza sativa subsp. japonica GN=XBOS32 PE=2 SV=2//0
LOC101214642	195.498	95.6966	1.0306	0.029527	sp|P85193|PK01_HELAN Putative serine/threonine-protein kinase (Fragment) OS=Helianthus annuus PE=1 SV=1//4.20385e-100
LOC101212796	143.71	26.0747	2.4624	0.030043	sp|B9SXY8|CSPLE_RICCO CASP-like protein 4D1 OS=Ricinus communis GN=RCOM_1206790 PE=3 SV=1//2.24859e-11
LOC101203870	106.106	40.2622	1.398	0.031752	sp|Q5E9Q1|PGLT1_BOVIN Protein O-glucosyltransferase 1 OS=Bos taurus GN=POGLUT1 PE=2 SV=1//6.83608e-26
LOC101222793	674.732	437.802	0.62404	0.035998	sp|Q99090|CPRF2_PETCR Light-inducible protein CPRF2 OS=Petroselinum crispum GN=CPRF2 PE=2 SV=2//2.45718e-85
LOC101205977	692.999	251.952	1.4597	0.038252	sp|Q8LGN0|GLR27_ARATH Glutamate receptor 2.7 OS=Arabidopsis thaliana GN=GLR2.7 PE=2 SV=3//0
Novel00358	416.328	251.662	0.72623	0.038483	hypothetical protein Csa_5G609110 [Cucumis sativus]
LOC101202838	2065.73	934.763	1.144	0.039078
LOC101211248	257.681	139.956	0.88061	0.039078	sp|Q93WV4|WRK71_ARATH Probable WRKY transcription factor 71 OS=Arabidopsis thaliana GN=WRKY71 PE=2 SV=1//2.55423e-41
LOC101220915	358.767	212.729	0.75403	0.046448	sp|Q2MHE4|HT1_ARATH Serine/threonine-protein kinase HT1 OS=Arabidopsis thaliana GN=HT1 PE=1 SV=1//1.5755e-67

## Sheet: HSVd-h 28 dpi
Up-regulated DEGs (Corrected P-Value < 0.05)							Down-regulated DEGs (Corrected P-Value < 0.05)
Gene ID	Readcount of HSVd-h	Readcount of Mock	log2FoldChange	Corrected P-Value	Blast Swiss-Prot		Gene ID	Readcount of HSVd-h	Readcount of Mock	log2FoldChange	Corrected P-Value	Blast Swiss-Prot
LOC101204004	961.756	61.6613	3.9632	2.7756e-50	sp|Q8H0Y8|WRK41_ARATH Probable WRKY transcription factor 41 OS=Arabidopsis thaliana GN=WRKY41 PE=2 SV=2//8.54715e-54		LOC101206777	54.6527	1232.29	-4.4949	1.0869e-73	sp|P24792|ASO_CUCMA L-ascorbate oxidase OS=Cucurbita maxima GN=AAO PE=1 SV=2//0
LOC101216404	403.044	9.49041	5.4083	4.2379e-49			LOC101204950	32.731	832.819	-4.6693	4.0613e-55	sp|F4I2H7|TPX2_ARATH Protein TPX2 OS=Arabidopsis thaliana GN=TPX2 PE=1 SV=1//3.88237e-11
LOC101208804	2702.85	243.418	3.473	1.0594e-44			LOC101209215	26.2454	692.267	-4.7212	6.9354e-53	sp|O22806|BUBR1_ARATH Mitotic spindle checkpoint protein BUBR1 OS=Arabidopsis thaliana GN=BUBR1 PE=1 SV=2//4.60357e-140
LOC101214234	459.438	26.7866	4.1003	1.9208e-39	sp|Q40392|TMVRN_NICGU TMV resistance protein N OS=Nicotiana glutinosa GN=N PE=1 SV=1//3.897e-120		LOC101211904	24.977	428.678	-4.1012	1.3233e-36
LOC101220385	325.271	15.0457	4.4342	3.116e-34	sp|P24465|C71A1_PERAE Cytochrome P450 71A1 OS=Persea americana GN=CYP71A1 PE=1 SV=2//1.69189e-122		LOC101204661	16.7295	1342.54	-6.3264	4.228e-35	sp|Q8LPF3|PME68_ARATH Probable pectinesterase 68 OS=Arabidopsis thaliana GN=PME68 PE=2 SV=1//0
LOC101215698	263.824	10.5668	4.642	1.107e-30	sp|Q9FZB1|Y5188_ARATH Probable LRR receptor-like serine/threonine-protein kinase At1g51880 OS=Arabidopsis thaliana GN=At1g51880 PE=2 SV=1//1.20374e-88		LOC101216258	49.2964	658.241	-3.7391	1.329e-32	sp|Q8L7Y8|KN12B_ARATH Kinesin-like protein KIN12B OS=Arabidopsis thaliana GN=KIN12B PE=1 SV=1//0
LOC101203328	786.914	67.1077	3.5517	8.9793e-27	sp|Q9SD85|F3PH_ARATH Flavonoid 3&apos;-monooxygenase OS=Arabidopsis thaliana GN=CYP75B1 PE=1 SV=1//2.63755e-131		LOC101218738	21.6405	524.636	-4.5995	1.6041e-32	sp|Q14807|KIF22_HUMAN Kinesin-like protein KIF22 OS=Homo sapiens GN=KIF22 PE=1 SV=5//4.50726e-48
LOC101209506	2226.84	527.651	2.0773	1.4518e-26	sp|O82798|ARR4_ARATH Two-component response regulator ARR4 OS=Arabidopsis thaliana GN=ARR4 PE=1 SV=1//6.95578e-69		LOC101208001	39.0745	1054.45	-4.7541	1.6691e-32	sp|Q8LG64|CKB22_ARATH Cyclin-dependent kinase B2-2 OS=Arabidopsis thaliana GN=CDKB2-2 PE=1 SV=2//0
LOC105434396	228.626	10.2297	4.4822	1.4699e-26	sp|Q6WNQ8|C81E8_MEDTR Cytochrome P450 81E8 OS=Medicago truncatula GN=CYP81E8 PE=2 SV=1//4.17168e-173		LOC101220568	24.9067	618.333	-4.6338	9.6522e-32	sp|Q9SD20|MS5L2_ARATH Protein POLLENLESS 3-LIKE 2 OS=Arabidopsis thaliana GN=At3g51280 PE=2 SV=1//0
LOC101207640	628.431	113.343	2.4711	2.22e-22	sp|Q3EBR6|PLA16_ARATH Phospholipase A1-Igamma2, chloroplastic OS=Arabidopsis thaliana GN=At2g30550 PE=1 SV=2//1.1849e-128		LOC101215438	35.3162	428.938	-3.6024	3.3316e-31	sp|B7SY83|PS1_ARATH FHA domain-containing protein PS1 OS=Arabidopsis thaliana GN=PS1 PE=2 SV=1//8.19874e-44
LOC105435264	670.912	132.008	2.3455	8.319e-22	sp|Q9LDH1|SIB1_ARATH Sigma factor binding protein 1, chloroplastic OS=Arabidopsis thaliana GN=SIB1 PE=1 SV=1//6.60235e-09		LOC101215930	18.9382	397.956	-4.3932	7.5234e-31
LOC105434941	237.485	20.1335	3.5602	9.7083e-21			LOC101209234	38.8636	433.33	-3.479	3.4074e-30
LOC101212168	2804.23	427.835	2.7125	2.1285e-20	sp|P54144|AMT11_ARATH Ammonium transporter 1 member 1 OS=Arabidopsis thaliana GN=AMT1-1 PE=1 SV=1//0		LOC101206549	397.344	3955.55	-3.3154	4.0236e-30	sp|Q07502|DEF_SOYBN Defensin-like protein OS=Glycine max PE=3 SV=1//3.91786e-12
LOC101202921	105.62	0	Inf	8.7989e-20	sp|P81370|TLP_ACTDE Thaumatin-like protein OS=Actinidia deliciosa GN=tlp PE=1 SV=2//2.42106e-111		LOC101217347	49.7885	1324.87	-4.7339	1.0095e-28
LOC101210048	251.42	27.1778	3.2096	4.0184e-19	sp|Q9C8D4|AAE11_ARATH Butyrate--CoA ligase AAE11, peroxisomal OS=Arabidopsis thaliana GN=AAE11 PE=1 SV=1//0		LOC101216622	17.3402	621.366	-5.1632	4.502e-28	sp|P46277|CCNB1_MEDSV G2/mitotic-specific cyclin-1 OS=Medicago sativa subsp. varia PE=2 SV=1//0
LOC101206128	210.839	18.7852	3.4885	1.0848e-18	sp|Q8S920|UBC5A_ORYSJ Ubiquitin-conjugating enzyme E2 5A OS=Oryza sativa subsp. japonica GN=UBC5A PE=2 SV=1//1.04039e-45		LOC101207258	80.7591	858.703	-3.4105	7.3027e-27	sp|Q27IK6|POK2_ARATH Phragmoplast orienting kinesin 2 OS=Arabidopsis thaliana GN=POK2 PE=2 SV=1//0
LOC101205347	377.809	63.3785	2.5756	2.0009e-18	sp|Q9LY71|CKX6_ARATH Cytokinin dehydrogenase 6 OS=Arabidopsis thaliana GN=CKX6 PE=2 SV=2//0		LOC101222936	96.0546	631.89	-2.7177	1.5173e-26	sp|Q9C554|EXPA1_ARATH Expansin-A1 OS=Arabidopsis thaliana GN=EXPA1 PE=2 SV=1//2.61885e-108
LOC101208653	1290.56	369.247	1.8053	3.6398e-18	sp|F4KD71|DUR3_ARATH Urea-proton symporter DUR3 OS=Arabidopsis thaliana GN=DUR3 PE=1 SV=1//0		LOC101217310	23.4962	363.538	-3.9516	1.8279e-26	sp|Q9SS87|SEOB_ARATH Protein SIEVE ELEMENT OCCLUSION B OS=Arabidopsis thaliana GN=SEOB PE=1 SV=1//8.8072e-52
LOC101213982	197.636	14.6108	3.7577	1.0217e-17	sp|Q9LDE1|MY108_ARATH Transcription factor MYB108 OS=Arabidopsis thaliana GN=MYB108 PE=1 SV=1//1.32181e-56		LOC101222873	41.8705	742.774	-4.1489	3.4308e-26	sp|O48790|CCB14_ARATH Cyclin-B1-4 OS=Arabidopsis thaliana GN=CYCB1-4 PE=2 SV=1//2.42792e-123
LOC101222130	789.152	214.606	1.8786	2.2294e-16	sp|Q42381|HLS1_ARATH Probable N-acetyltransferase HLS1 OS=Arabidopsis thaliana GN=HLS1 PE=1 SV=1//7.08188e-114		LOC101210753	28.8775	337.48	-3.5468	3.6675e-26	sp|Q8LSZ4|E2FE_ARATH E2F transcription factor-like E2FE OS=Arabidopsis thaliana GN=E2FE PE=2 SV=1//4.39676e-08
LOC101211362	702.35	188.113	1.9006	9.1679e-16	sp|Q8VZH2|APM1_ARATH Aminopeptidase M1 OS=Arabidopsis thaliana GN=APM1 PE=1 SV=1//0		LOC101223149	45.1133	1616.3	-5.163	5.7496e-26	sp|Q9SRW9|CSLD5_ARATH Cellulose synthase-like protein D5 OS=Arabidopsis thaliana GN=CSLD5 PE=2 SV=1//0
LOC101203218	210.465	25.0472	3.0709	1.3238e-15	sp|Q9C5D0|CBSX2_ARATH CBS domain-containing protein CBSX2, chloroplastic OS=Arabidopsis thaliana GN=CBSX2 PE=1 SV=1//1.0078e-66		LOC101212258	8.4116	218.649	-4.7001	9.6551e-26
LOC101206131	353.229	18.9919	4.2171	1.9685e-15	sp|Q07488|BCB1_ARATH Blue copper protein OS=Arabidopsis thaliana GN=BCB PE=1 SV=2//2.1479e-22		LOC101209386	28.9477	555.14	-4.2613	3.0704e-25	sp|P62285|ASPM_BOVIN Abnormal spindle-like microcephaly-associated protein homolog (Fragment) OS=Bos taurus GN=ASPM PE=2 SV=1//4.63361e-06
LOC101218948	954.5	287.464	1.7314	2.7466e-15	sp|P13089|AUX28_SOYBN Auxin-induced protein AUX28 OS=Glycine max GN=AUX28 PE=2 SV=1//1.98719e-94		LOC105435784	7.2838	267.46	-5.1985	4.7348e-25
LOC101204413	179.402	9.6319	4.2192	2.966e-15	sp|P93147|C81E1_GLYEC Isoflavone 2&apos;-hydroxylase OS=Glycyrrhiza echinata GN=CYP81E1 PE=1 SV=2//4.38749e-152		LOC101210019	27.9137	672.492	-4.5905	5.4599e-25	sp|Q9SF32|IQD1_ARATH Protein IQ-DOMAIN 1 OS=Arabidopsis thaliana GN=IQD1 PE=1 SV=1//1.54625e-30
LOC101211811	334.486	0	Inf	6.5099e-15	sp|P11670|PRB1_TOBAC Basic form of pathogenesis-related protein 1 OS=Nicotiana tabacum PE=3 SV=1//1.98395e-58		LOC101209420	378.319	2751.45	-2.8625	5.4341e-23	sp|P68428|H32_WHEAT Histone H3.2 OS=Triticum aestivum PE=1 SV=2//1.88747e-71
NAR2	957.487	294.139	1.7028	7.9238e-15	sp|Q9SB67|NRT32_ARATH High-affinity nitrate transporter 3.2 OS=Arabidopsis thaliana GN=NRT3.2 PE=2 SV=1//5.40976e-52		LOC101215061	53.6436	532.789	-3.3121	1.174e-22	sp|F4IDQ5|JASON_ARATH Protein JASON OS=Arabidopsis thaliana GN=JASON PE=2 SV=1//5.5529e-87
LOC105434874	130.079	7.99028	4.025	8.6278e-15	sp|Q54I39|IST1L_DICDI IST1-like protein OS=Dictyostelium discoideum GN=DDB_G0289029 PE=3 SV=1//5.5737e-14		LOC101204935	26.6922	447.506	-4.0674	1.854e-22	sp|Q27IK7|POK1_ARATH Phragmoplast orienting kinesin-1 OS=Arabidopsis thaliana GN=POK1 PE=1 SV=1//1.45983e-36
LOC101205651	1055.28	131.683	3.0025	1.296e-14	sp|Q8S8P5|WRK33_ARATH Probable WRKY transcription factor 33 OS=Arabidopsis thaliana GN=WRKY33 PE=1 SV=2//8.85461e-102		LOC101212314	31.133	435.678	-3.8067	6.0332e-22	sp|Q9FGQ6|EB1C_ARATH Microtubule-associated protein RP/EB family member 1C OS=Arabidopsis thaliana GN=EB1C PE=1 SV=1//1.13462e-139
LOC101220999	1442.68	489.144	1.5604	1.7603e-14	sp|O80366|ARR9_ARATH Two-component response regulator ARR9 OS=Arabidopsis thaliana GN=ARR9 PE=1 SV=1//5.1629e-76		LOC101211564	62.1021	425.645	-2.7769	8.1687e-22
LOC105435214	973.201	303.456	1.6813	6.3231e-14	sp|Q9SCZ4|FERON_ARATH Receptor-like protein kinase FERONIA OS=Arabidopsis thaliana GN=FER PE=1 SV=1//0		LOC101218464	264.172	1564.86	-2.5665	8.1687e-22	sp|P0CG89|H4_SOYBN Histone H4 OS=Glycine max PE=3 SV=1//1.83797e-49
LOC101213495	157.218	10.5994	3.8907	8.2117e-14	sp|Q9FLV4|Y5248_ARATH G-type lectin S-receptor-like serine/threonine-protein kinase At5g24080 OS=Arabidopsis thaliana GN=At5g24080 PE=2 SV=1//4.30873e-70		LOC101222937	30.5223	299.345	-3.2939	8.4189e-22	sp|Q7ZXX2|KIF19_XENLA Kinesin-like protein KIF19 OS=Xenopus laevis GN=kif19 PE=2 SV=1//3.3882e-90
LOC101209401	228.933	35.9726	2.67	9.7076e-14	sp|Q9P6Q3|BCS1_SCHPO Probable mitochondrial chaperone bcs1 OS=Schizosaccharomyces pombe (strain 972 / ATCC 24843) GN=SPAC644.07 PE=2 SV=1//1.43392e-31		LOC101206574	27.3029	338.774	-3.6332	1.0975e-21	sp|Q6YUL8|BC2_ORYSJ Kinesin-like protein BC2 OS=Oryza sativa subsp. japonica GN=BC2 PE=1 SV=1//2.78963e-33
LOC101212174	906.314	61.5095	3.8811	1.1498e-13	sp|Q93WU9|WRK51_ARATH Probable WRKY transcription factor 51 OS=Arabidopsis thaliana GN=WRKY51 PE=1 SV=1//7.10899e-39		LOC101205410	82.8022	1248.58	-3.9145	1.2728e-21	sp|Q8GS71|FRA1_ARATH Kinesin-like protein FRA1 OS=Arabidopsis thaliana GN=FRA1 PE=1 SV=1//0
LOC101209540	749.935	230.086	1.7046	1.5385e-13	sp|P43291|SRK2A_ARATH Serine/threonine-protein kinase SRK2A OS=Arabidopsis thaliana GN=SRK2A PE=1 SV=1//1.26617e-50		LOC101209296	17.1996	233.564	-3.7634	2.1939e-21	sp|Q0IIM1|RN168_BOVIN E3 ubiquitin-protein ligase RNF168 OS=Bos taurus GN=RNF168 PE=2 SV=2//4.399e-12
LOC101209897	434.792	90.6326	2.2622	1.8869e-13	sp|Q9LSQ6|PBP1_ARATH Calcium-binding protein PBP1 OS=Arabidopsis thaliana GN=PBP1 PE=1 SV=1//1.69705e-35		LOC101222954	1.69169	136.182	-6.3309	2.6095e-21	sp|Q9LZ72|KCS21_ARATH 3-ketoacyl-CoA synthase 21 OS=Arabidopsis thaliana GN=KCS21 PE=2 SV=1//0
LOC101210839	735.535	100.895	2.8659	2.3049e-13	sp|O80366|ARR9_ARATH Two-component response regulator ARR9 OS=Arabidopsis thaliana GN=ARR9 PE=1 SV=1//3.21545e-62		LOC101212550	20.6767	669.34	-5.0167	2.8661e-21	sp|O35231|KIFC3_MOUSE Kinesin-like protein KIFC3 OS=Mus musculus GN=Kifc3 PE=1 SV=4//2.30152e-92
LOC101212796	393.597	39.4729	3.3178	3.0008e-13	sp|B9SXY8|CSPLE_RICCO CASP-like protein 4D1 OS=Ricinus communis GN=RCOM_1206790 PE=3 SV=1//2.24859e-11		LOC101220775	37.8998	1415.69	-5.2232	7.2363e-21	sp|Q42374|SY111_ARATH Syntaxin-related protein KNOLLE OS=Arabidopsis thaliana GN=KN PE=1 SV=1//5.32582e-129
LOC101220738	937.768	299.412	1.6471	3.213e-13	sp|Q9SVG9|CML42_ARATH Calcium-binding protein CML42 OS=Arabidopsis thaliana GN=CML42 PE=1 SV=1//1.52199e-57		LOC101214261	101.012	788.16	-2.964	9.2951e-21	sp|B3LF48|EHD2_ARATH EH domain-containing protein 2 OS=Arabidopsis thaliana GN=EHD2 PE=1 SV=1//0
LOC101223012	507.401	54.0185	3.2316	4.0731e-13	sp|O24648|G3OX_PEA Gibberellin 3-beta-dioxygenase 1 OS=Pisum sativum GN=LE PE=1 SV=1//7.92664e-152		LOC101210833	205.268	916.874	-2.1592	1.0879e-20	sp|P68428|H32_WHEAT Histone H3.2 OS=Triticum aestivum PE=1 SV=2//2.81212e-78
LOC101222214	845.778	273.81	1.6271	4.706e-13	sp|Q9XEC3|WRK42_ARATH Probable WRKY transcription factor 42 OS=Arabidopsis thaliana GN=WRKY42 PE=2 SV=1//5.6059e-114		LOC101206074	79.0205	484.674	-2.6167	1.1498e-20	sp|F4I2H7|TPX2_ARATH Protein TPX2 OS=Arabidopsis thaliana GN=TPX2 PE=1 SV=1//5.91869e-25
Novel00071	2472.9	726.026	1.7681	4.9456e-13	hypothetical protein Csa_1G614140 [Cucumis sativus]		LOC101221010	113.114	994.634	-3.1364	1.6122e-20
LOC101218966	251.16	46.0282	2.448	5.5294e-13	sp|Q8S9L6|CRK29_ARATH Cysteine-rich receptor-like protein kinase 29 OS=Arabidopsis thaliana GN=CRK29 PE=2 SV=1//2.53213e-163		LOC101219950	26.1048	563.217	-4.4313	2.5369e-20	sp|F4K295|ROGF5_ARATH Rop guanine nucleotide exchange factor 5 OS=Arabidopsis thaliana GN=ROPGEF5 PE=2 SV=1//0
LOC101218164	147.468	15.6109	3.2398	1.0204e-12	sp|Q8VZ80|PLT5_ARATH Polyol transporter 5 OS=Arabidopsis thaliana GN=PLT5 PE=1 SV=2//9.0872e-179		LOC101209479	8.36473	251.284	-4.9089	3.9164e-20	sp|Q4QSC8|SGO1_MAIZE Shugoshin-1 OS=Zea mays GN=SGO1 PE=2 SV=1//4.54066e-09
LOC101214593	231.802	0.934893	7.9539	1.6645e-12	sp|P17541|CHIA_CUCSA Acidic endochitinase OS=Cucumis sativus PE=1 SV=1//0		LOC105435634	97.9806	522.571	-2.4151	4.0748e-20	sp|Q8S8M2|CLE16_ARATH CLAVATA3/ESR (CLE)-related protein 16 OS=Arabidopsis thaliana GN=CLE16 PE=2 SV=1//3.17391e-06
LOC101212801	166.242	21.3292	2.9624	1.9768e-12	sp|P14133|ASO_CUCSA L-ascorbate oxidase OS=Cucumis sativus PE=1 SV=1//0		LOC101217210	53.5483	1872.03	-5.1276	4.5664e-20	sp|P25011|CCNB1_SOYBN G2/mitotic-specific cyclin S13-6 OS=Glycine max PE=2 SV=1//0
LOC101213473	85.2952	3.07655	4.7931	4.0151e-12	sp|Q9LQV2|RDR1_ARATH RNA-dependent RNA polymerase 1 OS=Arabidopsis thaliana GN=RDR1 PE=2 SV=1//0		LOC101212557	5.56868	157.565	-4.8225	5.3809e-20	sp|Q338N2|C3H62_ORYSJ Zinc finger CCCH domain-containing protein 62 OS=Oryza sativa subsp. japonica GN=Os10g0391300 PE=3 SV=2//9.83182e-62
LOC101210364	1196.94	390.371	1.6164	4.4269e-12	sp|Q9LX93|ATL55_ARATH E3 ubiquitin-protein ligase RING1 OS=Arabidopsis thaliana GN=ATL55 PE=1 SV=1//1.34414e-35		LOC101212180	59.8699	644.293	-3.4278	9.4753e-20	sp|O48533|PYM_ARATH Protein POLYCHOME OS=Arabidopsis thaliana GN=PYM PE=1 SV=1//3.47155e-54
LOC105436013	498.611	129.029	1.9502	4.92e-12	sp|Q6NMR8|FAF3_ARATH Protein FANTASTIC FOUR 3 OS=Arabidopsis thaliana GN=FAF3 PE=2 SV=1//4.56368e-20		LOC101207729	4817.58	15812.3	-1.7147	3.5974e-19	sp|P33183|NIGB_SAMNI Nigrin b OS=Sambucus nigra PE=1 SV=2//6.56058e-119
LOC101217956	5216.61	2231.68	1.225	2.0042e-11	sp|Q9C554|EXPA1_ARATH Expansin-A1 OS=Arabidopsis thaliana GN=EXPA1 PE=2 SV=1//1.2033e-128		LOC101211649	43.5388	723.38	-4.0544	5.103e-19	sp|F4I2H7|TPX2_ARATH Protein TPX2 OS=Arabidopsis thaliana GN=TPX2 PE=1 SV=1//0
LOC101203573	83.9315	3.4788	4.5926	2.0339e-11	sp|Q8VWQ5|WRK50_ARATH Probable WRKY transcription factor 50 OS=Arabidopsis thaliana GN=WRKY50 PE=2 SV=1//2.73845e-39		LOC105436163	10.0096	204.604	-4.3534	7.1321e-19
LOC101214248	1123.05	420.895	1.4159	2.0968e-11	sp|O82199|C3H20_ARATH Zinc finger CCCH domain-containing protein 20 OS=Arabidopsis thaliana GN=At2g19810 PE=2 SV=1//4.42494e-75		Novel00423	347.168	1251.9	-1.8504	9.6571e-19	Histone H2A [Cucumis sativus]
LOC101210457	1057.14	395.055	1.42	4.2349e-11	sp|P33081|AX15A_SOYBN Auxin-induced protein 15A OS=Glycine max PE=2 SV=1//1.72744e-21		LOC101210213	132.169	692.702	-2.3899	1.0668e-18
LOC101221454	919.378	166.437	2.4657	4.5019e-11	sp|Q9LJW0|PHO19_ARATH Phosphate transporter PHO1 homolog 9 OS=Arabidopsis thaliana GN=PHO1-H9 PE=2 SV=1//0		LOC101214929	67.388	1313.25	-4.2845	1.2211e-18	sp|Q07970|ATK1_ARATH Kinesin-1 OS=Arabidopsis thaliana GN=ATK1 PE=2 SV=1//0
LOC101222318	356.828	96.8287	1.8817	6.5186e-11			LOC105435067	85.5514	1385	-4.017	1.329e-18
LOC101206181	88.0429	4.78335	4.2021	6.9002e-11	sp|Q9FIW5|NAC94_ARATH Putative NAC domain-containing protein 94 OS=Arabidopsis thaliana GN=ANAC094 PE=3 SV=1//7.70906e-50		LOC101220129	25.4472	426.916	-4.0684	1.3351e-18	sp|B8XCH5|QKY_ARATH Protein QUIRKY OS=Arabidopsis thaliana GN=QKY PE=2 SV=1//3.16836e-39
LOC101223100	605.052	201.322	1.5876	7.4118e-11	sp|Q9LJM4|IKU2_ARATH Receptor-like protein kinase HAIKU2 OS=Arabidopsis thaliana GN=IKU2 PE=1 SV=1//0		LOC101221569	63.8406	1285.31	-4.3315	2.2959e-18	sp|Q9C6Y3|CCA11_ARATH Cyclin-A1-1 OS=Arabidopsis thaliana GN=CYCA1-1 PE=1 SV=1//0
LOC101219776	481.482	92.5787	2.3787	8.1331e-11	sp|Q9C7N4|GDL15_ARATH GDSL esterase/lipase At1g29670 OS=Arabidopsis thaliana GN=At1g29670 PE=2 SV=1//1.11106e-179		LOC101208463	6.17944	294.518	-5.5747	4.0023e-18
LOC101216470	159.569	24.1012	2.727	9.0003e-11	sp|Q9ZQI7|ALD1_ARATH Aminotransferase ALD1 OS=Arabidopsis thaliana GN=ALD1 PE=1 SV=2//0		LOC101216780	15.5782	400.847	-4.6854	5.0506e-18	sp|Q9S9M8|TLP8_ARATH Tubby-like protein 8 OS=Arabidopsis thaliana GN=TULP8 PE=2 SV=1//9.02272e-154
LOC101218526	980.318	233.175	2.0718	9.3078e-11	sp|Q9LS40|ASPG1_ARATH Protein ASPARTIC PROTEASE IN GUARD CELL 1 OS=Arabidopsis thaliana GN=ASPG1 PE=1 SV=1//3.54982e-123		LOC101208371	19.9723	363.125	-4.1844	5.6101e-18	sp|Q9LU93|MAD2_ARATH Mitotic spindle checkpoint protein MAD2 OS=Arabidopsis thaliana GN=MAD2 PE=1 SV=1//7.72068e-125
LOC101210269	211.499	41.7886	2.3395	1.0435e-10	sp|Q9SZA7|DRL29_ARATH Probable disease resistance protein At4g33300 OS=Arabidopsis thaliana GN=At4g33300 PE=2 SV=3//0		LOC101212475	8.31787	191.069	-4.5217	6.0172e-18
LOC101207173	1827.44	758.844	1.2679	1.6872e-10	sp|F4HW02|GAT1_ARATH GABA transporter 1 OS=Arabidopsis thaliana GN=GAT1 PE=1 SV=1//0		LOC101208704	12.2886	177.883	-3.8555	9.4449e-18	sp|Q9FLX5|AB8G_ARATH ABC transporter G family member 8 OS=Arabidopsis thaliana GN=ABCG8 PE=2 SV=1//0
LOC105435542	810.982	235.11	1.7863	2.4075e-10			LOC101214913	141.897	615.692	-2.1174	1.0126e-17	sp|Q94BT9|ATOX1_ARATH Copper transport protein ATX1 OS=Arabidopsis thaliana GN=ATX1 PE=1 SV=1//1.90963e-08
LOC101215640	373.932	108.591	1.7839	2.8782e-10	sp|Q9T0J1|CRK26_ARATH Cysteine-rich receptor-like protein kinase 26 OS=Arabidopsis thaliana GN=CRK26 PE=2 SV=1//1.55197e-21		LOC101220148	67.2709	1418.7	-4.3984	1.2634e-17	sp|F4JI46|RGAP2_ARATH Rho GTPase-activating protein 2 OS=Arabidopsis thaliana GN=ROPGAP2 PE=1 SV=1//1.32254e-161
LOC101216797	87.8554	5.65305	3.958	3.369e-10	sp|B6SFA4|MAA3_ARATH Probable helicase MAGATAMA 3 OS=Arabidopsis thaliana GN=MAA3 PE=2 SV=1//2.23722e-50		LOC101212317	12.7119	327.935	-4.6892	1.4196e-17	sp|Q02224|CENPE_HUMAN Centromere-associated protein E OS=Homo sapiens GN=CENPE PE=1 SV=2//2.03716e-104
LOC105434448	214.174	33.7983	2.6638	3.7241e-10	sp|F4JXC5|SBT54_ARATH Subtilisin-like protease SBT5.4 OS=Arabidopsis thaliana GN=SBT5.4 PE=1 SV=1//0		LOC101222343	28.9712	806.064	-4.7982	2.833e-17	sp|O81635|ATK4_ARATH Kinesin-4 OS=Arabidopsis thaliana GN=ATK4 PE=1 SV=2//3.3142e-100
LOC101215851	1474.56	377.522	1.9657	6.3618e-10	sp|O23039|ZIP5_ARATH Zinc transporter 5 OS=Arabidopsis thaliana GN=ZIP5 PE=2 SV=1//1.04022e-103		LOC101211369	31.2971	252.469	-3.012	2.9135e-17
LOC101221272	64.2405	1.772	5.18	6.6198e-10	sp|O65451|FB333_ARATH Probable F-box protein At4g22030 OS=Arabidopsis thaliana GN=At4g22030 PE=4 SV=1//2.14543e-119		LOC101205491	11.6544	171.067	-3.8756	3.0039e-17
LOC101220810	617.81	219.226	1.4947	6.6515e-10	sp|O80366|ARR9_ARATH Two-component response regulator ARR9 OS=Arabidopsis thaliana GN=ARR9 PE=1 SV=1//5.39139e-74		LOC101217007	50.9647	612.908	-3.5881	3.0039e-17	sp|Q96C45|ULK4_HUMAN Serine/threonine-protein kinase ULK4 OS=Homo sapiens GN=ULK4 PE=1 SV=2//2.97774e-45
LOC101214212	129.634	17.4807	2.8906	6.9431e-10	sp|Q84MB3|ACCH1_ARATH 1-aminocyclopropane-1-carboxylate oxidase homolog 1 OS=Arabidopsis thaliana GN=At1g06620 PE=2 SV=1//4.17702e-134		LOC101203350	84.8688	969.326	-3.5137	3.1526e-17	sp|Q9SS87|SEOB_ARATH Protein SIEVE ELEMENT OCCLUSION B OS=Arabidopsis thaliana GN=SEOB PE=1 SV=1//3.44151e-63
LOC101207615	275.949	70.934	1.9599	8.7963e-10	sp|Q9SUQ2|CRF2_ARATH Ethylene-responsive transcription factor CRF2 OS=Arabidopsis thaliana GN=CRF2 PE=1 SV=1//2.83733e-48		LOC101206148	8.99893	177.437	-4.3014	3.7741e-17	sp|Q9FFN0|GDL72_ARATH GDSL esterase/lipase At5g03810 OS=Arabidopsis thaliana GN=At5g03810 PE=3 SV=1//5.41518e-157
LOC101214077	208.703	34.4724	2.5979	9.897e-10	sp|Q06548|APK1A_ARATH Protein kinase APK1A, chloroplastic OS=Arabidopsis thaliana GN=APK1A PE=2 SV=1//1.92791e-143		LOC101207135	81.4401	569.044	-2.8047	5.0849e-17	sp|Q8H1F9|PCH2_ARATH Pachytene checkpoint protein 2 homolog OS=Arabidopsis thaliana GN=At4g24710 PE=2 SV=1//0
LOC101221041	390.708	120.397	1.6983	1.1382e-09	sp|Q9LW83|CE101_ARATH G-type lectin S-receptor-like serine/threonine-protein kinase CES101 OS=Arabidopsis thaliana GN=CES101 PE=2 SV=2//0		LOC101221628	106.676	515.015	-2.2714	1.6902e-16	sp|Q94AI1|QWRF2_ARATH QWRF motif-containing protein 2 OS=Arabidopsis thaliana GN=QWRF2 PE=2 SV=1//4.4238e-95
LOC101207416	2463.29	180.647	3.7693	1.1969e-09	sp|Q93WU9|WRK51_ARATH Probable WRKY transcription factor 51 OS=Arabidopsis thaliana GN=WRKY51 PE=1 SV=1//1.38353e-34		LOC101213539	20.6533	763.819	-5.2088	2.2294e-16	sp|Q9SZA4|CDC21_ARATH Cell division cycle 20.1, cofactor of APC complex OS=Arabidopsis thaliana GN=CDC20-1 PE=1 SV=1//0
LOC101217543	149.793	24.2427	2.6274	1.3326e-09	sp|P19135|PER2_CUCSA Peroxidase 2 (Fragment) OS=Cucumis sativus PE=2 SV=1//1.4645e-127		LOC101208507	43.2342	280.331	-2.6969	7.6727e-16	sp|O81635|ATK4_ARATH Kinesin-4 OS=Arabidopsis thaliana GN=ATK4 PE=1 SV=2//0
LOC105435860	349.874	104.091	1.749	1.527e-09			LOC101207432	29.3945	231.607	-2.9781	8.4147e-16
LOC105435039	1448.29	614.499	1.2369	1.7148e-09			LOC101215950	89.052	2620.32	-4.8789	1.9685e-15	sp|P30182|TOP2_ARATH DNA topoisomerase 2 OS=Arabidopsis thaliana GN=TOP2 PE=2 SV=2//7.09532e-07
ERF1	2014.76	605.456	1.7345	1.7228e-09	sp|Q9LW49|ERF4_NICSY Ethylene-responsive transcription factor 4 OS=Nicotiana sylvestris GN=ERF4 PE=2 SV=1//2.93919e-25		LOC101208012	40.0382	536.148	-3.7432	2.748e-15
LOC101210749	144.907	23.7642	2.6083	1.9874e-09	sp|O81025|P2A03_ARATH Putative protein PHLOEM PROTEIN 2-LIKE A3 OS=Arabidopsis thaliana GN=PP2A3 PE=3 SV=1//6.08331e-42		LOC101222763	19.5724	187.461	-3.2597	3.1762e-15
LOC101205613	206.563	45.8326	2.1721	2.2189e-09	sp|Q9P6Q3|BCS1_SCHPO Probable mitochondrial chaperone bcs1 OS=Schizosaccharomyces pombe (strain 972 / ATCC 24843) GN=SPAC644.07 PE=2 SV=1//9.04513e-31		LOC101213908	47.1814	284.691	-2.5931	3.4027e-15	sp|Q9SA32|CCB31_ARATH Putative cyclin-B3-1 OS=Arabidopsis thaliana GN=CYCB3-1 PE=3 SV=2//5.50296e-144
LOC101209777	985.708	355.604	1.4709	2.2605e-09	sp|Q9C5U0|AHK4_ARATH Histidine kinase 4 OS=Arabidopsis thaliana GN=AHK4 PE=1 SV=1//0		LOC101209161	317.607	1029.96	-1.6973	3.522e-15	sp|Q9SIB2|KCS12_ARATH 3-ketoacyl-CoA synthase 12 OS=Arabidopsis thaliana GN=KCS12 PE=2 SV=1//0
LOC101212282	369.893	116.179	1.6708	3.3883e-09	sp|Q84MB3|ACCH1_ARATH 1-aminocyclopropane-1-carboxylate oxidase homolog 1 OS=Arabidopsis thaliana GN=At1g06620 PE=2 SV=1//4.11743e-133		LOC101220538	11.1842	869.485	-6.2806	6.522e-15	sp|Q9C5C4|ARGE_ARATH Acetylornithine deacetylase OS=Arabidopsis thaliana GN=At4g17830 PE=2 SV=1//0
LOC101203270	440.523	147.564	1.5779	3.4064e-09	sp|O49840|APK2B_ARATH Protein kinase 2B, chloroplastic OS=Arabidopsis thaliana GN=APK2B PE=2 SV=1//2.26371e-153		LOC101218959	55.2869	304.378	-2.4609	7.8062e-15	sp|Q8W453|DIRL1_ARATH Putative lipid-transfer protein DIR1 OS=Arabidopsis thaliana GN=DIR1 PE=1 SV=1//2.06304e-15
LOC101216977	990.849	404.839	1.2913	3.608e-09	sp|Q9LPL5|ODBA1_ARATH 2-oxoisovalerate dehydrogenase subunit alpha 1, mitochondrial OS=Arabidopsis thaliana GN=At1g21400 PE=2 SV=1//0		LOC101202878	216.664	1753.89	-3.017	8.4684e-15	sp|O81635|ATK4_ARATH Kinesin-4 OS=Arabidopsis thaliana GN=ATK4 PE=1 SV=2//0
LOC101211924	1080.3	449.518	1.265	3.6617e-09	sp|Q8RX86|AGAL2_ARATH Alpha-galactosidase 2 OS=Arabidopsis thaliana GN=AGAL2 PE=1 SV=1//0		LOC105435834	20.0426	322.489	-4.0081	1.0646e-14
LOC101216866	615.578	231.173	1.413	5.0047e-09			LOC101212767	140.557	2559.33	-4.1865	1.078e-14	sp|Q94C59|PATL4_ARATH Patellin-4 OS=Arabidopsis thaliana GN=PATL4 PE=1 SV=2//1.66963e-09
LOC101214385	796.223	315.468	1.3357	5.2662e-09	sp|Q9XF23|EDS1L_ARATH Protein EDS1L OS=Arabidopsis thaliana GN=EDS1 PE=1 SV=1//4.0394e-139		LOC101213250	54.9354	301.421	-2.456	1.3921e-14	sp|Q9LMG8|SNP30_ARATH Putative SNAP25 homologous protein SNAP30 OS=Arabidopsis thaliana GN=SNAP30 PE=3 SV=1//1.61411e-119
LOC101210088	290.822	83.2506	1.8046	5.5419e-09	sp|O81025|P2A03_ARATH Putative protein PHLOEM PROTEIN 2-LIKE A3 OS=Arabidopsis thaliana GN=PP2A3 PE=3 SV=1//1.64923e-43		LOC101222797	11.6778	376.278	-5.01	1.975e-14
LOC101221675	44.1042	0	Inf	5.6038e-09	sp|P52408|E13B_PRUPE Glucan endo-1,3-beta-glucosidase, basic isoform OS=Prunus persica GN=GNS1 PE=3 SV=1//1.44136e-126		LOC101215616	32.3311	916.72	-4.8255	1.9838e-14
LOC101212011	78.0817	4.84854	4.0094	5.6381e-09	sp|Q8L3R2|CML41_ARATH Probable calcium-binding protein CML41 OS=Arabidopsis thaliana GN=CML41 PE=2 SV=2//2.14777e-26		LOC101212478	71.101	764.776	-3.4271	2.7499e-14
LOC101217454	91.4981	8.89258	3.3631	7.1856e-09			LOC101211728	16.0484	165.783	-3.3688	3.242e-14	sp|Q9C6E4|EXOL1_ARATH Protein EXORDIUM-like 1 OS=Arabidopsis thaliana GN=EXL1 PE=2 SV=1//3.64916e-107
LOC105435893	209.407	50.3004	2.0577	7.6808e-09	sp|Q766C2|NEP2_NEPGR Aspartic proteinase nepenthesin-2 OS=Nepenthes gracilis GN=nep2 PE=1 SV=1//1.09812e-42		LOC101204956	8.4116	171.219	-4.3473	3.576e-14	sp|Q9SV31|PIP25_ARATH Probable aquaporin PIP2-5 OS=Arabidopsis thaliana GN=PIP2-5 PE=1 SV=1//1.97591e-155
LOC101207814	459.555	160.033	1.5219	7.9453e-09	sp|Q3ECH2|Y1670_ARATH Probable receptor-like protein kinase At1g67000 OS=Arabidopsis thaliana GN=At1g67000 PE=2 SV=2//5.22055e-14		LOC101208663	68.5627	399.5	-2.5427	4.0198e-14
LOC101209347	4922.22	1040.18	2.2425	8.0401e-09	sp|P29602|CPC_CUCSA Cucumber peeling cupredoxin OS=Cucumis sativus PE=1 SV=3//3.40711e-78		LOC101223199	39.051	1359.31	-5.1214	5.8807e-14	sp|Q9SFW6|CCB24_ARATH Cyclin-B2-4 OS=Arabidopsis thaliana GN=CYCB2-4 PE=2 SV=2//1.72481e-178
LOC101203870	449.732	96.8509	2.2152	8.8524e-09	sp|Q5E9Q1|PGLT1_BOVIN Protein O-glucosyltransferase 1 OS=Bos taurus GN=POGLUT1 PE=2 SV=1//6.83608e-26		LOC101214748	398.581	1525.19	-1.936	6.4674e-14	sp|O22152|YAB1_ARATH Axial regulator YABBY 1 OS=Arabidopsis thaliana GN=YAB1 PE=1 SV=1//1.02382e-71
LOC101208931	1867.86	528.032	1.8227	9.2684e-09	sp|Q9ZSD4|SY121_ARATH Syntaxin-121 OS=Arabidopsis thaliana GN=SYP121 PE=1 SV=1//4.4071e-146		LOC101215425	38.4168	948.431	-4.6257	7.6624e-14	sp|Q8S950|NACK1_TOBAC Kinesin-like protein NACK1 OS=Nicotiana tabacum GN=NACK1 PE=1 SV=1//0
LOC101217723	9033.26	4238.53	1.0917	1.0664e-08	sp|Q8W3M4|Y4744_ARATH Uncharacterized protein At4g06744 OS=Arabidopsis thaliana GN=At4g06744 PE=2 SV=1//8.14789e-86		LOC101217580	780.139	2530.47	-1.6976	8.8794e-14	sp|Q944R1|PLY15_ARATH Probable pectate lyase 15 OS=Arabidopsis thaliana GN=At4g13710 PE=2 SV=1//0
LOC101210246	248.293	66.6507	1.8974	1.0757e-08	sp|Q9FID5|Y5393_ARATH Probable receptor-like protein kinase At5g39030 OS=Arabidopsis thaliana GN=At5g39030 PE=2 SV=1//2.16942e-105		LOC101219759	6.64961	120.429	-4.1788	9.0996e-14
LOC101222574	118.118	2.6091	5.5005	1.0901e-08	sp|P27054|CHI4_PHAVU Endochitinase PR4 OS=Phaseolus vulgaris GN=CHI4 PE=2 SV=1//6.86373e-116		LOC101209605	6.69647	265.274	-5.3079	1.1403e-13	sp|Q197W8|TANA_ARATH Microtubule-binding protein TANGLED OS=Arabidopsis thaliana GN=TAN PE=1 SV=1//1.56396e-114
LOC101204588	3569.31	1691.27	1.0775	1.2367e-08	sp|P90648|MHCKB_DICDI Myosin heavy chain kinase B OS=Dictyostelium discoideum GN=mhkB PE=2 SV=1//7.61828e-08		LOC101208947	56.3913	1683.46	-4.8998	1.3097e-13	sp|Q9LJZ5|UBC19_ARATH Ubiquitin-conjugating enzyme E2 19 OS=Arabidopsis thaliana GN=UBC19 PE=1 SV=1//1.20507e-101
LOC101202776	1100.32	359.333	1.6145	1.2453e-08	sp|Q6R3L0|YSL1_ARATH Metal-nicotianamine transporter YSL1 OS=Arabidopsis thaliana GN=YSL1 PE=2 SV=2//0		LOC101214907	85.175	540.007	-2.6645	1.661e-13
LOC101215618	739.082	215.53	1.7778	1.254e-08	sp|Q9M1E7|TET3_ARATH Tetraspanin-3 OS=Arabidopsis thaliana GN=TET3 PE=2 SV=1//1.78141e-147		LOC101204611	186.94	870.867	-2.2199	2.625e-13
LOC101202737	335.067	105.156	1.6719	1.3192e-08	sp|Q9CAR3|KINGL_ARATH SNF1-related protein kinase regulatory subunit gamma-1-like OS=Arabidopsis thaliana GN=CBSCBS2 PE=1 SV=1//2.24519e-38		LOC101216522	17.2465	158.532	-3.2004	6.6538e-13	sp|B6VJS4|ROMT_VITVI Trans-resveratrol di-O-methyltransferase OS=Vitis vinifera GN=ROMT PE=1 SV=2//8.19123e-146
LOC101205924	1577.93	712.076	1.1479	1.594e-08	sp|Q9LZD3|E70A1_ARATH Exocyst complex component EXO70A1 OS=Arabidopsis thaliana GN=EXO70A1 PE=1 SV=1//1.19844e-77		LOC101218642	77.5631	342.427	-2.1424	6.9379e-13	sp|Q6S001|KIF11_DICDI Kinesin-related protein 11 OS=Dictyostelium discoideum GN=kif11 PE=3 SV=1//1.09984e-105
LOC101205877	283.729	84.1854	1.7529	1.6714e-08	sp|Q9M670|RTM2_ARATH Protein RESTRICTED TEV MOVEMENT 2 OS=Arabidopsis thaliana GN=RTM2 PE=2 SV=1//1.41833e-10		LOC101208999	131.743	1458.38	-3.4686	7.5119e-13	sp|Q949X0|ADS3_ARATH Palmitoyl-monogalactosyldiacylglycerol delta-7 desaturase, chloroplastic OS=Arabidopsis thaliana GN=ADS3 PE=2 SV=2//1.04509e-127
LOC101219812	383.825	128.779	1.5756	1.6739e-08	sp|Q0IU52|ASP1_ORYSJ Aspartic proteinase Asp1 OS=Oryza sativa subsp. japonica GN=ASP1 PE=2 SV=1//2.80321e-89		LOC101217427	21.6639	461.953	-4.4144	7.7868e-13	sp|Q40541|NPK1_TOBAC Mitogen-activated protein kinase kinase kinase NPK1 OS=Nicotiana tabacum GN=NPK1 PE=1 SV=1//0
LOC101220500	1161.48	413.841	1.4888	1.6945e-08	sp|Q9SKB2|SBIR1_ARATH Leucine-rich repeat receptor-like serine/threonine/tyrosine-protein kinase SOBIR1 OS=Arabidopsis thaliana GN=SOBIR1 PE=1 SV=1//0		LOC105436130	1.08093	122.027	-6.8188	8.0236e-13	sp|Q9SUC3|MS5_ARATH Protein POLLENLESS 3 OS=Arabidopsis thaliana GN=MS5 PE=2 SV=2//1.12569e-97
LOC101212552	288.659	21.438	3.7511	1.8813e-08	sp|Q9FIW5|NAC94_ARATH Putative NAC domain-containing protein 94 OS=Arabidopsis thaliana GN=ANAC094 PE=3 SV=1//2.84445e-48		LOC101209398	18.3743	404.38	-4.46	8.3571e-13	sp|Q9FLE8|Y5986_ARATH Uncharacterized protein At5g39865 OS=Arabidopsis thaliana GN=At5g39865 PE=2 SV=1//4.93017e-34
LOC101213112	78.0567	6.28348	3.6349	1.8813e-08			LOC101219580	260.413	2077.34	-2.9959	1.0856e-12	sp|O23628|H2AV1_ARATH Histone H2A variant 1 OS=Arabidopsis thaliana GN=H2AV PE=1 SV=1//4.24398e-65
LOC101209621	108.321	14.6108	2.8902	2.034e-08	sp|Q94J16|HFA4B_ORYSJ Heat stress transcription factor A-4b OS=Oryza sativa subsp. japonica GN=HSFA4B PE=2 SV=1//3.03821e-61		LOC101220354	317.771	933.693	-1.555	1.2233e-12	sp|P35694|XTH2_SOYBN Xyloglucan endotransglucosylase/hydrolase 2 OS=Glycine max PE=2 SV=1//7.49062e-116
LOC101209020	324.261	103.221	1.6514	2.7149e-08	sp|Q93Y09|SCP45_ARATH Serine carboxypeptidase-like 45 OS=Arabidopsis thaliana GN=SCPL45 PE=2 SV=1//1.01757e-162		LOC101208681	277.636	1177.8	-2.0848	1.2653e-12	sp|O64481|SBT25_ARATH Subtilisin-like protease SBT2.5 OS=Arabidopsis thaliana GN=SBT2.5 PE=2 SV=1//0
LOC101217567	495.406	12.8062	5.2737	3.112e-08	sp|Q9XIV8|PERN1_TOBAC Peroxidase N1 OS=Nicotiana tabacum GN=poxN1 PE=1 SV=1//2.67179e-170		LOC101218840	73.3097	967.858	-3.7227	1.4177e-12
LOC101213918	326.513	85.7619	1.9287	3.1461e-08	sp|Q39202|RLK1_ARATH G-type lectin S-receptor-like serine/threonine-protein kinase RLK1 OS=Arabidopsis thaliana GN=RLK1 PE=2 SV=2//1.02621e-17		LOC105435645	5.56868	273.591	-5.6185	1.6481e-12
LOC101213946	774.297	319.403	1.2775	3.1474e-08	sp|Q9LK64|AB3C_ARATH ABC transporter C family member 3 OS=Arabidopsis thaliana GN=ABCC3 PE=1 SV=1//0		LOC101204275	26.7625	553.106	-4.3693	1.6807e-12	sp|Q39071|CCA21_ARATH Cyclin-A2-1 OS=Arabidopsis thaliana GN=CYCA2-1 PE=2 SV=3//1.67674e-152
LOC101216907	2221.38	1051.68	1.0788	3.4789e-08	sp|Q8GY61|BH063_ARATH Transcription factor bHLH63 OS=Arabidopsis thaliana GN=BHLH63 PE=1 SV=1//4.52907e-54		LOC101210501	18.14	379.453	-4.3867	1.7322e-12
LOC101209245	409.155	133.954	1.6109	3.8147e-08	sp|Q8RXX9|ATL6_ARATH E3 ubiquitin-protein ligase ATL6 OS=Arabidopsis thaliana GN=ATL6 PE=1 SV=2//9.49995e-51		LOC101215212	14.4739	529.005	-5.1918	1.7396e-12	sp|Q9FHM4|MA653_ARATH 65-kDa microtubule-associated protein 3 OS=Arabidopsis thaliana GN=MAP65-3 PE=1 SV=1//0
LOC101205704	80.1483	7.39245	3.4385	5.5572e-08	sp|Q9LQV2|RDR1_ARATH RNA-dependent RNA polymerase 1 OS=Arabidopsis thaliana GN=RDR1 PE=2 SV=1//0		LOC101211917	114.029	1200.77	-3.3965	1.7591e-12	sp|Q9LUI3|TSO1_ARATH CRC domain-containing protein TSO1 OS=Arabidopsis thaliana GN=TSO1 PE=1 SV=1//1.95032e-07
LOC101206725	333.352	110.494	1.5931	5.7341e-08	sp|O22243|C3H31_ARATH Zinc finger CCCH domain-containing protein 31 OS=Arabidopsis thaliana GN=At2g47680 PE=2 SV=2//0		LOC101212777	32.3311	805.477	-4.6388	2.6196e-12	sp|Q27IK6|POK2_ARATH Phragmoplast orienting kinesin 2 OS=Arabidopsis thaliana GN=POK2 PE=2 SV=1//0
LOC101213338	826.349	271.343	1.6066	7.254e-08	sp|P0C042|Y4597_ARATH Uncharacterized protein At4g15970 OS=Arabidopsis thaliana GN=At4g15970 PE=2 SV=1//1.33233e-97		LOC101208515	3.38338	91.1645	-4.7519	3.7318e-12	sp|Q949X0|ADS3_ARATH Palmitoyl-monogalactosyldiacylglycerol delta-7 desaturase, chloroplastic OS=Arabidopsis thaliana GN=ADS3 PE=2 SV=2//2.70573e-123
LOC101211389	1594.64	675.615	1.239	7.2785e-08	sp|Q41144|STC_RICCO Sugar carrier protein C OS=Ricinus communis GN=STC PE=2 SV=1//0		LOC101203879	5.00478	100.448	-4.327	3.8632e-12	sp|O59952|LIP_THELA Lipase OS=Thermomyces lanuginosus GN=LIP PE=1 SV=1//2.84378e-13
LOC101210281	179.989	43.5821	2.0461	7.3788e-08	sp|P43291|SRK2A_ARATH Serine/threonine-protein kinase SRK2A OS=Arabidopsis thaliana GN=SRK2A PE=1 SV=1//2.21166e-16		LOC101205801	25.5644	484.641	-4.2447	3.9611e-12	sp|F4I6M4|SP2L_ARATH Microtubule-associated protein SPIRAL2-like OS=Arabidopsis thaliana GN=SP2L PE=2 SV=1//5.39518e-78
LOC101220180	707.667	257.688	1.4574	8.3085e-08	sp|O22822|U74F2_ARATH UDP-glycosyltransferase 74F2 OS=Arabidopsis thaliana GN=UGT74F2 PE=1 SV=1//3.33793e-165		LOC101208194	61.585	400.086	-2.6997	4.1451e-12	sp|Q9LI74|CHUP1_ARATH Protein CHUP1, chloroplastic OS=Arabidopsis thaliana GN=CHUP1 PE=1 SV=1//2.09094e-24
LOC101209427	1928.71	917.193	1.0723	9.5522e-08	sp|Q9SX33|ALA9_ARATH Putative phospholipid-transporting ATPase 9 OS=Arabidopsis thaliana GN=ALA9 PE=3 SV=1//0		LOC101209060	88.4412	2288.61	-4.6936	4.6574e-12	sp|Q9CAN3|SCL28_ARATH Scarecrow-like protein 28 OS=Arabidopsis thaliana GN=SCL28 PE=1 SV=1//0
LOC101216804	1565.95	735.46	1.0903	9.9608e-08			LOC101206664	10.4797	169.479	-4.0154	5.1138e-12	sp|P58465|CTDSL_MOUSE CTD small phosphatase-like protein OS=Mus musculus GN=Ctdspl PE=2 SV=3//7.34839e-44
LOC101205587	196.295	50.7464	1.9516	1.0915e-07	sp|Q9C519|WRKY6_ARATH WRKY transcription factor 6 OS=Arabidopsis thaliana GN=WRKY6 PE=1 SV=1//9.28155e-98		LOC101213768	45.3492	902.381	-4.3146	5.4417e-12
LOC101204730	1190.29	543.728	1.1304	1.3167e-07	sp|P81392|MYB06_ANTMA Myb-related protein 306 OS=Antirrhinum majus GN=MYB306 PE=2 SV=1//9.21067e-99		LOC101216566	80.7107	365.919	-2.1807	5.4417e-12	sp|O24370|LOX21_SOLTU Linoleate 13S-lipoxygenase 2-1, chloroplastic OS=Solanum tuberosum GN=LOX2.1 PE=1 SV=1//0
LOC101209489	810.182	352.647	1.2	1.5233e-07	sp|Q339N5|CSLH1_ORYSJ Cellulose synthase-like protein H1 OS=Oryza sativa subsp. japonica GN=CSLH1 PE=2 SV=2//0		LOC101222384	9.37536	209.908	-4.4847	5.4417e-12
LOC101221890	164.316	38.4076	2.097	1.5233e-07	sp|O80725|AB4B_ARATH ABC transporter B family member 4 OS=Arabidopsis thaliana GN=ABCB4 PE=1 SV=1//0		LOC101216997	9.56282	255.751	-4.7412	5.9937e-12
LOC101209607	236.452	67.9989	1.798	1.5336e-07	sp|Q94KL7|SILD_FORIN Secoisolariciresinol dehydrogenase (Fragment) OS=Forsythia intermedia PE=1 SV=1//1.51848e-92		LOC101215376	32.3077	1024.56	-4.987	6.167e-12
LOC101215666	19219.6	9956.37	0.94889	1.9061e-07	sp|P14009|14KD_DAUCA 14 kDa proline-rich protein DC2.15 OS=Daucus carota PE=2 SV=1//2.08433e-25		LOC101209517	160.647	1117.12	-2.7978	6.3486e-12	sp|P92990|JP650_ARATH Probable polygalacturonase non-catalytic subunit JP650 OS=Arabidopsis thaliana GN=JP650 PE=2 SV=2//0
LOC101218782	1501.66	604.813	1.312	1.9265e-07	sp|P46604|HAT22_ARATH Homeobox-leucine zipper protein HAT22 OS=Arabidopsis thaliana GN=HAT22 PE=1 SV=1//4.53344e-77		LOC101214794	83.3427	361.571	-2.1171	6.3744e-12	sp|O94235|MPH1L_SCHPO Serine/threonine-protein kinase mph1 OS=Schizosaccharomyces pombe (strain 972 / ATCC 24843) GN=mph1 PE=2 SV=1//4.09979e-73
LOC105435142	112.881	18.9593	2.5738	1.9265e-07			LOC101204184	122.233	854.364	-2.8052	7.6739e-12	sp|Q6A070|F179B_MOUSE Protein FAM179B OS=Mus musculus GN=Fam179b PE=3 SV=3//2.77991e-12
Novel00094	1994.98	509.563	1.969	2.4577e-07	pathogen induced 4 protein [Cucumis sativus]		LOC101219866	75.3544	1106.48	-3.8761	7.8184e-12	sp|Q9M077|AUR1_ARATH Serine/threonine-protein kinase Aurora-1 OS=Arabidopsis thaliana GN=AUR1 PE=1 SV=1//0
LOC101215277	968.251	281.366	1.7829	2.4578e-07	sp|Q9MA75|VIP1_ARATH Transcription factor VIP1 OS=Arabidopsis thaliana GN=VIP1 PE=1 SV=1//8.60776e-70		LOC101219727	547.925	2073.92	-1.9203	8.6946e-12	sp|P0CG89|H4_SOYBN Histone H4 OS=Glycine max PE=3 SV=1//1.46006e-45
LOC101212622	92.9789	12.9366	2.8454	2.6376e-07	sp|Q9FYA2|WRK75_ARATH Probable WRKY transcription factor 75 OS=Arabidopsis thaliana GN=WRKY75 PE=2 SV=1//3.92602e-43		LOC101221170	13.8631	135.54	-3.2894	1.0473e-11
LOC101223041	84.636	10.3275	3.0348	2.6376e-07			LOC101204557	16.2827	393.65	-4.5955	1.2296e-11	sp|Q38774|CDC2C_ANTMA Cell division control protein 2 homolog C OS=Antirrhinum majus GN=CDC2C PE=2 SV=1//1.57705e-158
LOC101207024	247.777	76.2174	1.7009	2.7867e-07	sp|Q9SHV1|GLR22_ARATH Glutamate receptor 2.2 OS=Arabidopsis thaliana GN=GLR2.2 PE=2 SV=1//0		LOC101209926	230.476	1184.94	-2.3621	1.2391e-11	sp|Q8RWI9|AB15G_ARATH ABC transporter G family member 15 OS=Arabidopsis thaliana GN=ABCG15 PE=2 SV=2//0
LOC101203723	633.107	268.048	1.24	2.9123e-07	sp|Q8VY13|FRO8_ARATH Ferric reduction oxidase 8, mitochondrial OS=Arabidopsis thaliana GN=FRO8 PE=2 SV=1//0		LOC101217825	14.5442	425.089	-4.8693	1.5666e-11
LOC101207389	1583.57	707.631	1.1621	2.9817e-07	sp|O65468|CRK8_ARATH Cysteine-rich receptor-like protein kinase 8 OS=Arabidopsis thaliana GN=CRK8 PE=3 SV=2//5.26069e-144		LOC101220938	128.386	607.712	-2.2429	2.0464e-11	sp|Q8LDF9|HMGB7_ARATH High mobility group B protein 7 OS=Arabidopsis thaliana GN=HMGB7 PE=1 SV=1//4.66905e-38
LOC101205051	62.1739	4.41369	3.8162	3.1182e-07	sp|Q9SD85|F3PH_ARATH Flavonoid 3&apos;-monooxygenase OS=Arabidopsis thaliana GN=CYP75B1 PE=1 SV=1//8.38178e-124		LOC101210454	6.10914	227.313	-5.2176	2.1228e-11	sp|Q9FZA2|AGP31_ARATH Non-classical arabinogalactan protein 31 OS=Arabidopsis thaliana GN=AGP31 PE=1 SV=1//9.19753e-36
LOC101209242	1509.34	724.536	1.0588	3.2585e-07	sp|O80891|CSLB4_ARATH Cellulose synthase-like protein B4 OS=Arabidopsis thaliana GN=CSLB4 PE=3 SV=1//0		Novel00189	2328.33	5427.98	-1.2211	2.1578e-11	Plastid-lipid associated protein [Cucumis sativus]
LOC101208911	929.709	355.409	1.3873	3.3088e-07	sp|Q9ZU95|NUD17_ARATH Nudix hydrolase 17, mitochondrial OS=Arabidopsis thaliana GN=NUDT17 PE=2 SV=1//1.25227e-81		LOC101223143	15.0143	569.663	-5.2457	3.5507e-11
LOC101219351	4035.68	2068.68	0.9641	3.9428e-07	sp|O64481|SBT25_ARATH Subtilisin-like protease SBT2.5 OS=Arabidopsis thaliana GN=SBT2.5 PE=2 SV=1//0		LOC101215923	40.7662	991.751	-4.6045	3.6022e-11	sp|Q8LPL5|FZR3_ARATH Protein FIZZY-RELATED 3 OS=Arabidopsis thaliana GN=FZR3 PE=1 SV=1//0
LOC105434905	687.313	297.39	1.2086	4.1231e-07			LOC101211617	6.69647	101.416	-3.9207	4.1567e-11	sp|Q700C7|SPCH_ARATH Transcription factor SPEECHLESS OS=Arabidopsis thaliana GN=SPCH PE=1 SV=1//3.27658e-37
LOC101204790	337.913	58.9655	2.5187	4.5997e-07	sp|Q9FGK4|B561J_ARATH Cytochrome b561 and DOMON domain-containing protein At5g47530 OS=Arabidopsis thaliana GN=At5g47530 PE=2 SV=1//8.37719e-133		LOC101212449	5.59211	181.002	-5.0165	4.5019e-11	sp|Q9LV66|Y5848_ARATH Uncharacterized protein At5g48480 OS=Arabidopsis thaliana GN=At5g48480 PE=1 SV=1//5.38511e-14
LOC101216862	341.131	122.746	1.4747	4.6417e-07	sp|O81760|P2C63_ARATH Probable protein phosphatase 2C 63 OS=Arabidopsis thaliana GN=At4g33920 PE=2 SV=1//0		LOC101221244	254.019	1131.61	-2.1554	4.7838e-11	sp|Q76CU2|PDR1_TOBAC Pleiotropic drug resistance protein 1 OS=Nicotiana tabacum GN=PDR1 PE=2 SV=1//0
LOC101207308	743.265	165.926	2.1633	5.6916e-07	sp|Q8L9T5|ATL2_ARATH RING-H2 finger protein ATL2 OS=Arabidopsis thaliana GN=ATL2 PE=2 SV=2//2.52952e-49		LOC101219428	199.912	606.56	-1.6013	4.9679e-11	sp|Q9SZN7|HIP26_ARATH Heavy metal-associated isoprenylated plant protein 26 OS=Arabidopsis thaliana GN=HIPP26 PE=1 SV=1//9.11344e-08
LOC101204482	204.166	59.682	1.7744	5.891e-07	sp|Q9M2H9|MCC26_ARATH MATH domain and coiled-coil domain-containing protein At3g58370 OS=Arabidopsis thaliana GN=At3g58370 PE=3 SV=3//1.62659e-09		LOC101203593	47.5798	1381.48	-4.8597	5.3004e-11	sp|Q9LDN0|KN12A_ARATH Kinesin-like protein KIN12A OS=Arabidopsis thaliana GN=KIN12A PE=1 SV=1//7.50996e-39
LOC101216964	526.034	133.344	1.98	6.2322e-07	sp|Q9FLS0|FB253_ARATH F-box protein At5g07610 OS=Arabidopsis thaliana GN=At5g07610 PE=2 SV=1//5.08126e-50		LOC101206967	60.3854	420.241	-2.7989	5.8109e-11	sp|Q9SIB2|KCS12_ARATH 3-ketoacyl-CoA synthase 12 OS=Arabidopsis thaliana GN=KCS12 PE=2 SV=1//0
LOC101217510	261.687	85.773	1.6092	6.2861e-07	sp|Q9CAA7|PUB42_ARATH Putative U-box domain-containing protein 42 OS=Arabidopsis thaliana GN=PUB42 PE=2 SV=1//2.96038e-19		LOC101221138	110.835	394.118	-1.8302	5.8564e-11	sp|Q8W1Y3|KP1_ARATH Kinesin KP1 OS=Arabidopsis thaliana GN=KP1 PE=1 SV=2//0
LOC105435428	399.145	154.956	1.3651	6.3952e-07	sp|Q84JK8|MAKR6_ARATH Probable membrane-associated kinase regulator 6 OS=Arabidopsis thaliana GN=MAKR6 PE=2 SV=1//7.92832e-23		LOC101204736	73.2628	1928.22	-4.718	6.0687e-11	sp|Q9T012|HMG13_ARATH High mobility group B protein 13 OS=Arabidopsis thaliana GN=HMGB13 PE=2 SV=1//1.01705e-20
LOC101213953	1025.91	482.122	1.0894	7.6625e-07	sp|Q9LVZ8|LOR12_ARATH Protein LURP-one-related 12 OS=Arabidopsis thaliana GN=At3g15810 PE=2 SV=1//1.42573e-65		LOC101207730	507.555	1290.58	-1.3464	7.875e-11	sp|Q42342|CYB5E_ARATH Cytochrome b5 isoform E OS=Arabidopsis thaliana GN=CYTB5-E PE=1 SV=2//8.77434e-31
LOC101204556	350.717	130.551	1.4257	7.8477e-07			LOC101222451	83.93	323.848	-1.9481	8.7565e-11	sp|Q9C4Z7|MINE1_ARATH Cell division topological specificity factor homolog, chloroplastic OS=Arabidopsis thaliana GN=MINE1 PE=1 SV=1//5.31427e-52
LOC101216568	536.84	225.912	1.2487	7.9296e-07	sp|P42044|HEMH_CUCSA Ferrochelatase-2, chloroplastic OS=Cucumis sativus GN=HEMH PE=2 SV=1//0		LOC101204287	2407.3	5434.11	-1.1746	9.892e-11	sp|Q9FI40|BAHD1_ARATH BAHD acyltransferase At5g47980 OS=Arabidopsis thaliana GN=BAHD1 PE=2 SV=1//2.33044e-66
LOC101222803	117.625	3.57659	5.0395	8.4081e-07			LOC101206234	97.5573	2769.32	-4.8271	1.317e-10
LOC101215985	254.544	83.7617	1.6036	8.6308e-07	sp|P52408|E13B_PRUPE Glucan endo-1,3-beta-glucosidase, basic isoform OS=Prunus persica GN=GNS1 PE=3 SV=1//5.85105e-103		LOC101212589	159.594	1157.23	-2.8582	1.4222e-10
LOC101213157	447.262	47.7676	3.227	8.8669e-07	sp|Q9C9H7|RLP12_ARATH Receptor-like protein 12 OS=Arabidopsis thaliana GN=RLP12 PE=2 SV=2//2.7975e-95		LOC101208069	1751.83	4320.07	-1.3022	1.829e-10	sp|Q6WNQ8|C81E8_MEDTR Cytochrome P450 81E8 OS=Medicago truncatula GN=CYP81E8 PE=2 SV=1//3.53201e-175
LOC105434763	400.415	156.717	1.3533	8.9629e-07			LOC101221980	141.615	1302.67	-3.2014	1.9656e-10
LOC101205621	325.601	80.6096	2.0141	9.6429e-07	sp|Q8GT20|BEBT_TOBAC Benzyl alcohol O-benzoyltransferase OS=Nicotiana tabacum GN=HSR201 PE=1 SV=1//0		LOC101206401	1.12779	66.1936	-5.8751	1.9984e-10	sp|Q9T068|EPFL2_ARATH EPIDERMAL PATTERNING FACTOR-like protein 2 OS=Arabidopsis thaliana GN=EPFL2 PE=2 SV=1//2.24219e-13
LOC101211247	152.119	37.5053	2.02	1.0881e-06	sp|Q9LV52|HSFC1_ARATH Heat stress transcription factor C-1 OS=Arabidopsis thaliana GN=HSFC1 PE=2 SV=1//1.12959e-77		LOC101216460	477.43	1401.77	-1.5539	2.2787e-10	sp|Q949Z1|PGLR4_ARATH Polygalacturonase At1g48100 OS=Arabidopsis thaliana GN=At1g48100 PE=2 SV=1//1.34556e-115
LOC101217115	229.967	72.9993	1.6555	1.0881e-06			LOC101210664	68.4455	2869.72	-5.3898	2.4219e-10	sp|Q9SK27|ENL1_ARATH Early nodulin-like protein 1 OS=Arabidopsis thaliana GN=At2g25060 PE=1 SV=2//2.39313e-43
LOC101213928	365.188	46.952	2.9594	1.2106e-06	sp|Q39547|CUCM1_CUCME Cucumisin OS=Cucumis melo PE=1 SV=1//0		LOC101219090	1299.38	2978.08	-1.1966	2.6254e-10	sp|P62786|H42_WHEAT Histone H4 variant TH091 OS=Triticum aestivum PE=3 SV=2//1.71848e-50
LOC101207407	148.149	36.1356	2.0356	1.2462e-06	sp|Q9FMR3|NAC90_ARATH NAC domain-containing protein 90 OS=Arabidopsis thaliana GN=NAC090 PE=2 SV=1//7.04292e-73		LOC101212964	791.866	4330.79	-2.4513	2.8932e-10	sp|P25469|H2A1_SOLLC Histone H2A.1 OS=Solanum lycopersicum PE=2 SV=1//2.51637e-50
LOC101217677	214.271	66.281	1.6928	1.2849e-06	sp|Q5HZ05|TPPJ_ARATH Probable trehalose-phosphate phosphatase J OS=Arabidopsis thaliana GN=TPPJ PE=1 SV=1//3.68769e-178		LOC101219064	70.9354	380.519	-2.4234	3.7118e-10	sp|B8BMI1|MCM7_ORYSI DNA replication licensing factor MCM7 OS=Oryza sativa subsp. indica GN=MCM7 PE=3 SV=1//0
LOC101207441	2753.33	1299.29	1.0835	1.3596e-06	sp|Q9FYV1|INO1_SESIN Inositol-3-phosphate synthase OS=Sesamum indicum PE=2 SV=1//0		LOC101218868	110.154	376.66	-1.7737	3.763e-10	sp|Q949T8|ASHR3_ARATH Histone-lysine N-methyltransferase ASHR3 OS=Arabidopsis thaliana GN=ASHR3 PE=1 SV=1//0
LOC101222853	608.151	266.526	1.1902	1.3596e-06	sp|Q9SA16|P2A09_ARATH Protein PHLOEM PROTEIN 2-LIKE A9 OS=Arabidopsis thaliana GN=PP2A9 PE=2 SV=1//4.18225e-35		LOC101217191	11.7247	328.587	-4.8087	4.3862e-10
Novel00114	376.778	124.518	1.5974	1.3629e-06	hypothetical protein Csa_2G020870 [Cucumis sativus]		LOC101203106	61.6788	1022.43	-4.0511	4.6973e-10	sp|O23826|K125_TOBAC 125 kDa kinesin-related protein OS=Nicotiana tabacum GN=TKRP125 PE=1 SV=1//0
LOC101205971	79.6796	5.75084	3.7924	1.4976e-06	sp|P27061|PPA1_SOLLC Acid phosphatase 1 OS=Solanum lycopersicum GN=APS1 PE=2 SV=1//1.85754e-61		LOC101220856	406.54	2310.02	-2.5064	5.3626e-10	sp|P35063|H2AX_PICAB Histone H2AX OS=Picea abies PE=2 SV=1//2.63539e-60
LOC101221463	1505.33	657.352	1.1953	1.5269e-06			LOC101213938	7.80083	97.5784	-3.6449	6.3097e-10	sp|Q96GN5|CDA7L_HUMAN Cell division cycle-associated 7-like protein OS=Homo sapiens GN=CDCA7L PE=1 SV=2//2.0713e-26
LOC101205975	464.092	192.136	1.2723	1.6197e-06	sp|Q9SKI2|VPS2A_ARATH Vacuolar protein sorting-associated protein 2 homolog 1 OS=Arabidopsis thaliana GN=VPS2.1 PE=1 SV=2//7.29352e-109		LOC101206310	38.0404	774.527	-4.3477	6.3985e-10	sp|Q6P3R1|KIF22_XENTR Kinesin-like protein KIF22 OS=Xenopus tropicalis GN=kif22 PE=2 SV=1//5.15997e-30
LOC105434966	149.231	37.8965	1.9774	1.6309e-06			LOC101209976	10.0564	184.579	-4.198	6.6198e-10	sp|Q9FGQ6|EB1C_ARATH Microtubule-associated protein RP/EB family member 1C OS=Arabidopsis thaliana GN=EB1C PE=1 SV=1//8.27451e-129
LOC105435730	183.96	51.1486	1.8466	1.8465e-06	sp|O22150|SAU36_ARATH Auxin-responsive protein SAUR36 OS=Arabidopsis thaliana GN=SAUR36 PE=2 SV=1//7.74078e-25		LOC101216832	71.4071	278.592	-1.964	8.0451e-10	sp|Q8W453|DIRL1_ARATH Putative lipid-transfer protein DIR1 OS=Arabidopsis thaliana GN=DIR1 PE=1 SV=1//8.63106e-06
LOC101202922	39.2869	0.8697	5.4974	1.958e-06	sp|Q9LTS4|BH041_ARATH Putative transcription factor bHLH041 OS=Arabidopsis thaliana GN=BHLH41 PE=3 SV=1//1.91381e-50		LOC101206397	273.176	732.86	-1.4237	8.7963e-10	sp|Q7VG78|GUAA_HELHP Probable GMP synthase [glutamine-hydrolyzing] OS=Helicobacter hepaticus (strain ATCC 51449 / 3B1) GN=guaA PE=3 SV=1//4.57178e-43
LOC101212654	195.895	58.9648	1.7322	2.1046e-06	sp|Q7XJE6|MCA1_ARATH Metacaspase-1 OS=Arabidopsis thaliana GN=AMC1 PE=1 SV=1//4.24332e-11		LOC101207893	161.353	1006.27	-2.6407	9.3643e-10	sp|Q9S7G7|MB3R1_ARATH Myb-related protein 3R-1 OS=Arabidopsis thaliana GN=MYB3R-1 PE=2 SV=1//0
LOC101216433	492.639	208.975	1.2372	2.1153e-06	sp|C0LGH3|Y5614_ARATH Probable LRR receptor-like serine/threonine-protein kinase At1g56140 OS=Arabidopsis thaliana GN=At1g56140 PE=2 SV=2//6.19761e-107		LOC101208066	314.245	1163.54	-1.8886	9.3643e-10
LOC101209022	156.915	41.6471	1.9137	2.1688e-06	sp|Q9LXA5|LRK91_ARATH L-type lectin-domain containing receptor kinase IX.1 OS=Arabidopsis thaliana GN=LECRK91 PE=2 SV=1//3.38185e-135		LOC101206354	10.4797	165.968	-3.9852	9.4308e-10	sp|Q1G3M3|Y3918_ARATH B3 domain-containing protein At3g19184 OS=Arabidopsis thaliana GN=At3g19184 PE=2 SV=1//1.81334e-77
LOC101210315	90.5812	14.8064	2.613	2.1797e-06	sp|Q5ZM74|RN141_CHICK RING finger protein 141 OS=Gallus gallus GN=RNF141 PE=2 SV=1//2.6654e-07		LOC101207035	8246.98	17460.9	-1.0822	9.9688e-10	sp|B5BSX1|BAMO_GLYUR Beta-amyrin 11-oxidase OS=Glycyrrhiza uralensis GN=CYP88D6 PE=1 SV=1//1.43774e-137
LOC101214459	1055.56	515.093	1.0351	2.4014e-06	sp|P53492|ACT7_ARATH Actin-7 OS=Arabidopsis thaliana GN=ACT7 PE=1 SV=1//0		LOC101213512	567.708	1518.01	-1.419	1.0516e-09	sp|Q9C7U5|E132_ARATH Glucan endo-1,3-beta-glucosidase 2 OS=Arabidopsis thaliana GN=At1g66250 PE=1 SV=2//0
LOC101220784	1381.49	692.488	0.99636	2.5059e-06	sp|Q38998|AKT1_ARATH Potassium channel AKT1 OS=Arabidopsis thaliana GN=AKT1 PE=1 SV=2//0		LOC101222086	6.62617	90.7408	-3.7755	1.1372e-09	sp|O80638|WTR14_ARATH WAT1-related protein At2g39510 OS=Arabidopsis thaliana GN=At2g39510 PE=2 SV=1//3.31512e-133
LOC101206266	529.811	158.806	1.7382	2.8443e-06	sp|Q9SJ52|YLS9_ARATH Protein YLS9 OS=Arabidopsis thaliana GN=YLS9 PE=2 SV=1//2.82439e-65		LOC101204774	3323.89	7103.48	-1.0957	1.3326e-09	sp|Q9SRQ1|C89A9_ARATH Cytochrome P450 89A9 OS=Arabidopsis thaliana GN=CYP89A9 PE=2 SV=1//8.59441e-147
LOC101219072	514.232	223.324	1.2033	2.9241e-06			LOC101208337	117.859	1630.53	-3.7902	1.3326e-09	sp|Q9FHM4|MA653_ARATH 65-kDa microtubule-associated protein 3 OS=Arabidopsis thaliana GN=MAP65-3 PE=1 SV=1//0
LOC101203085	385.449	156.413	1.3012	2.9999e-06	sp|Q9SY57|P2A10_ARATH Protein PHLOEM PROTEIN 2-LIKE A10 OS=Arabidopsis thaliana GN=PP2A10 PE=2 SV=1//1.40296e-84		LOC101212470	96.9934	511.069	-2.3976	1.3326e-09	sp|Q8LFN2|Y3037_ARATH Probable inactive leucine-rich repeat receptor-like protein kinase At3g03770 OS=Arabidopsis thaliana GN=At3g03770 PE=2 SV=1//0
LOC101210330	30.9924	0	Inf	3.0227e-06	sp|O65451|FB333_ARATH Probable F-box protein At4g22030 OS=Arabidopsis thaliana GN=At4g22030 PE=4 SV=1//1.61024e-120		LOC101212177	419.347	1093.55	-1.3828	1.6774e-09	sp|O65399|E131_ARATH Glucan endo-1,3-beta-glucosidase 1 OS=Arabidopsis thaliana GN=At1g11820 PE=1 SV=3//6.39144e-21
LOC101203519	90.3234	15.1109	2.5795	3.0843e-06	sp|Q9FUT0|GSTU9_ARATH Glutathione S-transferase U9 OS=Arabidopsis thaliana GN=GSTU9 PE=2 SV=1//5.88442e-68		LOC101208557	762.493	3248.27	-2.0909	1.8614e-09	sp|P68428|H32_WHEAT Histone H3.2 OS=Triticum aestivum PE=1 SV=2//6.75374e-71
LOC101211399	264.46	79.3376	1.737	3.4518e-06	sp|Q93YW5|P2C58_ARATH Probable protein phosphatase 2C 58 OS=Arabidopsis thaliana GN=At4g28400 PE=2 SV=1//4.93865e-134		LOC101214895	73.4034	712.062	-3.2781	1.9075e-09	sp|C0LGP9|IMK3_ARATH Probable leucine-rich repeat receptor-like protein kinase IMK3 OS=Arabidopsis thaliana GN=IMK3 PE=1 SV=1//0
LOC101213574	955.553	464.184	1.0416	3.5984e-06	sp|Q54Y55|SHKC_DICDI Dual specificity protein kinase shkC OS=Dictyostelium discoideum GN=shkC PE=3 SV=1//7.01486e-40		LOC101222269	33.2012	766.7	-4.5294	1.9169e-09	sp|Q6DR04|RTNLQ_ARATH Reticulon-like protein B17 OS=Arabidopsis thaliana GN=RTNLB17 PE=2 SV=1//9.09506e-92
LOC105434783	79.4907	11.7625	2.7566	3.617e-06	sp|Q93VK8|RGF6_ARATH Root meristem growth factor 6 OS=Arabidopsis thaliana GN=RGF6 PE=3 SV=1//2.9878e-07		LOC101203647	8.38816	112.406	-3.7442	2.0399e-09
Novel00101	115.207	24.8731	2.2116	3.8443e-06	hypothetical protein Csa_2G297260 [Cucumis sativus]		LOC101208402	13.2758	374.561	-4.8183	2.1703e-09	sp|P0CB23|Y4862_ARATH Uncharacterized protein At4g38062 OS=Arabidopsis thaliana GN=At4g38062 PE=4 SV=1//4.59446e-126
LOC101207636	510.683	176.916	1.5294	3.8489e-06	sp|Q8S9L6|CRK29_ARATH Cysteine-rich receptor-like protein kinase 29 OS=Arabidopsis thaliana GN=CRK29 PE=2 SV=1//3.57082e-171		LOC101210228	13.9334	349.068	-4.6469	2.2099e-09	sp|Q564K3|CND2_ARATH Condensin complex subunit 2 OS=Arabidopsis thaliana GN=CAPH PE=1 SV=1//0
LOC101212958	182.688	42.8213	2.093	3.8831e-06	sp|Q9LXV0|U92A1_ARATH UDP-glycosyltransferase 92A1 OS=Arabidopsis thaliana GN=UGT92A1 PE=2 SV=1//1.14556e-161		LOC101222734	52.797	232.912	-2.1413	2.4575e-09	sp|Q9SH58|MAKR2_ARATH Probable membrane-associated kinase regulator 2 OS=Arabidopsis thaliana GN=MAKR2 PE=2 SV=1//3.73789e-33
LOC101205898	178.39	52.8769	1.7543	3.9762e-06	sp|Q9LYU3|EF113_ARATH Ethylene-responsive transcription factor ERF113 OS=Arabidopsis thaliana GN=ERF113 PE=2 SV=1//8.02684e-28		LOC105436236	4.98135	80.9459	-4.0224	2.5264e-09
LOC101214535	270.475	97.8725	1.4665	4.2699e-06	sp|Q9M6E8|NCED1_PHAVU 9-cis-epoxycarotenoid dioxygenase NCED1, chloroplastic OS=Phaseolus vulgaris GN=NCED1 PE=2 SV=1//0		LOC101219330	80.6888	517.765	-2.6819	2.5385e-09	sp|Q9FJL0|SMC4_ARATH Structural maintenance of chromosomes protein 4 OS=Arabidopsis thaliana GN=SMC4 PE=1 SV=1//0
LOC105436184	3679.38	1563.22	1.2349	4.3443e-06			LOC105435297	380.226	1905.52	-2.3253	2.9755e-09	sp|Q9LQQ4|H2B1_ARATH Histone H2B.1 OS=Arabidopsis thaliana GN=At1g07790 PE=1 SV=3//1.18699e-58
LOC101209736	13954.2	7736.37	0.85097	4.5259e-06	sp|Q93Z25|PLY22_ARATH Probable pectate lyase 22 OS=Arabidopsis thaliana GN=At5g63180 PE=2 SV=1//0		LOC101221324	69.0797	261.503	-1.9205	3.2814e-09	sp|Q9SJL9|XTH32_ARATH Probable xyloglucan endotransglucosylase/hydrolase protein 32 OS=Arabidopsis thaliana GN=XTH32 PE=2 SV=1//7.4926e-140
LOC101211014	600.473	202.3	1.5696	5.4261e-06			LOC101214651	167.391	484.522	-1.5333	3.3587e-09	sp|P0C7P8|LHWL1_ARATH Transcription factor EMB1444 OS=Arabidopsis thaliana GN=EMB1444 PE=2 SV=1//1.21098e-17
LOC101213577	3385	1839.52	0.87982	5.7104e-06			LOC101211203	11.0905	487.086	-5.4568	3.9367e-09
LOC101204382	1150.75	429.996	1.4202	5.723e-06	sp|Q9SV15|WRK11_ARATH Probable WRKY transcription factor 11 OS=Arabidopsis thaliana GN=WRKY11 PE=2 SV=2//2.49578e-76		LOC101206114	23.3322	507.948	-4.4443	4.1736e-09
LOC101205428	416.392	175.025	1.2504	5.723e-06	sp|O04682|PTI6_SOLLC Pathogenesis-related genes transcriptional activator PTI6 OS=Solanum lycopersicum GN=PTI6 PE=2 SV=1//6.72882e-17		LOC101221279	19.0085	266.209	-3.8078	4.8846e-09	sp|Q15021|CND1_HUMAN Condensin complex subunit 1 OS=Homo sapiens GN=NCAPD2 PE=1 SV=3//2.32875e-40
LOC101222061	2040.49	885.288	1.2047	5.9375e-06	sp|Q6F8G6|CYSG_ACIAD Siroheme synthase OS=Acinetobacter baylyi (strain ATCC 33305 / BD413 / ADP1) GN=cysG PE=3 SV=1//1.45974e-69		LOC101206761	124.626	779.343	-2.6447	6.1764e-09	sp|Q5XVH5|Y1710_ARATH Uncharacterized protein At1g65710 OS=Arabidopsis thaliana GN=At1g65710 PE=2 SV=1//5.20126e-15
LOC101204442	249.678	56.5298	2.143	6.0454e-06	sp|Q9M345|LRK42_ARATH L-type lectin-domain containing receptor kinase IV.2 OS=Arabidopsis thaliana GN=LECRK42 PE=2 SV=1//0		LOC101212585	551.544	1277.21	-1.2114	6.9908e-09	sp|Q9LJX0|AB19B_ARATH ABC transporter B family member 19 OS=Arabidopsis thaliana GN=ABCB19 PE=1 SV=1//0
LOC101212862	2083.05	1106.46	0.91275	6.2141e-06	sp|Q9LDD1|BRG3_ARATH Probable BOI-related E3 ubiquitin-protein ligase 3 OS=Arabidopsis thaliana GN=BRG3 PE=1 SV=1//5.86234e-80		LOC101208139	117.625	930.429	-2.9837	7.1251e-09
LOC101216763	680.639	198.029	1.7812	6.2141e-06	sp|Q54DY9|BCS1B_DICDI Probable mitochondrial chaperone BCS1-B OS=Dictyostelium discoideum GN=bcsl1b PE=3 SV=1//1.56162e-26		LOC101214101	1980.33	4186.33	-1.0799	7.2552e-09	sp|P0CG89|H4_SOYBN Histone H4 OS=Glycine max PE=3 SV=1//3.14236e-50
Novel00268	87.5742	14.9479	2.5506	6.2721e-06	hypothetical protein Csa_4G049610 [Cucumis sativus]		LOC101206861	25.5409	149.868	-2.5528	7.4689e-09	sp|Q8LJT8|TKI1_ARATH TSL-kinase interacting protein 1 OS=Arabidopsis thaliana GN=TKI1 PE=1 SV=2//4.21953e-25
LOC105435606	518.677	232.261	1.1591	6.4126e-06			LOC101212616	45.2539	326.935	-2.8529	9.2684e-09	sp|Q9SPG5|MYB76_ARATH Transcription factor MYB76 OS=Arabidopsis thaliana GN=MYB76 PE=1 SV=1//1.58647e-63
LOC101205310	494.782	144.031	1.7804	6.6189e-06	sp|P05332|YP20_BACLI Uncharacterized N-acetyltransferase p20 OS=Bacillus licheniformis GN=p20 PE=3 SV=1//2.07149e-20		LOC101203259	71.2197	261.013	-1.8738	1.0317e-08	sp|Q9C9N5|Y1668_ARATH Probable inactive leucine-rich repeat receptor-like protein kinase At1g66830 OS=Arabidopsis thaliana GN=At1g66830 PE=2 SV=1//0
LOC101203127	29.2773	0	Inf	6.7053e-06	sp|P29602|CPC_CUCSA Cucumber peeling cupredoxin OS=Cucumis sativus PE=1 SV=3//4.41963e-32		LOC101219440	334.762	823.6	-1.2988	1.0664e-08	sp|O23320|CML8_ARATH Calmodulin-like protein 8 OS=Arabidopsis thaliana GN=CML8 PE=2 SV=1//1.45805e-09
LOC101218588	338.571	135.247	1.3239	6.7867e-06	sp|B9DFA8|INVC_ARATH Alkaline/neutral invertase C, mitochondrial OS=Arabidopsis thaliana GN=INVC PE=1 SV=1//0		LOC101218207	2734.47	6217.59	-1.1851	1.1859e-08	sp|P0CG89|H4_SOYBN Histone H4 OS=Glycine max PE=3 SV=1//8.42189e-50
LOC101214739	3112.26	1688.52	0.88221	6.8336e-06			LOC101220589	130.385	737.468	-2.4998	1.2474e-08	sp|F4KEW8|NET4A_ARATH Protein NETWORKED 4A OS=Arabidopsis thaliana GN=NET4A PE=2 SV=1//1.81267e-07
Novel00298	421.284	92.0127	2.1949	8.17e-06	hypothetical protein Csa_5G137410 [Cucumis sativus]		LOC101222698	126.977	509.492	-2.0045	1.3658e-08	sp|Q4G059|CDA7L_RAT Cell division cycle-associated 7-like protein OS=Rattus norvegicus GN=Cdca7l PE=2 SV=1//2.31861e-12
LOC105435244	35.7863	0.8697	5.3627	8.3801e-06			LOC101219601	397.989	943.063	-1.2446	1.4797e-08	sp|Q6H668|YAB4_ORYSJ Protein YABBY 4 OS=Oryza sativa subsp. japonica GN=YAB4 PE=2 SV=1//1.46912e-56
LOC101206983	344.563	141.03	1.2888	8.5074e-06	sp|Q9FTA0|GEML4_ARATH GEM-like protein 4 OS=Arabidopsis thaliana GN=At5g08350 PE=2 SV=1//3.68911e-57		LOC101203934	1281.48	2726.55	-1.0893	1.6273e-08	sp|Q9FNX5|DRP1E_ARATH Dynamin-related protein 1E OS=Arabidopsis thaliana GN=DRP1E PE=1 SV=1//0
LOC101214479	711.35	340.504	1.0629	9.2771e-06			LOC101220436	452.476	2115.21	-2.2249	1.6637e-08	sp|P68428|H32_WHEAT Histone H3.2 OS=Triticum aestivum PE=1 SV=2//5.26301e-92
LOC101212056	249.728	91.4475	1.4493	9.8737e-06	sp|Q9FIJ6|ACCR4_ARATH Serine/threonine-protein kinase-like protein CCR4 OS=Arabidopsis thaliana GN=CCR4 PE=1 SV=1//0		LOC101206358	456.594	2159.26	-2.2416	2.1025e-08	sp|Q9SCT4|IMK2_ARATH Probably inactive leucine-rich repeat receptor-like protein kinase IMK2 OS=Arabidopsis thaliana GN=IMK2 PE=1 SV=1//0
LOC101221736	1146.07	447.835	1.3557	9.8795e-06	sp|Q9M0X5|CRK25_ARATH Cysteine-rich receptor-like protein kinase 25 OS=Arabidopsis thaliana GN=CRK25 PE=3 SV=1//0		LOC101213346	15.1315	220.464	-3.8649	2.3859e-08
LOC101205012	322.428	129.485	1.3162	1.0054e-05	sp|Q9SLA2|VATO2_ARATH V-type proton ATPase subunit c&apos;&apos;2 OS=Arabidopsis thaliana GN=VHA-c&apos;&apos;2 PE=1 SV=1//1.17103e-91		LOC105435892	84.1893	283.321	-1.7507	2.4242e-08	sp|Q9SJ52|YLS9_ARATH Protein YLS9 OS=Arabidopsis thaliana GN=YLS9 PE=2 SV=1//3.08536e-46
LOC101217364	186.568	60.2909	1.6297	1.0158e-05	sp|Q0WUQ1|BAG1_ARATH BAG family molecular chaperone regulator 1 OS=Arabidopsis thaliana GN=BAG1 PE=1 SV=1//2.77844e-18		LOC101222191	5696.5	11467	-1.0093	2.4463e-08	sp|Q9LZ46|H2A4_ARATH Probable histone H2A.4 OS=Arabidopsis thaliana GN=At5g02560 PE=1 SV=1//1.02122e-49
LOC101206710	1210.1	622.207	0.95966	1.0499e-05	sp|Q9LYN6|Y3565_ARATH Probable inactive receptor-like protein kinase At3g56050 OS=Arabidopsis thaliana GN=At3g56050 PE=2 SV=1//8.17249e-109		LOC101217733	883.676	1977.88	-1.1624	2.5775e-08	sp|Q9LQQ4|H2B1_ARATH Histone H2B.1 OS=Arabidopsis thaliana GN=At1g07790 PE=1 SV=3//1.31776e-58
LOC101221284	222.472	78.1412	1.5095	1.0532e-05	sp|Q9LZM4|WAKLQ_ARATH Wall-associated receptor kinase-like 20 OS=Arabidopsis thaliana GN=WAKL20 PE=2 SV=1//0		LOC101215785	45.6069	219.008	-2.2637	2.6525e-08	sp|Q9FKZ3|LBD36_ARATH LOB domain-containing protein 36 OS=Arabidopsis thaliana GN=LBD36 PE=2 SV=1//7.52425e-67
LOC101217018	514.21	169.633	1.5999	1.0827e-05	sp|Q9SCZ4|FERON_ARATH Receptor-like protein kinase FERONIA OS=Arabidopsis thaliana GN=FER PE=1 SV=1//0		LOC101210176	88.7005	455.115	-2.3592	2.6689e-08	sp|Q9YHB5|CND3_XENLA Condensin complex subunit 3 OS=Xenopus laevis GN=ncapg PE=1 SV=1//3.22442e-08
LOC101210490	505.233	228.88	1.1424	1.1173e-05	sp|P27450|CX32_ARATH Probable serine/threonine-protein kinase Cx32, chloroplastic OS=Arabidopsis thaliana GN=At4g35600 PE=1 SV=2//4.57899e-137		LOC101206476	98.8756	630.334	-2.6724	2.9135e-08	sp|Q9S7G7|MB3R1_ARATH Myb-related protein 3R-1 OS=Arabidopsis thaliana GN=MYB3R-1 PE=2 SV=1//2.69985e-167
LOC101211964	369.255	154.717	1.255	1.1173e-05	sp|Q8RWL2|CDPKT_ARATH Calcium-dependent protein kinase 29 OS=Arabidopsis thaliana GN=CPK29 PE=2 SV=2//0		LOC101203666	1536.66	3186.02	-1.052	3.1474e-08	sp|Q9FRL8|DHAR2_ARATH Glutathione S-transferase DHAR2 OS=Arabidopsis thaliana GN=DHAR2 PE=1 SV=1//1.30533e-95
LOC101222190	1037.13	487.057	1.0904	1.146e-05	sp|Q9ASS4|Y5838_ARATH Probably inactive leucine-rich repeat receptor-like protein kinase At5g48380 OS=Arabidopsis thaliana GN=At5g48380 PE=1 SV=1//0		LOC101209358	54.8885	214.301	-1.9651	3.1474e-08	sp|Q40541|NPK1_TOBAC Mitogen-activated protein kinase kinase kinase NPK1 OS=Nicotiana tabacum GN=NPK1 PE=1 SV=1//0
LOC101213862	1510.66	535.13	1.4972	1.1668e-05			LOC101213132	33.248	387.399	-3.5425	3.1707e-08	sp|Q9C5Y4|SMC21_ARATH Structural maintenance of chromosomes protein 2-1 OS=Arabidopsis thaliana GN=SMC2-1 PE=2 SV=2//0
LOC101210341	91.2637	14.1323	2.691	1.1939e-05	sp|P54120|AIG1_ARATH Protein AIG1 OS=Arabidopsis thaliana GN=AIG1 PE=2 SV=1//7.99463e-55		LOC101219490	1066.46	2253.97	-1.0796	3.5263e-08	sp|P0CG89|H4_SOYBN Histone H4 OS=Glycine max PE=3 SV=1//1.14732e-49
LOC101213886	75.0263	11.5343	2.7015	1.204e-05	sp|O80742|PUB19_ARATH U-box domain-containing protein 19 OS=Arabidopsis thaliana GN=PUB19 PE=2 SV=1//6.75257e-165		LOC101208064	642.149	1408.66	-1.1333	4.0864e-08	sp|Q9SVM9|CER26_ARATH Protein ECERIFERUM 26 OS=Arabidopsis thaliana GN=CER26 PE=2 SV=1//3.49322e-75
LOC101205560	94.2004	18.6223	2.3387	1.2157e-05	sp|Q9SKT1|ERF53_ARATH Ethylene-responsive transcription factor ERF053 OS=Arabidopsis thaliana GN=ERF053 PE=2 SV=1//6.90307e-51		LOC101215928	18.9616	331.827	-4.1293	4.3471e-08
LOC105435432	299.73	118.462	1.3392	1.2531e-05			LOC101202892	13.4164	264.231	-4.2997	5.1453e-08	sp|Q9CWR2|SMYD3_MOUSE Histone-lysine N-methyltransferase SMYD3 OS=Mus musculus GN=Smyd3 PE=2 SV=1//3.33105e-12
LOC101210252	534.816	244.11	1.1315	1.3375e-05	sp|Q9LJM4|IKU2_ARATH Receptor-like protein kinase HAIKU2 OS=Arabidopsis thaliana GN=IKU2 PE=1 SV=1//0		LOC101212370	15.5548	218.257	-3.8106	5.6246e-08	sp|Q93ZR6|WSD1_ARATH O-acyltransferase WSD1 OS=Arabidopsis thaliana GN=WSD1 PE=2 SV=1//1.87132e-33
LOC101215630	480.585	217.628	1.1429	1.554e-05	sp|O22938|PXC3_ARATH Leucine-rich repeat receptor-like tyrosine-protein kinase PXC3 OS=Arabidopsis thaliana GN=PXC3 PE=2 SV=1//2.97075e-51		LOC101222330	13.3226	227.411	-4.0933	5.6678e-08	sp|Q9FLE8|Y5986_ARATH Uncharacterized protein At5g39865 OS=Arabidopsis thaliana GN=At5g39865 PE=2 SV=1//9.92503e-32
LOC101207882	97.4666	20.7202	2.2339	1.5808e-05	sp|Q03662|GSTX1_TOBAC Probable glutathione S-transferase OS=Nicotiana tabacum PE=2 SV=1//2.16287e-28		LOC101210975	12.7119	277.928	-4.4505	6.3104e-08	sp|O64629|AUR3_ARATH Serine/threonine-protein kinase Aurora-3 OS=Arabidopsis thaliana GN=AUR3 PE=2 SV=1//1.13093e-159
Novel00406	162.39	49.7026	1.7081	1.588e-05	hypothetical protein Csa_6G085100 [Cucumis sativus]		LOC101208144	52.797	203.647	-1.9475	7.4888e-08	sp|Q9M2K6|PDCB5_ARATH PLASMODESMATA CALLOSE-BINDING PROTEIN 5 OS=Arabidopsis thaliana GN=PDCB5 PE=1 SV=2//5.78591e-40
LOC105436045	60.1292	7.08799	3.0846	1.7105e-05			LOC101210293	172.726	461.258	-1.4171	7.7907e-08
LOC101208733	2368.16	1193.06	0.9891	1.7506e-05			LOC101213435	205.621	693.485	-1.7539	8.687e-08	sp|P40781|CYPR4_CYNCA Protein CYPRO4 OS=Cynara cardunculus GN=CYPRO4 PE=2 SV=1//0
LOC101210673	290.379	115.679	1.3278	1.7843e-05	sp|A8MR21|IP5PA_ARATH Type I inositol polyphosphate 5-phosphatase 10 OS=Arabidopsis thaliana GN=IP5P10 PE=2 SV=1//0		LOC101208558	110.177	329.252	-1.5794	8.7049e-08
LOC101206742	116.945	29.2105	2.0013	1.8842e-05			LOC101207471	93.7037	532.843	-2.5075	8.8301e-08
LOC101203116	2251.92	1233.2	0.86874	1.8911e-05	sp|P49307|MOCA_RHIML Rhizopine catabolism protein MocA OS=Rhizobium meliloti GN=mocA PE=3 SV=1//3.07574e-17		LOC101222568	503.235	1116.18	-1.1493	8.8341e-08
LOC101213948	2075.49	1011.39	1.0371	1.9995e-05	sp|Q05085|PTR7_ARATH Protein NRT1/ PTR FAMILY 6.3 OS=Arabidopsis thaliana GN=NPF6.3 PE=1 SV=1//0		LOC101207160	142.742	395.717	-1.4711	9.3696e-08	sp|Q9SD85|F3PH_ARATH Flavonoid 3&apos;-monooxygenase OS=Arabidopsis thaliana GN=CYP75B1 PE=1 SV=1//0
LOC101213996	1560.54	837.79	0.89738	2.0116e-05			LOC101221121	322.097	893.414	-1.4718	1.0102e-07	sp|Q9C7F8|AB13B_ARATH ABC transporter B family member 13 OS=Arabidopsis thaliana GN=ABCB13 PE=3 SV=1//0
LOC101204473	676.246	329.546	1.0371	2.0466e-05	sp|Q9S7M2|TI10B_ARATH Protein TIFY 10B OS=Arabidopsis thaliana GN=TIFY10B PE=1 SV=1//1.52607e-23		LOC101203421	634.201	1777.07	-1.4865	1.1275e-07	sp|Q93ZQ3|PLP9_ARATH Probable inactive patatin-like protein 9 OS=Arabidopsis thaliana GN=PLP9 PE=2 SV=1//7.93463e-178
LOC101216901	219.579	78.7176	1.48	2.1336e-05	sp|Q8GWP0|MYB39_ARATH Transcription factor MYB39 OS=Arabidopsis thaliana GN=MYB39 PE=2 SV=1//2.61917e-66		LOC101208735	115.793	488.968	-2.0782	1.1509e-07	sp|Q8VYT5|FB254_ARATH F-box protein At5g07670 OS=Arabidopsis thaliana GN=At5g07670 PE=2 SV=1//6.60688e-168
LOC101222030	2623.71	1387.64	0.91898	2.2396e-05	sp|Q39134|AAP3_ARATH Amino acid permease 3 OS=Arabidopsis thaliana GN=AAP3 PE=1 SV=2//0		LOC101222377	9.96269	202.983	-4.3487	1.1709e-07	sp|Q9M115|ZDH16_ARATH Protein S-acyltransferase 18 OS=Arabidopsis thaliana GN=PAT18 PE=2 SV=2//3.79914e-157
LOC101219497	34.9632	0.902297	5.2761	2.2521e-05	sp|P17541|CHIA_CUCSA Acidic endochitinase OS=Cucumis sativus PE=1 SV=1//8.56204e-129		LOC101223124	816.102	1712.99	-1.0697	1.2178e-07	sp|O22820|U74F1_ARATH UDP-glycosyltransferase 74F1 OS=Arabidopsis thaliana GN=UGT74F1 PE=1 SV=1//6.57239e-106
LOC101207292	42.6937	2.67429	3.9968	2.3293e-05	sp|Q9SRV7|SY131_ARATH Putative syntaxin-131 OS=Arabidopsis thaliana GN=SYP131 PE=3 SV=1//2.78858e-47		LOC105435203	38.2762	1114.96	-4.8644	1.2223e-07
LOC101206746	26.3875	0	Inf	2.5536e-05	sp|Q9FFX0|RBL9_ARATH RHOMBOID-like protein 9, chloroplastic OS=Arabidopsis thaliana GN=RBL9 PE=2 SV=1//7.23042e-88		LOC101222995	54.8651	269.025	-2.2938	1.3351e-07	sp|F4I443|BARD1_ARATH BRCA1-associated RING domain protein 1 OS=Arabidopsis thaliana GN=BARD1 PE=1 SV=1//1.50498e-16
LOC101218860	264.435	95.6656	1.4668	2.5844e-05	sp|Q9FLN0|GLIP1_ARATH GDSL esterase/lipase 1 OS=Arabidopsis thaliana GN=GLIP1 PE=1 SV=1//2.00302e-94		LOC101204536	69.6686	238.456	-1.7751	1.5233e-07
LOC105435618	1748.82	951.383	0.87828	2.6613e-05	sp|Q40392|TMVRN_NICGU TMV resistance protein N OS=Nicotiana glutinosa GN=N PE=1 SV=1//8.97067e-137		LOC101216858	64.0515	235.554	-1.8788	1.5233e-07
LOC101215530	55.5477	6.21829	3.1591	2.7024e-05	sp|P11965|PERX_TOBAC Lignin-forming anionic peroxidase OS=Nicotiana tabacum PE=2 SV=1//2.10026e-123		LOC101222874	5.59211	74.3795	-3.7334	1.5233e-07
LOC101210761	579.019	279.571	1.0504	2.706e-05	sp|O22227|MIZ1_ARATH Protein MIZU-KUSSEI 1 OS=Arabidopsis thaliana GN=MIZ1 PE=1 SV=1//3.70531e-41		LOC101212854	678.264	1440.93	-1.0871	1.5476e-07	sp|Q9SX73|KIP1L_ARATH Kinase-interacting family protein OS=Arabidopsis thaliana GN=At1g48405 PE=2 SV=1//9.34795e-32
LOC101216893	2182.22	1206.04	0.85552	2.792e-05	sp|P43293|NAK_ARATH Probable serine/threonine-protein kinase NAK OS=Arabidopsis thaliana GN=NAK PE=1 SV=2//3.61955e-129		LOC101203208	424.356	947.476	-1.1588	1.7996e-07	sp|C0LGS2|Y4361_ARATH Probable LRR receptor-like serine/threonine-protein kinase At4g36180 OS=Arabidopsis thaliana GN=At4g36180 PE=2 SV=1//0
LOC101208714	772.537	390.586	0.98396	2.8939e-05	sp|O22193|PUB4_ARATH U-box domain-containing protein 4 OS=Arabidopsis thaliana GN=PUB4 PE=1 SV=3//5.04869e-78		LOC101219546	172.16	531.8	-1.6271	1.9385e-07	sp|B8BKI8|MCM2_ORYSI DNA replication licensing factor MCM2 OS=Oryza sativa subsp. indica GN=OsI_36121 PE=3 SV=1//0
LOC101219965	50.7772	4.91374	3.3693	2.9097e-05	sp|O64793|Y1675_ARATH G-type lectin S-receptor-like serine/threonine-protein kinase At1g67520 OS=Arabidopsis thaliana GN=At1g67520 PE=2 SV=3//1.0489e-171		LOC105436146	1053.14	4338.36	-2.0425	1.9849e-07
LOC101217269	259.761	102.166	1.3463	2.9548e-05			LOC101212434	406.594	910.385	-1.1629	2.0483e-07	sp|Q9C701|BUB32_ARATH Mitotic checkpoint protein BUB3.2 OS=Arabidopsis thaliana GN=BUB3.2 PE=2 SV=1//0
LOC101213999	220.685	80.5007	1.4549	2.9849e-05	sp|Q8S8S7|PUB34_ARATH U-box domain-containing protein 34 OS=Arabidopsis thaliana GN=PUB34 PE=3 SV=1//6.86243e-14		LOC101219775	96.5482	430.59	-2.157	2.3002e-07	sp|F4KAB8|MCM6_ARATH DNA replication licensing factor MCM6 OS=Arabidopsis thaliana GN=MCM6 PE=1 SV=1//0
LOC101215296	1303.09	538.259	1.2756	3.0051e-05			LOC101220232	135.131	457.496	-1.7594	2.5188e-07	sp|Q9LEY1|SCP35_ARATH Serine carboxypeptidase-like 35 OS=Arabidopsis thaliana GN=SCPL35 PE=2 SV=1//0
LOC101203264	176.487	58.3344	1.5971	3.1054e-05	sp|Q9SJY5|PUMP5_ARATH Mitochondrial uncoupling protein 5 OS=Arabidopsis thaliana GN=PUMP5 PE=2 SV=1//1.83692e-136		LOC101208320	71.3368	575.99	-3.0133	2.6073e-07	sp|O23826|K125_TOBAC 125 kDa kinesin-related protein OS=Nicotiana tabacum GN=TKRP125 PE=1 SV=1//0
LOC101207215	2475.55	510.762	2.277	3.1054e-05	sp|Q8H0Y8|WRK41_ARATH Probable WRKY transcription factor 41 OS=Arabidopsis thaliana GN=WRKY41 PE=2 SV=2//2.57228e-36		LOC101208192	209.851	520.103	-1.3094	2.8038e-07	sp|Q9M651|RAGP2_ARATH RAN GTPase-activating protein 2 OS=Arabidopsis thaliana GN=RANGAP2 PE=1 SV=2//0
LOC101217761	391.369	173.883	1.1704	3.2347e-05	sp|Q9SXL4|AHK1_ARATH Histidine kinase 1 OS=Arabidopsis thaliana GN=AHK1 PE=1 SV=2//0		LOC101219879	526.175	4281.44	-3.0245	3.0121e-07	sp|Q9S728|PDF1_ARATH Protodermal factor 1 OS=Arabidopsis thaliana GN=PDF1 PE=2 SV=1//9.86236e-24
LOC101215960	877.968	451.389	0.9598	3.2453e-05	sp|Q8LJW3|ACR4_ARATH ACT domain-containing protein ACR4 OS=Arabidopsis thaliana GN=ACR4 PE=2 SV=1//8.62209e-178		LOC101204841	25.6347	129.724	-2.3393	3.0259e-07	sp|Q9ZVH3|ORC6_ARATH Origin of replication complex subunit 6 OS=Arabidopsis thaliana GN=ORC6 PE=1 SV=2//3.62341e-108
LOC105434427	244.956	93.9914	1.3819	3.3425e-05	sp|O49169|EF1A_MANES Elongation factor 1-alpha OS=Manihot esculenta GN=EF1 PE=3 SV=1//0		LOC101215335	567.45	1222.21	-1.1069	3.1404e-07	sp|Q9C793|AGO7_ARATH Protein argonaute 7 OS=Arabidopsis thaliana GN=AGO7 PE=2 SV=1//0
LOC101204347	6173.23	2700.96	1.1926	3.504e-05	sp|Q06942|FL3H_MALDO Naringenin,2-oxoglutarate 3-dioxygenase OS=Malus domestica PE=2 SV=1//1.23519e-61		LOC101218699	1098.88	2884.52	-1.3923	3.1878e-07	sp|P0CG89|H4_SOYBN Histone H4 OS=Glycine max PE=3 SV=1//6.30793e-50
LOC101218882	1375.08	730.221	0.91311	3.5486e-05	sp|P42730|CLPB1_ARATH Chaperone protein ClpB1 OS=Arabidopsis thaliana GN=CLPB1 PE=1 SV=2//3.31225e-08		LOC101218848	23.8727	235.901	-3.3047	3.3088e-07	sp|Q9FJV0|M2K6_ARATH Mitogen-activated protein kinase kinase 6 OS=Arabidopsis thaliana GN=MKK6 PE=1 SV=1//0
LOC101218617	86.2809	17.1873	2.3277	3.7078e-05	sp|P45730|PALY_POPTR Phenylalanine ammonia-lyase OS=Populus trichocarpa GN=PAL PE=2 SV=1//0		LOC101209539	730.373	2233.98	-1.6129	3.3317e-07	sp|Q93VT8|ACLB1_ORYSJ ATP-citrate synthase beta chain protein 1 OS=Oryza sativa subsp. japonica GN=ACLB-1 PE=2 SV=1//0
LOC101219824	1758.65	970.004	0.8584	3.8419e-05	sp|Q2EF88|YSL3_ARATH Metal-nicotianamine transporter YSL3 OS=Arabidopsis thaliana GN=YSL3 PE=2 SV=1//1.07018e-42		LOC101220153	86.1168	341.904	-1.9892	3.5651e-07	sp|Q93W28|Y4554_ARATH Uncharacterized protein At4g15545 OS=Arabidopsis thaliana GN=At4g15545 PE=1 SV=1//9.3057e-66
LOC101207472	514.022	245.512	1.066	3.9495e-05			LOC101217391	92.5306	536.604	-2.5359	3.577e-07	sp|Q41350|OLP1_SOLLC Osmotin-like protein OS=Solanum lycopersicum PE=1 SV=1//4.50048e-124
LOC101213505	3273.61	1860.06	0.81553	3.9813e-05	sp|Q03194|PMA4_NICPL Plasma membrane ATPase 4 OS=Nicotiana plumbaginifolia GN=PMA4 PE=2 SV=1//0		LOC101204533	12837.4	24235.2	-0.91676	3.6215e-07	sp|Q6BE24|CUCS_CUCPE Cucurbitadienol synthase OS=Cucurbita pepo GN=CPQ PE=1 SV=1//0
LOC105435471	64.2405	9.36003	2.7789	4.0597e-05			LOC101216012	116.709	330.175	-1.5003	3.7368e-07	sp|Q0WPS2|B561M_ARATH Cytochrome b561 domain-containing protein At4g18260 OS=Arabidopsis thaliana GN=At4g18260 PE=2 SV=1//3.00919e-64
LOC101214178	44.6212	3.5114	3.6676	4.1665e-05	sp|Q9MBG5|CML30_ARATH Probable calcium-binding protein CML30 OS=Arabidopsis thaliana GN=CML30 PE=2 SV=1//1.43733e-22		LOC105435961	93.635	281.679	-1.5889	4.015e-07
Novel00243	25.3066	0	Inf	4.2585e-05			LOC101204470	215.607	1277.3	-2.5666	4.3479e-07	sp|Q1S9I9|H2B1_MEDTR Probable histone H2B.1 OS=Medicago truncatula PE=3 SV=3//1.50598e-58
LOC101222069	218.195	82.0438	1.4112	4.2762e-05			LOC101218956	107.873	925.797	-3.1014	4.5267e-07	sp|Q94F88|CMT3_ARATH DNA (cytosine-5)-methyltransferase CMT3 OS=Arabidopsis thaliana GN=CMT3 PE=1 SV=2//0
LOC101213219	448.963	115.864	1.9542	4.4111e-05	sp|Q0WVN5|CSLG3_ARATH Cellulose synthase-like protein G3 OS=Arabidopsis thaliana GN=CSLG3 PE=2 SV=2//0		LOC101221197	32.7544	145.77	-2.1539	4.5711e-07	sp|Q9CA27|EF118_ARATH Ethylene-responsive transcription factor ERF118 OS=Arabidopsis thaliana GN=ERF118 PE=2 SV=1//8.56197e-23
LOC101219833	471.591	166.62	1.501	4.7085e-05	sp|O80920|PYL4_ARATH Abscisic acid receptor PYL4 OS=Arabidopsis thaliana GN=PYL4 PE=1 SV=1//1.36388e-69		LOC101203445	31.1096	201.69	-2.6967	4.7877e-07	sp|Q9M8K6|MUTE_ARATH Transcription factor MUTE OS=Arabidopsis thaliana GN=MUTE PE=2 SV=1//7.28223e-73
LOC105435926	38.6058	2.20685	4.1288	4.7537e-05			LOC101204130	207.69	879.215	-2.0818	5.0069e-07	sp|Q8GYX9|WDL1_ARATH Protein WVD2-like 1 OS=Arabidopsis thaliana GN=WDL1 PE=1 SV=1//1.12419e-06
LOC101205285	600.19	266.211	1.1729	4.7725e-05			LOC101205254	408.164	891.327	-1.1268	5.0069e-07	sp|Q5VRH9|PUB12_ORYSJ U-box domain-containing protein 12 OS=Oryza sativa subsp. japonica GN=PUB12 PE=2 SV=1//1.18575e-17
LOC101221234	273.484	111.548	1.2938	5.0791e-05	sp|Q94BT9|ATOX1_ARATH Copper transport protein ATX1 OS=Arabidopsis thaliana GN=ATX1 PE=1 SV=1//4.07079e-13		LOC101205045	435.709	1070.8	-1.2972	5.031e-07
LOC101205650	376.964	169.621	1.1521	5.1299e-05	sp|Q9LI83|ALA10_ARATH Phospholipid-transporting ATPase 10 OS=Arabidopsis thaliana GN=ALA10 PE=3 SV=1//2.36843e-113		LOC101206381	0.563897	42.6361	-6.2405	5.234e-07	sp|Q948Z4|SNAK1_SOLTU Snakin-1 OS=Solanum tuberosum GN=SN1 PE=1 SV=1//2.3108e-25
LOC101216836	1243.25	535.706	1.2146	5.5502e-05	sp|Q9Y7K5|YGI3_SCHPO Uncharacterized WD repeat-containing protein C2A9.03 OS=Schizosaccharomyces pombe (strain 972 / ATCC 24843) GN=SPBC2A9.03 PE=3 SV=2//5.93792e-36		LOC101214784	8.38816	77.2278	-3.2027	5.4931e-07
LOC101216846	377.645	171.11	1.1421	5.5851e-05	sp|Q8GXU5|SDI1_ARATH Protein SULFUR DEFICIENCY-INDUCED 1 OS=Arabidopsis thaliana GN=SDI1 PE=2 SV=1//4.97625e-114		LOC105434761	35.5989	160.663	-2.1741	5.5793e-07
LOC101212705	42.1767	1.7394	4.5998	5.9518e-05	sp|Q94AW5|ERF03_ARATH Ethylene-responsive transcription factor ERF003 OS=Arabidopsis thaliana GN=ERF003 PE=2 SV=1//4.76611e-43		LOC101218243	501.251	1679.6	-1.7445	5.891e-07	sp|Q3EBR6|PLA16_ARATH Phospholipase A1-Igamma2, chloroplastic OS=Arabidopsis thaliana GN=At2g30550 PE=1 SV=2//0
LOC105436168	84.0956	17.4155	2.2717	6.0434e-05			LOC101213139	271.808	1097.53	-2.0136	6.1404e-07	sp|C0LGW6|ERL1_ARATH LRR receptor-like serine/threonine-protein kinase ERL1 OS=Arabidopsis thaliana GN=ERL1 PE=1 SV=1//0
LOC101203480	20790.4	12296.3	0.75769	6.0661e-05	sp|Q9ZRA4|AB19A_PRUPE Auxin-binding protein ABP19a OS=Prunus persica GN=ABP19A PE=3 SV=1//2.65818e-94		Novel00072	352.428	853.943	-1.2768	6.6495e-07	hypothetical protein Csa_1G629040 [Cucumis sativus]
LOC101217496	7086.33	1904.47	1.8956	6.3216e-05	sp|O22874|EXPA8_ARATH Expansin-A8 OS=Arabidopsis thaliana GN=EXPA8 PE=2 SV=1//8.9132e-114		LOC101211551	124.721	488.065	-1.9684	7.1182e-07
LOC101216282	30.8987	0.8697	5.1509	6.7393e-05	sp|Q9C9H7|RLP12_ARATH Receptor-like protein 12 OS=Arabidopsis thaliana GN=RLP12 PE=2 SV=2//7.31984e-28		LOC101208545	51.2928	226.596	-2.1433	7.226e-07	sp|Q9SD82|RFA1B_ARATH Replication protein A 70 kDa DNA-binding subunit B OS=Arabidopsis thaliana GN=RPA1B PE=3 SV=1//0
LOC101222193	327.197	143.161	1.1925	6.8562e-05	sp|Q9FY49|LKHA4_ARATH Leukotriene A-4 hydrolase homolog OS=Arabidopsis thaliana GN=LKHA4 PE=2 SV=1//0		LOC101211883	17.1293	250.664	-3.8712	7.3293e-07	sp|F4IVI0|BUB1_ARATH Mitotic checkpoint serine/threonine-protein kinase BUB1 OS=Arabidopsis thaliana GN=BUB1 PE=1 SV=1//0
LOC101222159	462.378	160.534	1.5262	6.8733e-05	sp|Q9FN37|PSKR2_ARATH Phytosulfokine receptor 2 OS=Arabidopsis thaliana GN=PSKR2 PE=2 SV=1//4.22504e-70		LOC101220408	8.31787	199.505	-4.5841	7.9293e-07
LOC101212142	823.695	428.418	0.94309	6.9529e-05	sp|Q02283|HAT5_ARATH Homeobox-leucine zipper protein HAT5 OS=Arabidopsis thaliana GN=HAT5 PE=1 SV=1//6.33893e-62		LOC101206552	873.198	1753.3	-1.0057	8.0518e-07	sp|Q9LD47|CCS_ARATH Copper chaperone for superoxide dismutase, chloroplastic/cytosolic OS=Arabidopsis thaliana GN=CCS PE=1 SV=1//7.43251e-125
LOC101211777	734.477	295.672	1.3127	6.9949e-05	sp|Q651X6|CSLE6_ORYSJ Cellulose synthase-like protein E6 OS=Oryza sativa subsp. japonica GN=CSLE6 PE=2 SV=1//0		LOC101210519	1317.05	2922.93	-1.1501	9.5278e-07	sp|Q9SLA8|FABI_ARATH Enoyl-[acyl-carrier-protein] reductase [NADH], chloroplastic OS=Arabidopsis thaliana GN=MOD1 PE=1 SV=1//2.15534e-179
LOC101213737	974.354	520.67	0.90408	7.2189e-05	sp|Q9C757|INT2_ARATH Probable inositol transporter 2 OS=Arabidopsis thaliana GN=INT2 PE=1 SV=1//0		LOC101206145	86.4215	345.981	-2.0012	1.1759e-06	sp|Q9C6A9|CCA32_ARATH Cyclin-A3-2 OS=Arabidopsis thaliana GN=CYCA3-2 PE=2 SV=1//8.09103e-149
LOC101215695	440.049	58.7589	2.9048	7.3748e-05	sp|Q6L440|R1A3_SOLDE Putative late blight resistance protein homolog R1A-3 OS=Solanum demissum GN=R1A-3 PE=5 SV=2//1.75795e-06		LOC101221761	24.6006	160.358	-2.7045	1.1903e-06	sp|Q55GA4|CDC45_DICDI Cell division control protein 45 homolog OS=Dictyostelium discoideum GN=cdc45 PE=3 SV=1//1.58029e-07
LOC101207321	968.317	518.615	0.90081	7.473e-05	sp|Q9M6N7|AMT2_ARATH Ammonium transporter 2 OS=Arabidopsis thaliana GN=AMT2 PE=1 SV=2//0		LOC101222088	43.4231	177.502	-2.0313	1.2053e-06
LOC101207455	682.313	239.947	1.5077	7.4798e-05	sp|Q40392|TMVRN_NICGU TMV resistance protein N OS=Nicotiana glutinosa GN=N PE=1 SV=1//1.68845e-124		LOC101215210	18.2103	257.045	-3.8192	1.2847e-06
LOC101215231	61452	32505.3	0.91878	7.8086e-05	sp|P14133|ASO_CUCSA L-ascorbate oxidase OS=Cucumis sativus PE=1 SV=1//0		LOC101206843	409.361	1176.37	-1.5229	1.3123e-06	sp|Q9SJQ1|PXC1_ARATH Leucine-rich repeat receptor-like protein kinase PXC1 OS=Arabidopsis thaliana GN=PXC1 PE=2 SV=1//0
LOC101217790	151.063	49.6263	1.606	8.0408e-05	sp|F8WKW1|UGT2_GARJA 7-deoxyloganetin glucosyltransferase OS=Gardenia jasminoides GN=UGT85A24 PE=1 SV=1//0		LOC101204835	1668.8	4712.9	-1.4978	1.3275e-06	sp|A7LXU3|BGH3B_BACO1 Beta-glucosidase BoGH3B OS=Bacteroides ovatus (strain ATCC 8483 / DSM 1896 / JCM 5824 / NCTC 11153) GN=BACOVA_02659 PE=1 SV=1//7.62727e-85
LOC101222418	1057.85	220.26	2.2639	8.0408e-05	sp|H2DH21|C7A29_PANGI Cytochrome P450 CYP72A219 OS=Panax ginseng PE=2 SV=1//0		LOC101217992	2465.47	5299.42	-1.104	1.367e-06	sp|Q8LDW9|XTH9_ARATH Xyloglucan endotransglucosylase/hydrolase protein 9 OS=Arabidopsis thaliana GN=XTH9 PE=2 SV=2//2.05361e-150
LOC101214935	551.825	142.89	1.9493	8.2719e-05	sp|P47735|RLK5_ARATH Receptor-like protein kinase 5 OS=Arabidopsis thaliana GN=RLK5 PE=1 SV=1//0		LOC101215172	3.31309	55.2357	-4.0594	1.4146e-06	sp|Q9SR34|TAC1_ARATH Transcriptional regulator TAC1 OS=Arabidopsis thaliana GN=TAC1 PE=2 SV=1//2.45943e-12
Novel00245	52.0471	0	Inf	8.5921e-05	hypothetical protein Csa_4G022280 [Cucumis sativus]		LOC101205473	12.6885	207.593	-4.0322	1.4337e-06	sp|Q9FMZ4|Y5270_ARATH B3 domain-containing protein At5g42700 OS=Arabidopsis thaliana GN=At5g42700 PE=2 SV=2//1.3929e-66
LOC101218627	256.257	85.8382	1.5779	8.6565e-05	sp|Q9LRB5|LHT2_ARATH Lysine histidine transporter 2 OS=Arabidopsis thaliana GN=LHT2 PE=1 SV=1//0		LOC101214566	190.536	460.204	-1.2722	1.4791e-06	sp|Q8W496|PTC52_ARATH Protochlorophyllide-dependent translocon component 52, chloroplastic OS=Arabidopsis thaliana GN=PTC52 PE=2 SV=1//0
LOC101208445	98.4757	22.9382	2.102	8.7592e-05	sp|Q84TG3|PUB23_ARATH E3 ubiquitin-protein ligase PUB23 OS=Arabidopsis thaliana GN=PUB23 PE=1 SV=1//1.40713e-143		LOC101216121	3581.06	7099.18	-0.98726	1.4809e-06	sp|Q9C681|H2A1_ARATH Probable histone H2A.1 OS=Arabidopsis thaliana GN=At1g51060 PE=1 SV=1//1.82406e-52
LOC101207449	196.787	73.4557	1.4217	8.7802e-05	sp|O80522|GDL2_ARATH GDSL esterase/lipase At1g09390 OS=Arabidopsis thaliana GN=At1g09390 PE=2 SV=1//1.07778e-138		LOC101212886	3000.4	5612.47	-0.90348	1.5044e-06	sp|A5GNB0|CH10_SYNPW 10 kDa chaperonin OS=Synechococcus sp. (strain WH7803) GN=groS PE=3 SV=1//1.66877e-09
LOC101208779	50.3305	5.88123	3.0972	9.0035e-05	sp|Q9LXA5|LRK91_ARATH L-type lectin-domain containing receptor kinase IX.1 OS=Arabidopsis thaliana GN=LECRK91 PE=2 SV=1//4.03481e-152		LOC101218132	1112.39	3321.02	-1.578	1.5044e-06	sp|Q9LQQ4|H2B1_ARATH Histone H2B.1 OS=Arabidopsis thaliana GN=At1g07790 PE=1 SV=3//1.56689e-58
LOC101214969	1244.27	686.302	0.85838	9.0406e-05	sp|Q06548|APK1A_ARATH Protein kinase APK1A, chloroplastic OS=Arabidopsis thaliana GN=APK1A PE=2 SV=1//9.25972e-176		LOC101204870	58.1079	419.578	-2.8521	1.6024e-06
LOC101202980	549.104	272.919	1.0086	9.1307e-05	sp|Q66GR3|BH130_ARATH Transcription factor bHLH130 OS=Arabidopsis thaliana GN=BHLH130 PE=1 SV=1//1.07643e-49		LOC101208421	279.686	2218.36	-2.9876	1.7434e-06	sp|Q9SZA4|CDC21_ARATH Cell division cycle 20.1, cofactor of APC complex OS=Arabidopsis thaliana GN=CDC20-1 PE=1 SV=1//0
LOC101221739	3117.29	1809.87	0.7844	9.1307e-05	sp|Q9LIR6|BAM1_ARATH Beta-amylase 1, chloroplastic OS=Arabidopsis thaliana GN=BAM1 PE=1 SV=1//0		LOC101220673	532.796	1146.75	-1.1059	1.8199e-06
LOC101208596	457.395	220.226	1.0545	9.1366e-05	sp|I1S2N3|GAOA_GIBZE Galactose oxidase OS=Gibberella zeae (strain PH-1 / ATCC MYA-4620 / FGSC 9075 / NRRL 31084) GN=GAOA PE=3 SV=1//8.49887e-13		LOC101207198	27.7965	342.382	-3.6226	1.9516e-06	sp|Q9LP24|Y1571_ARATH Probable leucine-rich repeat receptor-like protein kinase At1g35710 OS=Arabidopsis thaliana GN=At1g35710 PE=2 SV=1//1.47092e-40
LOC105435237	305.415	133.029	1.199	9.4314e-05	sp|Q39202|RLK1_ARATH G-type lectin S-receptor-like serine/threonine-protein kinase RLK1 OS=Arabidopsis thaliana GN=RLK1 PE=2 SV=2//0		LOC101214551	78.3145	236.434	-1.5941	2.0509e-06	sp|Q9SHJ5|GPAT1_ARATH Glycerol-3-phosphate acyltransferase 1 OS=Arabidopsis thaliana GN=GPAT1 PE=1 SV=1//0
LOC101216382	976.278	523.127	0.90013	9.9762e-05	sp|Q94K41|SDR3B_ARATH Short-chain dehydrogenase reductase 3b OS=Arabidopsis thaliana GN=SDR3b PE=2 SV=1//1.46229e-95		LOC101207090	23.5431	135.736	-2.5274	2.0773e-06	sp|Q9XI33|WIN1_ARATH Ethylene-responsive transcription factor WIN1 OS=Arabidopsis thaliana GN=WIN1 PE=2 SV=1//4.19114e-60
LOC101207158	2656.64	841.524	1.6585	0.00010643	sp|Q8S8P5|WRK33_ARATH Probable WRKY transcription factor 33 OS=Arabidopsis thaliana GN=WRKY33 PE=1 SV=2//2.84443e-109		LOC105434902	4.95791	119.983	-4.597	2.0935e-06
LOC101209000	831.54	442.149	0.91125	0.00011094	sp|Q8L936|CAP16_ARATH Putative clathrin assembly protein At4g40080 OS=Arabidopsis thaliana GN=At4g40080 PE=2 SV=2//3.0253e-46		LOC101218975	484.787	998.039	-1.0417	2.1068e-06	sp|Q2MHE4|HT1_ARATH Serine/threonine-protein kinase HT1 OS=Arabidopsis thaliana GN=HT1 PE=1 SV=1//1.31895e-53
LOC101203511	135.251	23.4382	2.5287	0.00011124	sp|Q9LPK5|CML44_ARATH Probable calcium-binding protein CML44 OS=Arabidopsis thaliana GN=CML44 PE=2 SV=2//1.41604e-30		LOC101209631	189.927	524.059	-1.4643	2.125e-06
LOC101206161	494.212	216.737	1.1892	0.00011142	sp|Q8VZU9|DERL1_ARATH Derlin-1 OS=Arabidopsis thaliana GN=DER1 PE=2 SV=1//4.80332e-88		LOC101204026	198.357	3647.3	-4.2007	2.1975e-06	sp|Q9FZA2|AGP31_ARATH Non-classical arabinogalactan protein 31 OS=Arabidopsis thaliana GN=AGP31 PE=1 SV=1//3.54561e-35
LOC101218833	2224.45	1278.67	0.7988	0.00011166			LOC101205383	30.7097	132.04	-2.1042	2.2217e-06	sp|Q9LS09|ASF1B_ARATH Histone chaperone ASF1B OS=Arabidopsis thaliana GN=ASF1B PE=1 SV=1//5.41011e-99
LOC101208027	661.449	238.707	1.4704	0.00011227	sp|Q7XKV4|BGL12_ORYSJ Beta-glucosidase 12 OS=Oryza sativa subsp. japonica GN=BGLU12 PE=2 SV=2//0		LOC101206532	84.3768	247.251	-1.5511	2.2919e-06	sp|O64864|YLS3_ARATH Protein YLS3 OS=Arabidopsis thaliana GN=YLS3 PE=2 SV=1//2.26469e-29
LOC101221595	615.836	315.804	0.96351	0.00011394	sp|Q8LC03|ATB13_ARATH Homeobox-leucine zipper protein ATHB-13 OS=Arabidopsis thaliana GN=ATHB-13 PE=2 SV=2//8.7258e-110		LOC101216099	30.3099	186.46	-2.621	2.3086e-06	sp|P35694|XTH2_SOYBN Xyloglucan endotransglucosylase/hydrolase 2 OS=Glycine max PE=2 SV=1//6.58462e-128
LOC101205978	176.206	64.0956	1.459	0.00011412	sp|Q9P7W0|OPA3_SCHPO OPA3-like protein OS=Schizosaccharomyces pombe (strain 972 / ATCC 24843) GN=SPBC1703.11 PE=3 SV=1//5.54292e-21		LOC101222009	166.31	407.566	-1.2932	2.4383e-06	sp|Q8W4K5|VAB_ARATH VAN3-binding protein OS=Arabidopsis thaliana GN=VAB PE=1 SV=1//5.3143e-120
LOC101203897	3510.57	1892.09	0.89172	0.00011563	sp|Q41144|STC_RICCO Sugar carrier protein C OS=Ricinus communis GN=STC PE=2 SV=1//0		LOC101222839	159.21	754.537	-2.2447	2.4383e-06	sp|O64495|SBT12_ARATH Subtilisin-like protease SBT1.2 OS=Arabidopsis thaliana GN=SBT1.2 PE=2 SV=1//0
LOC101211486	2069.54	918.054	1.1727	0.00011652	sp|O80683|CAB25_ARATH Calmodulin-binding protein 25 OS=Arabidopsis thaliana GN=CAMBP25 PE=1 SV=1//2.39746e-29		LOC101219261	90.2032	291.105	-1.6903	2.7457e-06	sp|Q7XJJ7|FAAH_ARATH Fatty acid amide hydrolase OS=Arabidopsis thaliana GN=FAAH PE=1 SV=1//8.21305e-159
LOC101222422	2064.98	1187.33	0.79841	0.00011876			LOC101207841	428.424	894.545	-1.0621	2.9454e-06	sp|O80871|P2C25_ARATH Probable protein phosphatase 2C 25 OS=Arabidopsis thaliana GN=At2g30020 PE=1 SV=1//6.10814e-144
LOC101216224	87.2446	19.992	2.1256	0.00012068	sp|Q6R3K4|YSL8_ARATH Probable metal-nicotianamine transporter YSL8 OS=Arabidopsis thaliana GN=YSL8 PE=1 SV=2//0		LOC101210393	897.822	1746.09	-0.95963	3.0703e-06	sp|Q9LX29|ACR4L_ARATH Serine/threonine-protein kinase-like protein ACR4 OS=Arabidopsis thaliana GN=ACR4 PE=1 SV=1//0
LOC101214143	274.211	117.386	1.224	0.00012469	sp|Q9SB04|ARR5_ARATH Two-component response regulator ARR5 OS=Arabidopsis thaliana GN=ARR5 PE=1 SV=2//2.02688e-63		LOC101211658	27596.8	56792.7	-1.0412	3.0843e-06
LOC101206042	108.721	29.9825	1.8584	0.00012962	sp|Q9LK95|MYB21_ARATH Transcription factor MYB21 OS=Arabidopsis thaliana GN=MYB21 PE=1 SV=1//4.44702e-58		LOC105435216	1261.69	2386.18	-0.91935	3.4241e-06	sp|Q43681|NLTP_VIGUN Probable non-specific lipid-transfer protein AKCS9 OS=Vigna unguiculata PE=2 SV=1//2.92942e-15
LOC101207524	1891.75	1083.77	0.80366	0.00013026	sp|Q9FNL7|PTR3_ARATH Protein NRT1/ PTR FAMILY 5.2 OS=Arabidopsis thaliana GN=NPF5.2 PE=2 SV=1//0		LOC101217728	56.9567	517.938	-3.1848	3.6377e-06	sp|C0LGF4|FEI1_ARATH LRR receptor-like serine/threonine-protein kinase FEI 1 OS=Arabidopsis thaliana GN=FEI1 PE=1 SV=1//0
LOC101213529	47.5345	5.34859	3.1517	0.00013593			LOC101216656	119.435	812.054	-2.7653	3.7842e-06
LOC101221154	1399.7	792.935	0.81985	0.00013969	sp|Q9LYT3|TT12_ARATH Protein TRANSPARENT TESTA 12 OS=Arabidopsis thaliana GN=TT12 PE=2 SV=1//4.70739e-122		LOC101211010	1413.62	2653.52	-0.90851	3.8834e-06	sp|Q8H181|GTL2_ARATH Trihelix transcription factor GTL2 OS=Arabidopsis thaliana GN=At5g28300 PE=2 SV=1//2.50349e-06
LOC101214480	60.6696	10.023	2.5977	0.00014135	sp|P0C035|ATL60_ARATH RING-H2 finger protein ATL60 OS=Arabidopsis thaliana GN=ATL60 PE=2 SV=1//2.78756e-44		LOC101203878	56.9098	188.047	-1.7243	3.8982e-06	sp|P90648|MHCKB_DICDI Myosin heavy chain kinase B OS=Dictyostelium discoideum GN=mhkB PE=2 SV=1//1.32726e-08
LOC101222756	264.039	77.4456	1.7695	0.00014139	sp|H2DH21|C7A29_PANGI Cytochrome P450 CYP72A219 OS=Panax ginseng PE=2 SV=1//0		LOC101216696	1693.83	3522.64	-1.0564	3.9762e-06	sp|Q9FI40|BAHD1_ARATH BAHD acyltransferase At5g47980 OS=Arabidopsis thaliana GN=BAHD1 PE=2 SV=1//5.53707e-81
LOC101220622	1463.88	829.865	0.81884	0.00014289	sp|P24805|TSJT1_TOBAC Stem-specific protein TSJT1 OS=Nicotiana tabacum GN=TSJT1 PE=2 SV=1//2.75551e-36		LOC101222385	1059.67	2019.08	-0.93008	4.1052e-06	sp|Q5N1T5|EFP_SYNP6 Elongation factor P OS=Synechococcus sp. (strain ATCC 27144 / PCC 6301 / SAUG 1402/1) GN=efp PE=3 SV=1//1.99195e-76
LOC101205942	347.593	161.511	1.1058	0.00014981			LOC101218626	173.079	447.006	-1.3689	4.2374e-06
LOC101206211	1525.91	245.697	2.6347	0.00015022	sp|C0LGG4|Y1518_ARATH Probable LRR receptor-like serine/threonine-protein kinase At1g51860 OS=Arabidopsis thaliana GN=At1g51860 PE=2 SV=2//0		LOC101204120	418.833	1255.19	-1.5835	4.2513e-06	sp|Q6PS57|CKS1_ORYSJ Cyclin-dependent kinases regulatory subunit 1 OS=Oryza sativa subsp. japonica GN=CKS1 PE=2 SV=1//7.88258e-44
LOC101203246	2243.49	1234.66	0.86163	0.0001554	sp|Q06548|APK1A_ARATH Protein kinase APK1A, chloroplastic OS=Arabidopsis thaliana GN=APK1A PE=2 SV=1//7.70894e-177		LOC101206772	118.025	393.835	-1.7385	4.5481e-06	sp|Q8VXX5|SKS1_ARATH Monocopper oxidase-like protein SKS1 OS=Arabidopsis thaliana GN=SKS1 PE=1 SV=1//0
LOC101219696	123.361	37.4075	1.7215	0.00015544	sp|Q5Z8P0|P2C60_ORYSJ Probable protein phosphatase 2C 60 OS=Oryza sativa subsp. japonica GN=Os06g0717800 PE=2 SV=1//0		LOC101211782	21.4296	183.34	-3.0968	4.8147e-06
LOC101217097	3947.9	2347.97	0.74967	0.00015941	sp|Q766C2|NEP2_NEPGR Aspartic proteinase nepenthesin-2 OS=Nepenthes gracilis GN=nep2 PE=1 SV=1//1.77516e-27		LOC101214490	878.621	1686.98	-0.94113	4.862e-06	sp|Q8RY65|NIK2_ARATH Protein NSP-INTERACTING KINASE 2 OS=Arabidopsis thaliana GN=NIK2 PE=1 SV=1//1.53117e-67
LOC101206629	2095.78	1218.72	0.78211	0.00016758	sp|Q9FM19|HIR1_ARATH Hypersensitive-induced response protein 1 OS=Arabidopsis thaliana GN=HIR1 PE=1 SV=1//0		LOC101216371	42.9061	166.674	-1.9578	4.9639e-06
LOC101203539	72.7942	14.8716	2.2913	0.00016862	sp|Q9LTH4|PCLL_ARATH Transcription factor BOA OS=Arabidopsis thaliana GN=BOA PE=2 SV=1//1.99772e-12		LOC101208392	596.567	1184.09	-0.98903	4.9773e-06
LOC101216225	1608.94	748.725	1.1036	0.00016914	sp|Q9SHY2|YSL7_ARATH Probable metal-nicotianamine transporter YSL7 OS=Arabidopsis thaliana GN=YSL7 PE=2 SV=1//0		LOC101204091	657.841	1313.44	-0.99754	5.2282e-06	sp|Q93Y09|SCP45_ARATH Serine carboxypeptidase-like 45 OS=Arabidopsis thaliana GN=SCPL45 PE=2 SV=1//0
LOC101202838	1922.72	1117.39	0.78301	0.00016924			LOC101210295	40.9786	150.977	-1.8814	6.1048e-06	sp|Q39659|MFPA_CUCSA Glyoxysomal fatty acid beta-oxidation multifunctional protein MFP-a OS=Cucumis sativus PE=1 SV=1//0
LOC101204329	275.528	111.048	1.311	0.00017222	sp|Q6Q2C2|HYES_PIG Bifunctional epoxide hydrolase 2 OS=Sus scrofa GN=EPHX2 PE=2 SV=1//1.3637e-51		LOC101212120	39.9914	148.205	-1.8898	6.3529e-06	sp|Q8RXD4|BRCA1_ARATH Protein BREAST CANCER SUSCEPTIBILITY 1 homolog OS=Arabidopsis thaliana GN=BRCA1 PE=1 SV=1//5.09984e-64
LOC101212725	28.5494	0.8697	5.0368	0.00017259	sp|Q9ZUZ3|SAU32_ARATH Auxin-responsive protein SAUR32 OS=Arabidopsis thaliana GN=SAUR32 PE=2 SV=1//1.85455e-09		LOC101220284	69.7154	211.061	-1.5981	6.4742e-06	sp|Q09850|ENG2_SCHPO Putative endo-1,3(4)-beta-glucanase 2 OS=Schizosaccharomyces pombe (strain 972 / ATCC 24843) GN=eng2 PE=3 SV=1//1.28434e-29
LOC101203568	512.708	244.045	1.071	0.00017391	sp|Q9XE58|SCL14_ARATH Scarecrow-like protein 14 OS=Arabidopsis thaliana GN=SCL14 PE=2 SV=2//0		LOC101204703	191.053	442.06	-1.2103	6.4775e-06	sp|Q93ZM9|TIF9_ARATH Protein TIFY 9 OS=Arabidopsis thaliana GN=TIFY9 PE=1 SV=1//7.54858e-39
LOC101220047	3301.28	1959.73	0.75237	0.00017499	sp|Q9SNC6|PUB13_ARATH U-box domain-containing protein 13 OS=Arabidopsis thaliana GN=PUB13 PE=1 SV=1//9.21015e-12		LOC101210703	4873.27	9460.27	-0.95699	6.5598e-06	sp|P29516|TBB8_ARATH Tubulin beta-8 chain OS=Arabidopsis thaliana GN=TUBB8 PE=2 SV=2//0
LOC101216394	481.711	183.787	1.3901	0.00017731	sp|Q9SR87|LRK61_ARATH Probable L-type lectin-domain containing receptor kinase VI.1 OS=Arabidopsis thaliana GN=LECRK61 PE=2 SV=1//0		LOC101221352	323.46	683.93	-1.0803	6.677e-06	sp|Q9XGW1|AGO10_ARATH Protein argonaute 10 OS=Arabidopsis thaliana GN=AGO10 PE=2 SV=1//0
LOC101218125	322.382	147.792	1.1252	0.00018023	sp|Q9SIA5|DTX1_ARATH MATE efflux family protein DTX1 OS=Arabidopsis thaliana GN=DTX1 PE=2 SV=1//6.93544e-122		LOC101221769	679.547	2176.64	-1.6795	7.0566e-06	sp|Q9SE45|ANXD3_ARATH Annexin D3 OS=Arabidopsis thaliana GN=ANN3 PE=2 SV=2//5.28674e-126
LOC101218133	1225.38	692.845	0.82262	0.00018408	sp|Q9MAP5|SBT33_ARATH Subtilisin-like protease SBT3.3 OS=Arabidopsis thaliana GN=SBT3.3 PE=2 SV=1//6.49132e-09		LOC101207344	8.29443	68.433	-3.0445	7.346e-06	sp|Q8L8A6|GRF5_ARATH Growth-regulating factor 5 OS=Arabidopsis thaliana GN=GRF5 PE=1 SV=1//4.0127e-50
LOC101210087	60.904	10.4579	2.5419	0.00019317	sp|P0C5E2|Y1839_ARATH Probable serine/threonine-protein kinase At1g18390 OS=Arabidopsis thaliana GN=At1g18390 PE=2 SV=2//1.71122e-152		LOC101218386	863.468	1640.69	-0.92609	7.6705e-06	sp|Q8W1Y3|KP1_ARATH Kinesin KP1 OS=Arabidopsis thaliana GN=KP1 PE=1 SV=2//0
LOC101217051	1290.12	501.994	1.3618	0.00020338	sp|O23693|MLO4_ARATH MLO-like protein 4 OS=Arabidopsis thaliana GN=MLO4 PE=2 SV=2//3.19668e-146		LOC101220635	970.871	1890.47	-0.9614	7.9389e-06	sp|Q93X17|SNAK2_SOLTU Snakin-2 OS=Solanum tuberosum GN=SN2 PE=1 SV=1//7.92259e-10
LOC101210475	3982.09	1792.02	1.1519	0.00020618	sp|Q8S8Q6|TET8_ARATH Tetraspanin-8 OS=Arabidopsis thaliana GN=TET8 PE=2 SV=1//3.06891e-99		LOC101217540	31.5798	130.017	-2.0416	7.9564e-06
LOC101215206	4637.06	2781.68	0.73725	0.00020657			LOC101221213	144.503	1797.36	-3.6367	8.17e-06	sp|P42753|CCD31_ARATH Cyclin-D3-1 OS=Arabidopsis thaliana GN=CYCD3-1 PE=1 SV=3//9.6125e-90
Novel00383	652.819	343.809	0.92508	0.00020906	integrase [Cucumis melo subsp. melo]		LOC101215810	202.592	739.371	-1.8677	8.2141e-06	sp|Q54I39|IST1L_DICDI IST1-like protein OS=Dictyostelium discoideum GN=DDB_G0289029 PE=3 SV=1//1.3614e-28
LOC101212272	1094.4	616.334	0.82836	0.0002166	sp|Q67YU0|CKX5_ARATH Cytokinin dehydrogenase 5 OS=Arabidopsis thaliana GN=CKX5 PE=2 SV=1//0		LOC101204286	77.5866	224.726	-1.5343	8.3162e-06	sp|Q8RW93|LBP65_ARATH Putative lipid-binding protein At4g00165 OS=Arabidopsis thaliana GN=At4g00165 PE=2 SV=1//2.11446e-38
WRKY12	156.09	55.0838	1.5027	0.00021893	sp|Q9SAH7|WRK40_ARATH Probable WRKY transcription factor 40 OS=Arabidopsis thaliana GN=WRKY40 PE=1 SV=1//7.1231e-60		LOC101206887	560.657	1512.03	-1.4313	8.5171e-06	sp|Q9FLW9|PKP2_ARATH Plastidial pyruvate kinase 2 OS=Arabidopsis thaliana GN=PKP2 PE=1 SV=1//0
LOC101221990	589.353	308.096	0.93575	0.00021951	sp|Q8GYN5|RIN4_ARATH RPM1-interacting protein 4 OS=Arabidopsis thaliana GN=RIN4 PE=1 SV=1//1.93791e-27		LOC101218820	4221.12	7598.29	-0.84805	8.5386e-06	sp|P82192|RK5_SPIOL 50S ribosomal protein L5, chloroplastic OS=Spinacia oleracea GN=RPL5 PE=1 SV=2//4.67627e-118
LOC101209574	309.248	119.114	1.3764	0.00022635	sp|Q9M1Q9|AB21B_ARATH ABC transporter B family member 21 OS=Arabidopsis thaliana GN=ABCB21 PE=1 SV=2//0		LOC101216289	50.6586	168.697	-1.7356	8.6333e-06
LOC101220492	819.56	447.746	0.87217	0.00022935			LOC101219201	227.214	651.979	-1.5208	9.146e-06	sp|Q6NKZ9|Y4345_ARATH Probable receptor-like serine/threonine-protein kinase At4g34500 OS=Arabidopsis thaliana GN=At4g34500 PE=2 SV=1//0
LOC101216695	800.175	435.494	0.87766	0.0002299	sp|Q9XI29|Y1540_ARATH Uncharacterized protein At1g15400 OS=Arabidopsis thaliana GN=At1g15400 PE=1 SV=2//1.12226e-25		LOC101212396	9798.75	17325	-0.82218	9.1891e-06	sp|O65282|CH10C_ARATH 20 kDa chaperonin, chloroplastic OS=Arabidopsis thaliana GN=CPN21 PE=1 SV=2//6.42115e-124
LOC101219383	349.922	128.605	1.4441	0.00023139	sp|H2DH17|C7A22_PANGI Cytochrome P450 CYP749A22 OS=Panax ginseng PE=2 SV=1//8.37904e-176		LOC101215660	78.1505	224.693	-1.5236	9.5503e-06	sp|Q9FX31|HDG11_ARATH Homeobox-leucine zipper protein HDG11 OS=Arabidopsis thaliana GN=HDG11 PE=1 SV=1//0
LOC101208367	3100.42	1564.45	0.98681	0.0002354			LOC101214454	638.531	1498.24	-1.2304	9.6572e-06	sp|Q9S9K7|H2AXB_ARATH Probable histone H2AXb OS=Arabidopsis thaliana GN=At1g54690 PE=1 SV=1//2.67963e-62
LOC101216673	1997.92	1173.71	0.76743	0.00024057	sp|Q8RXC8|RBK2_ARATH Receptor-like cytosolic serine/threonine-protein kinase RBK2 OS=Arabidopsis thaliana GN=RBK2 PE=1 SV=1//1.1924e-73		LOC101215093	113.49	292.931	-1.368	9.9561e-06	sp|Q8L831|NUDT3_ARATH Nudix hydrolase 3 OS=Arabidopsis thaliana GN=NUDT3 PE=1 SV=1//0
LOC101208662	3048.32	1823.94	0.74095	0.00024366	sp|Q940M2|AGT21_ARATH Alanine--glyoxylate aminotransferase 2 homolog 1, mitochondrial OS=Arabidopsis thaliana GN=AGT2 PE=2 SV=1//0		LOC101204223	204.612	461.345	-1.173	1.0102e-05	sp|P48731|ATH1_ARATH Homeobox protein ATH1 OS=Arabidopsis thaliana GN=ATH1 PE=1 SV=1//2.7377e-91
LOC101213138	477.297	240.534	0.98865	0.0002485			LOC101208056	34.9163	135.431	-1.9556	1.0267e-05	sp|F4IWA8|TBL41_ARATH Protein trichome birefringence-like 41 OS=Arabidopsis thaliana GN=TBL41 PE=2 SV=1//1.31275e-162
LOC101219071	184.757	71.6185	1.3672	0.00026092	sp|Q84K47|AB2A_ARATH ABC transporter A family member 2 OS=Arabidopsis thaliana GN=ABCA2 PE=2 SV=1//0		LOC101213233	1256.2	2316.05	-0.88261	1.0267e-05	sp|Q9LYT3|TT12_ARATH Protein TRANSPARENT TESTA 12 OS=Arabidopsis thaliana GN=TT12 PE=2 SV=1//3.30042e-105
LOC101203436	871.77	402.785	1.1139	0.0002653	sp|O80513|CCU41_ARATH Cyclin-U4-1 OS=Arabidopsis thaliana GN=CYCU4-1 PE=1 SV=1//4.9418e-79		LOC101203665	281.024	598.026	-1.0895	1.1534e-05	sp|Q9FK68|RAA1C_ARATH Ras-related protein RABA1c OS=Arabidopsis thaliana GN=RABA1C PE=2 SV=1//3.85116e-139
LOC101203559	689.828	370.465	0.8969	0.00026717	sp|Q9LFP3|GLYT4_ARATH Probable glycosyltransferase At5g11130 OS=Arabidopsis thaliana GN=At5g11120/At5g11130 PE=3 SV=2//4.04033e-63		LOC101206620	191.876	810.869	-2.0793	1.1983e-05	sp|Q42806|KPYC_SOYBN Pyruvate kinase, cytosolic isozyme OS=Glycine max PE=2 SV=1//3.98004e-129
LOC101216297	193.996	4.78335	5.3419	0.00027455	sp|C0HJG8|BSP_BOSSE Basic secretory protease (Fragments) OS=Boswellia serrata PE=1 SV=1//5.21641e-08		LOC101219878	435.773	869.586	-0.99675	1.2178e-05	sp|P29602|CPC_CUCSA Cucumber peeling cupredoxin OS=Cucumis sativus PE=1 SV=3//2.0559e-11
LOC101210157	1564.24	565.891	1.4669	0.00027859	sp|F4I5D5|WTR11_ARATH WAT1-related protein At1g70260 OS=Arabidopsis thaliana GN=At1g70260 PE=2 SV=1//6.4654e-107		Novel00056	57.0738	180.546	-1.6615	1.2294e-05	hypothetical protein Csa_1G096080 [Cucumis sativus]
LOC101205431	624.789	333.361	0.90629	0.00028059	sp|Q9LZL3|PCS1L_ARATH Aspartic proteinase PCS1 OS=Arabidopsis thaliana GN=PCS1 PE=2 SV=1//1.16096e-60		LOC101206112	8.38816	66.1395	-2.9791	1.2746e-05	sp|Q94CB1|PME25_ARATH Probable pectinesterase/pectinesterase inhibitor 25 OS=Arabidopsis thaliana GN=PME25 PE=2 SV=1//0
LOC101206946	305.979	140.226	1.1257	0.00028625	sp|Q9LQV2|RDR1_ARATH RNA-dependent RNA polymerase 1 OS=Arabidopsis thaliana GN=RDR1 PE=2 SV=1//0		LOC101212959	1380	2865.66	-1.0542	1.3256e-05	sp|Q84ZT9|WVD2_ARATH Protein WAVE-DAMPENED 2 OS=Arabidopsis thaliana GN=WVD2 PE=2 SV=1//5.42079e-31
LOC101219644	677.802	344.569	0.97607	0.00029156	sp|P47082|AVT1_YEAST Vacuolar amino acid transporter 1 OS=Saccharomyces cerevisiae (strain ATCC 204508 / S288c) GN=AVT1 PE=1 SV=1//4.33683e-39		LOC101208396	705.314	1342.2	-0.92827	1.4211e-05	sp|Q9FYG3|PLST2_ARATH Probable plastidic glucose transporter 2 OS=Arabidopsis thaliana GN=At1g67300 PE=2 SV=1//0
LOC101220620	76.3666	11.0994	2.7825	0.00029215	sp|Q39202|RLK1_ARATH G-type lectin S-receptor-like serine/threonine-protein kinase RLK1 OS=Arabidopsis thaliana GN=RLK1 PE=2 SV=2//0		LOC101220519	694.919	1570.54	-1.1763	1.4219e-05	sp|P00303|BABL_CUCSA Basic blue protein OS=Cucumis sativus PE=1 SV=1//6.80407e-60
LOC105434433	590.2	311.891	0.92016	0.000299	sp|O49858|C82A3_SOYBN Cytochrome P450 82A3 OS=Glycine max GN=CYP82A3 PE=2 SV=1//7.90413e-172		LOC101220445	19.5255	96.4368	-2.3042	1.4237e-05
LOC101211559	179.542	69.5205	1.3688	0.00030055	sp|Q9AR73|HQGT_RAUSE Hydroquinone glucosyltransferase OS=Rauvolfia serpentina GN=AS PE=1 SV=1//6.38282e-178		LOC101208454	14.0506	81.8371	-2.5421	1.4557e-05
LOC101215159	33.6713	2.20685	3.9315	0.00030076	sp|Q7XA42|RGA1_SOLBU Putative disease resistance protein RGA1 OS=Solanum bulbocastanum GN=RGA1 PE=2 SV=2//2.02874e-111		LOC101215831	66.9662	542.094	-3.017	1.5464e-05
LOC101204341	81.9337	19.6549	2.0596	0.00030994	sp|Q9LY87|RGLG2_ARATH E3 ubiquitin-protein ligase RGLG2 OS=Arabidopsis thaliana GN=RGLG2 PE=1 SV=1//0		LOC101217010	1142.48	2189.69	-0.93856	1.5756e-05	sp|Q9M9C5|Y1680_ARATH Probable leucine-rich repeat receptor-like protein kinase At1g68400 OS=Arabidopsis thaliana GN=At1g68400 PE=2 SV=1//0
LOC101213173	72.5115	15.6109	2.2157	0.00031333	sp|Q96289|ZAT10_ARATH Zinc finger protein ZAT10 OS=Arabidopsis thaliana GN=ZAT10 PE=2 SV=1//7.55363e-31		LOC101203012	179.583	657.11	-1.8715	1.6034e-05	sp|Q9SCP2|PLY12_ARATH Probable pectate lyase 12 OS=Arabidopsis thaliana GN=At3g53190 PE=2 SV=2//0
LOC101218674	73.3347	15.8828	2.207	0.00031584	sp|Q42429|AGL8_SOLTU Agamous-like MADS-box protein AGL8 homolog OS=Solanum tuberosum PE=2 SV=1//4.05983e-87		LOC105434549	948.176	1755.85	-0.88894	1.6842e-05
LOC101207011	1265.2	505.431	1.3238	0.00031588	sp|Q6R8G7|PHO13_ARATH Phosphate transporter PHO1 homolog 3 OS=Arabidopsis thaliana GN=PHO1;H3 PE=2 SV=2//0		LOC101206560	410.206	1486.64	-1.8576	1.705e-05	sp|Q94C70|NAT2_ARATH Nucleobase-ascorbate transporter 2 OS=Arabidopsis thaliana GN=NAT2 PE=2 SV=2//0
LOC101203398	256.59	91.8283	1.4825	0.00032432	sp|O80623|Y2393_ARATH Probable receptor-like protein kinase At2g39360 OS=Arabidopsis thaliana GN=At2g39360 PE=2 SV=1//0		LOC101208154	219.674	505.383	-1.202	1.7155e-05	sp|Q8S949|NACK2_TOBAC Kinesin-like protein NACK2 OS=Nicotiana tabacum GN=NACK2 PE=1 SV=1//0
LOC101216841	595.445	244.382	1.2848	0.0003499	sp|Q9ZNV9|AHP1_ARATH Histidine-containing phosphotransfer protein 1 OS=Arabidopsis thaliana GN=AHP1 PE=1 SV=1//1.65029e-61		LOC101207766	71.1713	253.86	-1.8347	1.7242e-05	sp|A2ZMH2|NEK2_ORYSI Serine/threonine-protein kinase Nek2 OS=Oryza sativa subsp. indica GN=NEK2 PE=3 SV=1//0
LOC101211761	573.851	166.078	1.7888	0.00035267	sp|Q9FGK4|B561J_ARATH Cytochrome b561 and DOMON domain-containing protein At5g47530 OS=Arabidopsis thaliana GN=At5g47530 PE=2 SV=1//1.24798e-133		LOC101214742	342.162	697.834	-1.0282	1.7263e-05	sp|Q0V7T5|Y1864_ARATH Probable receptor-like protein kinase At1g80640 OS=Arabidopsis thaliana GN=At1g80640 PE=2 SV=1//1.02162e-125
LOC101209912	758.116	299.966	1.3376	0.00036443			LOC101219347	2340.63	4221.07	-0.85071	1.7843e-05
LOC101203460	128.294	42.1909	1.6044	0.00036642	sp|P17801|KPRO_MAIZE Putative receptor protein kinase ZmPK1 OS=Zea mays GN=PK1 PE=2 SV=2//0		LOC101222194	86.6792	235.162	-1.4399	1.8289e-05	sp|Q940Q4|ATL13_ARATH RING-H2 finger protein ATL13 OS=Arabidopsis thaliana GN=ATL13 PE=2 SV=2//1.1685e-83
LOC101211129	441.676	224.205	0.97817	0.0003794	sp|Q9FIT9|HS217_ARATH 21.7 kDa class VI heat shock protein OS=Arabidopsis thaliana GN=HSP21.7 PE=2 SV=1//1.66251e-34		LOC101207816	2883.02	5097.18	-0.82212	1.8965e-05	sp|Q69TY4|PR2E1_ORYSJ Peroxiredoxin-2E-1, chloroplastic OS=Oryza sativa subsp. japonica GN=PRXIIE-1 PE=2 SV=1//2.77617e-82
LOC101214303	345.619	167.034	1.049	0.00038314	sp|Q5MAU8|PPA27_ARATH Probable inactive purple acid phosphatase 27 OS=Arabidopsis thaliana GN=PAP27 PE=2 SV=1//0		LOC101212490	892.25	1711.29	-0.93956	1.9695e-05	sp|Q9M7X9|CITRX_ARATH Thioredoxin-like protein CITRX, chloroplastic OS=Arabidopsis thaliana GN=CITRX PE=1 SV=1//1.03338e-70
LOC101214876	418.697	212.007	0.98179	0.00038728	sp|Q6NLC8|Y1648_ARATH Uncharacterized protein At1g66480 OS=Arabidopsis thaliana GN=At1g66480 PE=2 SV=1//5.40623e-44		LOC101212926	17.6698	90.6645	-2.3593	1.9695e-05
LOC101206778	447.271	144.401	1.6311	0.00039893	sp|Q9FLN0|GLIP1_ARATH GDSL esterase/lipase 1 OS=Arabidopsis thaliana GN=GLIP1 PE=1 SV=1//1.26032e-106		LOC101205046	38.723	138.921	-1.843	1.9929e-05	sp|Q9FNE9|ATXR6_ARATH Histone-lysine N-methyltransferase ATXR6 OS=Arabidopsis thaliana GN=ATXR6 PE=1 SV=1//1.50045e-154
LOC101219706	417.522	192.429	1.1175	0.00040092	sp|Q8LFV3|CDF3_ARATH Cyclic dof factor 3 OS=Arabidopsis thaliana GN=CDF3 PE=1 SV=2//2.61426e-94		LOC101217209	59.7527	181.796	-1.6052	2.1862e-05	sp|P14133|ASO_CUCSA L-ascorbate oxidase OS=Cucumis sativus PE=1 SV=1//0
LOC101206665	106.467	8.92518	3.5764	0.00040427	sp|Q41144|STC_RICCO Sugar carrier protein C OS=Ricinus communis GN=STC PE=2 SV=1//0		LOC101203087	123.218	303.552	-1.3007	2.2706e-05	sp|Q5IBC5|ESP1_ARATH Separase OS=Arabidopsis thaliana GN=ESP1 PE=2 SV=1//0
LOC101219844	3484.12	2073.82	0.7485	0.00041067	sp|Q9SZJ2|GRDP2_ARATH Glycine-rich domain-containing protein 2 OS=Arabidopsis thaliana GN=GRDP2 PE=2 SV=1//0		LOC101215262	8.71774	65.9654	-2.9197	2.3223e-05	sp|Q9SUC3|MS5_ARATH Protein POLLENLESS 3 OS=Arabidopsis thaliana GN=MS5 PE=2 SV=2//2.80879e-99
LOC101206889	701.272	383.901	0.86924	0.00041739	sp|Q9C7W2|ERF61_ARATH Ethylene-responsive transcription factor ERF061 OS=Arabidopsis thaliana GN=ERF061 PE=2 SV=1//1.27049e-45		LOC101215651	218.523	475.434	-1.1215	2.3963e-05
LOC101216491	185.558	74.4343	1.3178	0.00042532			LOC101212271	277.757	577.145	-1.0551	2.4132e-05	sp|Q9SZX3|ASSY_ARATH Argininosuccinate synthase, chloroplastic OS=Arabidopsis thaliana GN=At4g24830 PE=2 SV=3//0
LOC101217225	284.901	131.442	1.116	0.00042613	sp|Q94KB7|MLO6_ARATH MLO-like protein 6 OS=Arabidopsis thaliana GN=MLO6 PE=2 SV=2//0		LOC101218302	62.6425	410.25	-2.7113	2.4304e-05	sp|Q9FGQ7|CCD32_ARATH Cyclin-D3-2 OS=Arabidopsis thaliana GN=CYCD3-2 PE=2 SV=1//2.06508e-74
LOC101217991	6796.73	4199.12	0.69476	0.00043682	sp|Q94II3|PMTL_ARATH Probable methyltransferase PMT21 OS=Arabidopsis thaliana GN=ERD3 PE=2 SV=1//0		LOC101222056	130.268	315.239	-1.275	2.4631e-05	sp|P52551|MYBB_XENLA Myb-related protein B OS=Xenopus laevis GN=mybl2 PE=2 SV=2//4.55773e-25
LOC101214819	199.771	82.0875	1.2831	0.00043819	sp|Q9URY4|YI01_SCHPO Putative amidase C869.01 OS=Schizosaccharomyces pombe (strain 972 / ATCC 24843) GN=SPAC869.01 PE=3 SV=1//4.91268e-87		LOC101215278	217.252	596.776	-1.4578	2.5092e-05
LOC101206457	2913.84	1774.41	0.71558	0.00044234	sp|Q9SIL7|FLA6_ARATH Fasciclin-like arabinogalactan protein 6 OS=Arabidopsis thaliana GN=FLA6 PE=2 SV=2//7.8573e-54		LOC105434776	165.253	383.965	-1.2163	2.5575e-05	sp|B5BSX1|BAMO_GLYUR Beta-amyrin 11-oxidase OS=Glycyrrhiza uralensis GN=CYP88D6 PE=1 SV=1//4.22104e-82
LOC101218470	298.154	139.671	1.094	0.00044982	sp|Q9LRJ9|CRR38_ARATH Cysteine-rich repeat secretory protein 38 OS=Arabidopsis thaliana GN=CRRSP38 PE=2 SV=1//1.48413e-71		LOC101213896	3.94728	63.1497	-3.9998	2.646e-05	sp|Q9FMH5|CCA31_ARATH Putative cyclin-A3-1 OS=Arabidopsis thaliana GN=CYCA3-1 PE=3 SV=1//2.29826e-84
LOC101206367	715.467	368.758	0.95621	0.0004584	sp|Q8L8A5|GIF1_ARATH GRF1-interacting factor 1 OS=Arabidopsis thaliana GN=GIF1 PE=1 SV=1//7.26378e-40		LOC101214908	3188.04	5566.56	-0.80412	2.8939e-05	sp|Q41651|CYPB_VICFA Peptidyl-prolyl cis-trans isomerase, chloroplastic OS=Vicia faba PE=1 SV=1//2.06918e-87
Novel00354	156.585	58.693	1.4157	0.00046734			LOC101206096	4.37058	50.5938	-3.5331	2.9092e-05	sp|Q8VIK1|SNR25_MOUSE U11/U12 small nuclear ribonucleoprotein 25 kDa protein OS=Mus musculus GN=Snrnp25 PE=1 SV=1//4.24894e-12
LOC101203347	758.984	416.873	0.86446	0.00047335	sp|Q9SJ41|C3H18_ARATH Zinc finger CCCH domain-containing protein 18 OS=Arabidopsis thaliana GN=At2g05160 PE=2 SV=1//1.1635e-122		LOC101202990	19.8551	94.3715	-2.2488	2.96e-05	sp|A4IJ27|ROGF3_ARATH Rop guanine nucleotide exchange factor 3 OS=Arabidopsis thaliana GN=ROPGEF3 PE=2 SV=1//0
LOC101209756	915.823	519.366	0.81832	0.00048917	sp|Q9SYM2|BBX22_ARATH B-box zinc finger protein 22 OS=Arabidopsis thaliana GN=BBX22 PE=1 SV=2//3.45733e-92		LOC101220892	53.1734	165.848	-1.6411	3.2684e-05
LOC101217418	529.325	114.897	2.2038	0.00049253	sp|P32110|GSTX6_SOYBN Probable glutathione S-transferase OS=Glycine max GN=HSP26-A PE=2 SV=1//4.89121e-68		LOC101221340	138.747	952.116	-2.7787	3.3919e-05	sp|Q9LZ72|KCS21_ARATH 3-ketoacyl-CoA synthase 21 OS=Arabidopsis thaliana GN=KCS21 PE=2 SV=1//1.15269e-173
LOC101207951	869.769	491.383	0.82378	0.00049451	sp|Q9SA77|ARAE1_ARATH UDP-arabinose 4-epimerase 1 OS=Arabidopsis thaliana GN=MUR4 PE=1 SV=1//0		LOC101217636	4124.08	7124.26	-0.78867	3.4097e-05	sp|Q1XDB4|YCF23_PYRYE Uncharacterized protein ycf23 OS=Pyropia yezoensis GN=ycf23 PE=3 SV=1//4.66923e-52
Novel00191	298.295	140.704	1.0841	0.00050729			ERAF16	5.02821	51.8658	-3.3667	3.5383e-05	sp|Q9SPV4|SAMT_CLABR Salicylate carboxymethyltransferase OS=Clarkia breweri GN=SAMT PE=1 SV=1//5.00532e-105
Novel00034	1142.3	346.365	1.7216	0.00050821	mitogen-activated protein kinase 3-like [Cucumis sativus]>gi|71980112|gb|AAZ57337.1| Trichoderma-induced protein kinase [Cucumis sativus]>gi|110748608|gb|ABG89857.1| NO3-stress-induced mitogen activated protein kinase [Cucumis sativus]>gi|700210561|gb|KGN65657.1| hypothetical protein Csa_1G479630 [Cucumis sativus]		LOC101217361	31.4392	120.331	-1.9364	3.5383e-05	sp|Q9LYD3|DREB3_ARATH Dehydration-responsive element-binding protein 3 OS=Arabidopsis thaliana GN=DREB3 PE=2 SV=1//3.084e-41
LOC101203560	3719.65	2287.21	0.70158	0.00051573	sp|O65718|CNGC2_ARATH Cyclic nucleotide-gated ion channel 2 OS=Arabidopsis thaliana GN=CNGC2 PE=1 SV=1//0		LOC101214238	39.5212	136.486	-1.7881	3.5405e-05
LOC101204542	811.074	408.34	0.99006	0.00052841	sp|Q9SJY5|PUMP5_ARATH Mitochondrial uncoupling protein 5 OS=Arabidopsis thaliana GN=PUMP5 PE=2 SV=1//9.21115e-151		LOC101220676	143.261	635.269	-2.1487	3.5879e-05	sp|Q8W034|RNP1_ARATH Heterogeneous nuclear ribonucleoprotein 1 OS=Arabidopsis thaliana GN=RNP1 PE=1 SV=1//1.49751e-07
LOC101219529	1832.93	724.83	1.3384	0.00052841	sp|P32110|GSTX6_SOYBN Probable glutathione S-transferase OS=Glycine max GN=HSP26-A PE=2 SV=1//1.32187e-75		LOC101220947	196.13	684.7	-1.8037	3.6784e-05
LOC101219912	252.71	113.081	1.1601	0.00053217	sp|Q9LYC1|GID1B_ARATH Gibberellin receptor GID1B OS=Arabidopsis thaliana GN=GID1B PE=1 SV=1//0		LOC101217896	72.2053	201.745	-1.4824	3.6854e-05	sp|Q84MC0|UGPI4_ARATH Uncharacterized GPI-anchored protein At3g06035 OS=Arabidopsis thaliana GN=At3g06035 PE=2 SV=1//5.35485e-55
LOC101207589	663.113	363.659	0.86667	0.00053291	sp|Q9M353|CHX20_ARATH Cation/H(+) antiporter 20 OS=Arabidopsis thaliana GN=CHX20 PE=2 SV=1//0		LOC101210123	46.5941	163.033	-1.8069	3.6929e-05
LOC101216427	449.241	232.782	0.94851	0.00054152			LOC101222357	18.9382	884.855	-5.5461	3.8758e-05	sp|Q05091|PGIP_PYRCO Polygalacturonase inhibitor OS=Pyrus communis GN=PGIP PE=1 SV=1//1.48e-144
LOC101216031	65.5104	13.7085	2.2567	0.00054239	sp|Q5BLD8|MT21A_DANRE Protein N-lysine methyltransferase METTL21A OS=Danio rerio GN=mettl21a PE=2 SV=1//1.63225e-07		LOC101215776	397.45	970.435	-1.2879	3.9683e-05	sp|Q9FII5|TDR_ARATH Leucine-rich repeat receptor-like protein kinase TDR OS=Arabidopsis thaliana GN=TDR PE=1 SV=1//0
LOC101220007	1369.93	723.188	0.92166	0.00054538	sp|Q8GVP6|PDRP1_ORYSJ Probable pyruvate, phosphate dikinase regulatory protein, chloroplastic OS=Oryza sativa subsp. japonica GN=PDRP1 PE=2 SV=2//1.91475e-161		LOC101212797	36.5377	236.466	-2.6942	3.9935e-05	sp|Q38914|ANT_ARATH AP2-like ethylene-responsive transcription factor ANT OS=Arabidopsis thaliana GN=ANT PE=1 SV=2//2.92439e-06
LOC101215059	189.177	49.4418	1.9359	0.00055507			LOC101211194	245.636	512.504	-1.061	4.0496e-05
LOC101213781	875.809	479.285	0.86973	0.00057724	sp|Q8VWZ7|C76B6_CATRO Geraniol 8-hydroxylase OS=Catharanthus roseus GN=CYP76B6 PE=1 SV=1//3.0487e-92		LOC101210433	1243.32	2778.4	-1.1601	4.0788e-05	sp|P43346|DCK_MOUSE Deoxycytidine kinase OS=Mus musculus GN=Dck PE=1 SV=1//1.67448e-36
LOC101219358	4715.94	2925.66	0.68878	0.00058058	sp|P17407|21KD_DAUCA 21 kDa protein OS=Daucus carota PE=2 SV=1//9.45951e-37		LOC101211494	499.78	950.292	-0.92708	4.2559e-05	sp|Q9T041|MAPT_ARATH Microtubule-associated protein TORTIFOLIA1 OS=Arabidopsis thaliana GN=TOR1 PE=1 SV=2//2.05403e-49
LOC101220140	221.393	36.8749	2.5859	0.00059332	sp|Q9LY77|ACA12_ARATH Calcium-transporting ATPase 12, plasma membrane-type OS=Arabidopsis thaliana GN=ACA12 PE=2 SV=1//0		LOC101205750	87.7367	239.565	-1.4492	4.2712e-05	sp|Q8L883|LAX5_MEDTR Auxin transporter-like protein 5 OS=Medicago truncatula GN=LAX5 PE=2 SV=1//0
LOC101202745	437.776	227.455	0.94461	0.00059365	sp|Q93ZR6|WSD1_ARATH O-acyltransferase WSD1 OS=Arabidopsis thaliana GN=WSD1 PE=2 SV=1//5.62411e-67		LOC101205315	42.4579	211.083	-2.3137	4.3469e-05	sp|Q6NLG7|RFA3B_ARATH Replication protein A 14 kDa subunit B OS=Arabidopsis thaliana GN=RPA3B PE=1 SV=1//4.65349e-40
LOC101214973	654.492	341.026	0.94049	0.00061847	sp|Q8VYW6|GAGT1_ARATH Gamma-glutamyltranspeptidase 1 OS=Arabidopsis thaliana GN=GGT1 PE=2 SV=1//0		LOC101214398	1085.16	2941.66	-1.4387	4.4414e-05	sp|Q42371|ERECT_ARATH LRR receptor-like serine/threonine-protein kinase ERECTA OS=Arabidopsis thaliana GN=ERECTA PE=1 SV=1//0
LOC101220682	1548.23	681.465	1.1839	0.00062182	sp|Q02527|MGAT3_RAT Beta-1,4-mannosyl-glycoprotein 4-beta-N-acetylglucosaminyltransferase OS=Rattus norvegicus GN=Mgat3 PE=1 SV=2//2.17739e-15		LOC101214707	371.255	1195.18	-1.6867	4.4855e-05	sp|F4ISY0|Y2837_ARATH WEB family protein At2g38370 OS=Arabidopsis thaliana GN=At2g38370 PE=2 SV=1//1.23472e-58
LOC101212330	101.484	30.8522	1.7178	0.00064062	sp|Q9M8L3|VQ11_ARATH VQ motif-containing protein 11 OS=Arabidopsis thaliana GN=VQ11 PE=1 SV=1//6.15122e-11		LOC101215310	226.018	477.782	-1.0799	4.6162e-05	sp|Q9XF43|KCS6_ARATH 3-ketoacyl-CoA synthase 6 OS=Arabidopsis thaliana GN=CUT1 PE=1 SV=1//5.16316e-146
LOC101204213	400.201	203.811	0.97349	0.00064076	sp|Q9ZUN5|TET2_ARATH Tetraspanin-2 OS=Arabidopsis thaliana GN=TET2 PE=2 SV=1//1.73456e-109		LOC101213476	2388.03	4140.11	-0.79385	4.6248e-05	sp|F1SWA0|ZERSY_ZINZE Zerumbone synthase OS=Zingiber zerumbet GN=ZSD1 PE=1 SV=1//1.50018e-85
Novel00228	336.621	159.675	1.076	0.00064271	hypothetical protein Csa_3G780540 [Cucumis sativus]		LOC101207361	224.865	927.08	-2.0436	4.6263e-05
LOC101209708	37.9716	3.91365	3.2783	0.0006553	sp|Q8LGN0|GLR27_ARATH Glutamate receptor 2.7 OS=Arabidopsis thaliana GN=GLR2.7 PE=2 SV=3//1.11979e-118		LOC101215112	120.843	742.283	-2.6188	4.6563e-05	sp|Q9SYY4|ELO3L_ARATH Elongation of fatty acids protein 3-like OS=Arabidopsis thaliana GN=HOS3 PE=2 SV=1//9.0515e-23
LOC101219757	290.235	121.278	1.2589	0.00066008	sp|Q54DY9|BCS1B_DICDI Probable mitochondrial chaperone BCS1-B OS=Dictyostelium discoideum GN=bcsl1b PE=3 SV=1//1.06351e-28		LOC101213420	54.2793	170.089	-1.6478	4.6859e-05
LOC101218547	1067.85	623.945	0.77522	0.00066826	sp|Q5VST6|AB17B_HUMAN Alpha/beta hydrolase domain-containing protein 17B OS=Homo sapiens GN=ABHD17B PE=2 SV=1//3.42776e-59		LOC101217551	567.499	1076.99	-0.92432	4.6859e-05	sp|Q39183|D6KL2_ARATH Serine/threonine-protein kinase D6PKL2 OS=Arabidopsis thaliana GN=D6PKL2 PE=1 SV=1//0
LOC101209939	1046.96	607.9	0.7843	0.00067509	sp|Q9M390|PTR1_ARATH Protein NRT1/ PTR FAMILY 8.1 OS=Arabidopsis thaliana GN=NPF8.1 PE=1 SV=1//0		LOC101220556	762.877	1469.33	-0.94563	4.6859e-05
LOC101214793	176.724	17.7526	3.3154	0.00067576	sp|Q09893|YAI5_SCHPO Uncharacterized protein C24B11.05 OS=Schizosaccharomyces pombe (strain 972 / ATCC 24843) GN=SPAC24B11.05 PE=3 SV=1//3.57584e-18		LOC101213774	36.3502	129.42	-1.832	4.7086e-05	sp|Q6NQ99|POLAR_ARATH Protein POLAR LOCALIZATION DURING ASYMMETRIC DIVISION AND REDISTRIBUTION OS=Arabidopsis thaliana GN=POLAR PE=2 SV=1//3.04404e-19
LOC101203011	2644.19	1223.93	1.1113	0.00067718	sp|Q06548|APK1A_ARATH Protein kinase APK1A, chloroplastic OS=Arabidopsis thaliana GN=APK1A PE=2 SV=1//7.35644e-145		LOC101219081	143.191	331.555	-1.2113	4.7502e-05	sp|O64380|PABP3_ARATH Polyadenylate-binding protein 3 OS=Arabidopsis thaliana GN=PAB3 PE=2 SV=1//0
LOC101211798	1380.79	601.496	1.1989	0.00067718	sp|Q9AR73|HQGT_RAUSE Hydroquinone glucosyltransferase OS=Rauvolfia serpentina GN=AS PE=1 SV=1//0		LOC101216338	332.996	1047.44	-1.6533	4.7988e-05	sp|Q93ZH0|LYM1_ARATH LysM domain-containing GPI-anchored protein 1 OS=Arabidopsis thaliana GN=LYM1 PE=1 SV=1//0
LOC101213735	816.2	399.251	1.0316	0.00068826	sp|Q9FE06|EXOL2_ARATH Protein EXORDIUM-like 2 OS=Arabidopsis thaliana GN=EXL2 PE=2 SV=1//1.33569e-144		LOC101216377	30.0052	114.657	-1.934	4.8201e-05	sp|P83947|PME1_FICPW Pectinesterase/pectinesterase inhibitor OS=Ficus pumila var. awkeotsang PE=1 SV=1//0
LOC101218081	225.173	99.503	1.1782	0.00069588	sp|Q9FXA4|PUB26_ARATH U-box domain-containing protein 26 OS=Arabidopsis thaliana GN=PUB26 PE=2 SV=1//2.64768e-35		LOC101214196	1287.22	2287.41	-0.82945	4.8608e-05	sp|Q9XI36|MBD10_ARATH Methyl-CpG-binding domain-containing protein 10 OS=Arabidopsis thaliana GN=MBD10 PE=1 SV=1//5.98377e-42
LOC101210676	1125.87	598.877	0.91071	0.00069627	sp|Q9LFT0|TBL19_ARATH Protein trichome birefringence-like 19 OS=Arabidopsis thaliana GN=TBL19 PE=3 SV=1//8.01006e-171		LOC101222300	2452.02	4849.49	-0.98386	4.8747e-05	sp|P82277|RRP2_SPIOL 30S ribosomal protein 2, chloroplastic OS=Spinacia oleracea GN=PSRP2 PE=1 SV=1//2.20437e-92
LOC105434480	493.606	143.575	1.7816	0.00069903			LOC101202871	95.8686	245.055	-1.354	5.0058e-05	sp|P47082|AVT1_YEAST Vacuolar amino acid transporter 1 OS=Saccharomyces cerevisiae (strain ATCC 204508 / S288c) GN=AVT1 PE=1 SV=1//3.08143e-45
LOC101203268	318.644	155.217	1.0377	0.00070553	sp|Q948T6|LGUL_ORYSJ Lactoylglutathione lyase OS=Oryza sativa subsp. japonica GN=GLX-I PE=1 SV=2//1.89544e-79		LOC101221257	1180.98	2098.65	-0.82947	5.2193e-05
LOC105435572	336.552	95.5352	1.8167	0.00071938	sp|Q8W1E3|CDF1_ARATH Cyclic dof factor 1 OS=Arabidopsis thaliana GN=CDF1 PE=1 SV=2//9.78028e-52		LOC101205706	826.04	2833.18	-1.7781	5.3768e-05	sp|Q43019|NLTP3_PRUDU Non-specific lipid-transfer protein 3 OS=Prunus dulcis PE=2 SV=1//3.91556e-30
LOC101214896	1020.08	594.028	0.78008	0.00074271	sp|O23210|SCL15_ARATH Scarecrow-like protein 15 OS=Arabidopsis thaliana GN=SCL15 PE=2 SV=3//8.39524e-146		LOC101218723	38.1825	131.507	-1.7842	5.5051e-05
LOC101206506	382.769	195.809	0.96702	0.00076056	sp|Q9FPT1|UBP12_ARATH Ubiquitin carboxyl-terminal hydrolase 12 OS=Arabidopsis thaliana GN=UBP12 PE=1 SV=2//4.89336e-13		LOC101219641	43.0701	141.661	-1.7177	5.808e-05	sp|O82155|DOF17_ARATH Dof zinc finger protein DOF1.7 OS=Arabidopsis thaliana GN=DOF1.7 PE=2 SV=1//2.59325e-29
Novel00399	1654.21	957.023	0.78952	0.00076162	PREDICTED: chromoplast-specific carotenoid-associated protein, chromoplast [Cucumis sativus]>gi|62899808|sp|Q96398.1|CHRC_CUCSA RecName: Full=Chromoplast-specific carotenoid-associated protein, chromoplast; Flags: Precursor [Cucumis sativus]>gi|1523992|emb|CAA64846.1| chromoplast-specific carotenoid-associated protein, CHRC [Cucumis sativus]>gi|4138857|gb|AAD05165.1| chromoplast-specific caroteno…		LOC101210249	22.7449	97.7088	-2.1029	5.8135e-05	sp|A0JJX5|SYT4_ARATH Synaptotagmin-4 OS=Arabidopsis thaliana GN=SYT4 PE=2 SV=1//0
LOC101222690	1507.38	785.153	0.941	0.0007628	sp|Q02527|MGAT3_RAT Beta-1,4-mannosyl-glycoprotein 4-beta-N-acetylglucosaminyltransferase OS=Rattus norvegicus GN=Mgat3 PE=1 SV=2//2.87883e-16		LOC101210266	313.259	943.018	-1.5899	6.0434e-05	sp|Q84WS0|SBT11_ARATH Subtilisin-like protease SBT1.1 OS=Arabidopsis thaliana GN=SBTI1.1 PE=1 SV=1//0
LOC101212315	748.458	392.185	0.93239	0.00076309	sp|O81108|ACA2_ARATH Calcium-transporting ATPase 2, plasma membrane-type OS=Arabidopsis thaliana GN=ACA2 PE=1 SV=1//0		LOC101222230	135.862	332.023	-1.2891	6.1285e-05	sp|Q9LZZ7|SKA1_ARATH Spindle and kinetochore-associated protein 1 homolog OS=Arabidopsis thaliana GN=At3g60660 PE=2 SV=1//1.43486e-121
LOC101208403	677.068	244.361	1.4703	0.00076886			LOC101211734	6484.74	10955.3	-0.75651	6.4368e-05	sp|Q0PGJ6|AKRC9_ARATH Aldo-keto reductase family 4 member C9 OS=Arabidopsis thaliana GN=AKR4C9 PE=1 SV=1//3.28384e-93
LOC105435447	37.3843	4.07663	3.197	0.00077004			LOC101212645	162.882	416.523	-1.3546	6.6717e-05
LOC105434838	186.261	77.2174	1.2703	0.00078731			LOC101220021	10.0799	65.1609	-2.6925	6.6766e-05	sp|Q0WVW7|RQL5_ARATH ATP-dependent DNA helicase Q-like 5 OS=Arabidopsis thaliana GN=RECQL5 PE=2 SV=2//0
LOC101204122	1069.36	555.512	0.94486	0.00078972	sp|Q0V865|FAFL_ARATH Protein FAF-like, chloroplastic OS=Arabidopsis thaliana GN=At5g22090 PE=2 SV=1//8.12127e-21		LOC101203297	5364.21	9043.07	-0.75345	6.7462e-05	sp|Q7DM58|AB4C_ARATH ABC transporter C family member 4 OS=Arabidopsis thaliana GN=ABCC4 PE=2 SV=2//0
LOC101211800	953.889	554.207	0.7834	0.00079444	sp|Q8H1S4|ACCH3_ARATH 1-aminocyclopropane-1-carboxylate oxidase homolog 3 OS=Arabidopsis thaliana GN=At1g06650 PE=2 SV=1//2.41982e-14		LOC105435218	203.037	430.895	-1.0856	7.0934e-05
LOC101203009	1296.39	773.65	0.74474	0.00080968	sp|Q9LU91|SKI14_ARATH F-box protein SKIP14 OS=Arabidopsis thaliana GN=SKIP14 PE=1 SV=1//1.39472e-106		LOC101219036	304.003	1068.1	-1.8129	7.1604e-05	sp|Q9FGY1|BXL1_ARATH Beta-D-xylosidase 1 OS=Arabidopsis thaliana GN=BXL1 PE=1 SV=1//0
LOC101214424	1022.05	596.29	0.77738	0.00082823	sp|Q9SXA1|P4KA1_ARATH Phosphatidylinositol 4-kinase alpha 1 OS=Arabidopsis thaliana GN=PI4KA1 PE=1 SV=2//0		LOC101211246	2996.1	5106.28	-0.76918	7.3464e-05	sp|P30155|RK27_TOBAC 50S ribosomal protein L27, chloroplastic OS=Nicotiana tabacum GN=RPL27 PE=1 SV=1//1.25048e-78
LOC101206709	1982.15	1212.86	0.70865	0.00082846			LOC101216261	299.612	596.473	-0.99336	7.5035e-05
LOC101203663	1587.67	666.378	1.2525	0.00083206	sp|O80337|EF100_ARATH Ethylene-responsive transcription factor 1A OS=Arabidopsis thaliana GN=ERF1A PE=1 SV=2//1.08771e-60		LOC105435605	12.2183	70.6725	-2.5321	7.7848e-05
LOC101209546	77.6818	20.0246	1.9558	0.00083554	sp|O65440|BAME3_ARATH Leucine-rich repeat receptor-like serine/threonine-protein kinase BAM3 OS=Arabidopsis thaliana GN=BAM3 PE=2 SV=3//2.96094e-08		LOC101215636	462.558	1053.95	-1.1881	7.8035e-05	sp|P46875|ATK3_ARATH Kinesin-3 OS=Arabidopsis thaliana GN=ATK3 PE=2 SV=1//0
LOC101221663	488.08	260.927	0.90347	0.00083554	sp|Q9LI74|CHUP1_ARATH Protein CHUP1, chloroplastic OS=Arabidopsis thaliana GN=CHUP1 PE=1 SV=1//4.02746e-72		LOC101217271	43.2107	139.714	-1.693	8.1191e-05	sp|O81263|KITH_ORYSJ Thymidine kinase OS=Oryza sativa subsp. japonica GN=TK PE=2 SV=2//4.36679e-99
LOC101212662	403.4	209.225	0.94716	0.00083883	sp|Q9LTC0|Y5707_ARATH Probable receptor-like protein kinase At5g47070 OS=Arabidopsis thaliana GN=At5g47070 PE=1 SV=1//1.15817e-151		LOC101209660	1168.67	2221.56	-0.92671	8.7364e-05	sp|F4IIU4|AIR9_ARATH 187-kDa microtubule-associated protein AIR9 OS=Arabidopsis thaliana GN=AIR9 PE=1 SV=1//0
LOC101209734	2623.17	926.5	1.5014	0.00086381	sp|Q339N5|CSLH1_ORYSJ Cellulose synthase-like protein H1 OS=Oryza sativa subsp. japonica GN=CSLH1 PE=2 SV=2//0		LOC101212531	4881.1	8571.46	-0.81234	8.7465e-05	sp|Q9FZ86|PDCB3_ARATH PLASMODESMATA CALLOSE-BINDING PROTEIN 3 OS=Arabidopsis thaliana GN=PDCB3 PE=1 SV=1//9.05856e-30
LOC101204289	3023.94	1881.97	0.68419	0.00088037	sp|Q9MA74|SDC1_ARATH Serine decarboxylase OS=Arabidopsis thaliana GN=SDC PE=1 SV=1//0		LOC101205741	49.4854	154.879	-1.6461	8.7592e-05	sp|O82387|CDC6A_ARATH Cell division control protein 6 homolog OS=Arabidopsis thaliana GN=CDC6 PE=2 SV=2//0
LOC101221076	399.876	151.837	1.397	0.00089367			LOC101203965	21.6639	196.733	-3.1829	8.7695e-05	sp|Q9SAC4|FB2_ARATH F-box protein At1g10780 OS=Arabidopsis thaliana GN=At1g10780 PE=2 SV=1//0
LOC101214400	512.234	276.766	0.88813	0.00089898	sp|Q39202|RLK1_ARATH G-type lectin S-receptor-like serine/threonine-protein kinase RLK1 OS=Arabidopsis thaliana GN=RLK1 PE=2 SV=2//0		LOC101205220	53.5967	160.195	-1.5796	8.8002e-05	sp|Q9LX14|UFC_ARATH Protein UPSTREAM OF FLC OS=Arabidopsis thaliana GN=UFC PE=2 SV=1//9.50138e-06
LOC105434476	52.4455	9.29483	2.4963	0.00089898			LOC101204247	1849.33	3171.7	-0.77826	8.9465e-05	sp|O64688|ODPB3_ARATH Pyruvate dehydrogenase E1 component subunit beta-3, chloroplastic OS=Arabidopsis thaliana GN=E1-BETA-2 PE=2 SV=1//0
LOC101221037	295.666	144.574	1.0322	0.00092575			LOC101217098	678.121	1230.5	-0.85963	8.9465e-05	sp|Q8VYI9|NLTL5_ARATH Non-specific lipid-transfer protein-like protein At5g64080 OS=Arabidopsis thaliana GN=At5g64080 PE=1 SV=1//1.97187e-41
LOC101216156	87.9506	20.0246	2.1349	0.00095326	sp|Q9T048|DRL27_ARATH Disease resistance protein At4g27190 OS=Arabidopsis thaliana GN=At4g27190 PE=2 SV=1//1.31454e-62		LOC101207333	4175.41	7003.52	-0.74616	9.1701e-05	sp|Q7XU38|C87A3_ORYSJ Cytochrome P450 87A3 OS=Oryza sativa subsp. japonica GN=CYP87A3 PE=2 SV=3//6.4747e-145
LOC101212733	43.7512	6.18569	2.8223	0.00097306	sp|P23540|RNMC_MOMCH Ribonuclease MC OS=Momordica charantia PE=1 SV=1//6.09822e-56		LOC101205381	743.733	1340.32	-0.84972	9.2206e-05	sp|O50064|FIMB2_ARATH Fimbrin-2 OS=Arabidopsis thaliana GN=FIM2 PE=2 SV=1//0
LOC101205225	163.069	65.7699	1.31	0.0009792	sp|P0C5E2|Y1839_ARATH Probable serine/threonine-protein kinase At1g18390 OS=Arabidopsis thaliana GN=At1g18390 PE=2 SV=2//1.18665e-139		LOC101222321	14.3333	75.5862	-2.3988	9.3732e-05	sp|O22765|TRPA1_ARATH Tryptophan synthase alpha chain OS=Arabidopsis thaliana GN=TRPA1 PE=1 SV=2//5.41144e-151
LOC101211347	1887.11	688.588	1.4545	0.001015	sp|O65665|ERF60_ARATH Ethylene-responsive transcription factor ERF060 OS=Arabidopsis thaliana GN=ERF060 PE=2 SV=1//2.47975e-42		LOC101204921	637.402	1155.84	-0.85867	9.7823e-05	sp|O81416|GUN17_ARATH Endoglucanase 17 OS=Arabidopsis thaliana GN=At4g02290 PE=2 SV=1//0
LOC101219341	204.919	90.143	1.1848	0.0010176	sp|Q8LFG1|AMY2_ARATH Probable alpha-amylase 2 OS=Arabidopsis thaliana GN=AMY2 PE=2 SV=1//0		LOC101207288	106.228	292.17	-1.4596	0.00010101	sp|Q9C566|CYP40_ARATH Peptidyl-prolyl cis-trans isomerase CYP40 OS=Arabidopsis thaliana GN=CYP40 PE=2 SV=1//6.32498e-155
Novel00206	5457.06	2009.85	1.441	0.0010236	PREDICTED: ferredoxin--nitrite reductase, chloroplastic [Cucumis sativus]>gi|700202407|gb|KGN57540.1| hypothetical protein Csa_3G207890 [Cucumis sativus]		LOC101205442	831.465	1478.72	-0.83062	0.00010336	sp|Q9FGQ7|CCD32_ARATH Cyclin-D3-2 OS=Arabidopsis thaliana GN=CYCD3-2 PE=2 SV=1//2.65408e-77
LOC101206564	342.655	78.7183	2.122	0.0010307	sp|Q8LDC8|ERF92_ARATH Ethylene-responsive transcription factor 1B OS=Arabidopsis thaliana GN=ERF1B PE=1 SV=2//4.77005e-47		LOC101204819	124.229	423.328	-1.7688	0.0001042	sp|Q9LPD2|GENL1_ARATH Flap endonuclease GEN-like 1 OS=Arabidopsis thaliana GN=GEN1 PE=2 SV=3//0
LOC101209523	80.2904	21.927	1.8725	0.0010307			LOC101210245	243.004	653.218	-1.4266	0.00010422
LOC101207088	165.608	66.9877	1.3058	0.0010323	sp|Q2QYH7|C14C2_ORYSJ Cytochrome P450 714C2 OS=Oryza sativa subsp. japonica GN=CYP714C2 PE=2 SV=1//0		LOC101203033	127.94	356.309	-1.4777	0.00010947	sp|Q9FIA1|GDL87_ARATH GDSL esterase/lipase At5g55050 OS=Arabidopsis thaliana GN=At5g55050 PE=2 SV=1//1.72463e-83
LOC101210326	191.737	79.794	1.2648	0.0010323	sp|Q8LDC8|ERF92_ARATH Ethylene-responsive transcription factor 1B OS=Arabidopsis thaliana GN=ERF1B PE=1 SV=2//1.28737e-57		LOC101218252	4845.37	8108.09	-0.74275	0.00010961	sp|P51412|RK21_ARATH 50S ribosomal protein L21, chloroplastic OS=Arabidopsis thaliana GN=RPL21 PE=2 SV=1//2.39658e-47
LOC101202987	905.93	529.073	0.77593	0.0010557	sp|P17801|KPRO_MAIZE Putative receptor protein kinase ZmPK1 OS=Zea mays GN=PK1 PE=2 SV=2//0		LOC101208093	2960.02	4992.21	-0.75407	0.0001116	sp|Q8GW78|CLP41_ARATH Clp protease-related protein At4g12060, chloroplastic OS=Arabidopsis thaliana GN=At4g12060 PE=1 SV=1//2.26996e-68
LOC101217572	850.345	289.193	1.556	0.0010701	sp|Q9FMK7|BT1_ARATH BTB/POZ and TAZ domain-containing protein 1 OS=Arabidopsis thaliana GN=BT1 PE=1 SV=1//1.88119e-122		LOC101210482	53.4561	158.521	-1.5682	0.00011348	sp|Q3V300|KIF22_MOUSE Kinesin-like protein KIF22 OS=Mus musculus GN=Kif22 PE=2 SV=2//1.62535e-30
LOC101210869	1361.33	820.495	0.73045	0.00109			LOC101222718	6.74334	53.3985	-2.9853	0.00011468	sp|P93788|REMO_SOLTU Remorin OS=Solanum tuberosum PE=1 SV=1//1.72321e-18
LOC101216708	1123.32	667.94	0.74998	0.0010949			LOC101213514	85.3186	567.651	-2.7341	0.00011509
LOC101216106	884.736	516.865	0.77546	0.0011002	sp|O80920|PYL4_ARATH Abscisic acid receptor PYL4 OS=Arabidopsis thaliana GN=PYL4 PE=1 SV=1//1.18823e-78		LOC101219392	698.998	2166.23	-1.6318	0.00011735	sp|P50699|TLPH_ARATH Thaumatin-like protein OS=Arabidopsis thaliana GN=At1g18250 PE=2 SV=2//8.07811e-134
LOC101208531	505.634	275.897	0.87396	0.001115	sp|P80299|HYES_RAT Bifunctional epoxide hydrolase 2 OS=Rattus norvegicus GN=Ephx2 PE=1 SV=1//2.80224e-37		LOC101218403	238.331	485.087	-1.0253	0.00011833	sp|Q40531|NTF6_TOBAC Mitogen-activated protein kinase homolog NTF6 OS=Nicotiana tabacum GN=NTF6 PE=2 SV=1//0
LOC101211162	236.36	64.1067	1.8824	0.0011166	sp|Q8W110|FRO4_ARATH Ferric reduction oxidase 4 OS=Arabidopsis thaliana GN=FRO4 PE=2 SV=1//0		LOC101217909	2331.81	4293.74	-0.88079	0.00012294	sp|P33629|TBA_PRUDU Tubulin alpha chain OS=Prunus dulcis GN=TUBA PE=2 SV=1//0
LOC101202978	1054.69	29.2217	5.1736	0.0011176	sp|O82200|MIOX2_ARATH Inositol oxygenase 2 OS=Arabidopsis thaliana GN=MIOX2 PE=2 SV=2//1.8164e-167		LOC101207012	3247.54	5671.59	-0.80441	0.00012817	sp|P82403|RR6_SPIOL 30S ribosomal protein S6 alpha, chloroplastic (Fragment) OS=Spinacia oleracea GN=RPS6 PE=1 SV=2//1.35799e-63
LOC101214608	1040.11	533.324	0.96365	0.00112	sp|Q42910|PPDK_MESCR Pyruvate, phosphate dikinase, chloroplastic OS=Mesembryanthemum crystallinum GN=PPD PE=2 SV=1//0		LOC101206474	181.889	525.551	-1.5308	0.0001289	sp|Q9SPV4|SAMT_CLABR Salicylate carboxymethyltransferase OS=Clarkia breweri GN=SAMT PE=1 SV=1//1.61728e-124
LOC105436165	72.3709	18.383	1.977	0.0011538			LOC101208561	29.9349	109.178	-1.8668	0.00013026	sp|Q9SR72|GL32_ARATH Germin-like protein subfamily 3 member 2 OS=Arabidopsis thaliana GN=At3g10080 PE=2 SV=1//4.51296e-84
LOC101219164	963.874	567.166	0.76507	0.0011578	sp|Q9SGU2|SAU71_ARATH Auxin-responsive protein SAUR71 OS=Arabidopsis thaliana GN=SAUR71 PE=2 SV=1//3.01157e-12		LOC101203547	254.659	508.743	-0.99837	0.00013865	sp|Q9FZ86|PDCB3_ARATH PLASMODESMATA CALLOSE-BINDING PROTEIN 3 OS=Arabidopsis thaliana GN=PDCB3 PE=1 SV=1//2.96837e-36
LOC101207149	2551.19	1547.03	0.72167	0.0011606	sp|C0LGI2|Y1677_ARATH Probable LRR receptor-like serine/threonine-protein kinase At1g67720 OS=Arabidopsis thaliana GN=At1g67720 PE=2 SV=1//0		LOC101215433	87.0557	218.388	-1.3269	0.00013876	sp|Q588V7|TEB_ARATH Helicase and polymerase-containing protein TEBICHI OS=Arabidopsis thaliana GN=TEB PE=2 SV=1//0
LOC101221455	595.979	332.535	0.84175	0.0011609	sp|Q40392|TMVRN_NICGU TMV resistance protein N OS=Nicotiana glutinosa GN=N PE=1 SV=1//5.70257e-169		LOC101213183	1597.65	3089.07	-0.95122	0.00014245	sp|Q8GWE0|PP314_ARATH Pentatricopeptide repeat-containing protein At4g16390, chloroplastic OS=Arabidopsis thaliana GN=P67 PE=1 SV=3//0
LOC101218838	98.571	31.4826	1.6466	0.0011759	sp|Q9SAH9|CCR2_ARATH Cinnamoyl-CoA reductase 2 OS=Arabidopsis thaliana GN=CCR2 PE=1 SV=1//8.82519e-163		LOC101208737	71.3353	324.522	-2.1856	0.00014383	sp|Q9ZVJ3|MA655_ARATH 65-kDa microtubule-associated protein 5 OS=Arabidopsis thaliana GN=MAP65-5 PE=1 SV=2//7.44648e-175
LOC101210628	2369.07	762.945	1.6347	0.0011774			LOC101214246	22.7917	92.6758	-2.0237	0.00014835	sp|Q10AZ4|ACT3_ORYSJ Actin-3 OS=Oryza sativa subsp. japonica GN=ACT3 PE=2 SV=1//0
LOC101217853	4651.92	2505.57	0.89269	0.0011774	sp|Q9ASS7|CAAT2_ARATH Cationic amino acid transporter 2, vacuolar OS=Arabidopsis thaliana GN=CAT2 PE=2 SV=1//0		LOC105435527	394.82	821.469	-1.057	0.00015456
LOC101217374	3360.28	1547.73	1.1184	0.0012002	sp|O80933|SCL9_ARATH Scarecrow-like protein 9 OS=Arabidopsis thaliana GN=SCL9 PE=2 SV=1//2.77851e-165		LOC101217970	102.774	326.837	-1.6691	0.00015482	sp|Q501D5|MCMBP_ARATH Mini-chromosome maintenance complex-binding protein OS=Arabidopsis thaliana GN=ETG1 PE=1 SV=1//0
LOC101213835	296.277	143.324	1.0477	0.0012289			LOC101212781	54.3481	156.826	-1.5289	0.00015941
LOC101208197	857.081	499.896	0.7778	0.0012309	sp|O48682|FH4_ARATH Formin-like protein 4 OS=Arabidopsis thaliana GN=FH4 PE=1 SV=2//3.86175e-16		Novel00247	36.5611	121.81	-1.7363	0.00015941	PREDICTED: uncharacterized protein At3g03773-like isoform X2 [Cucumis sativus]
LOC101212570	1355.46	467.763	1.5349	0.0012647	sp|Q0JBH9|ERG3_ORYSJ Elicitor-responsive protein 3 OS=Oryza sativa subsp. japonica GN=ERG3 PE=2 SV=1//7.28871e-06		LOC101221255	55.3353	198.548	-1.8432	0.00016351
LOC101217810	383.075	199.985	0.93774	0.0012758	sp|Q43111|PME3_PHAVU Pectinesterase 3 OS=Phaseolus vulgaris GN=MPE3 PE=2 SV=1//1.79809e-25		LOC101220934	384.186	1511.88	-1.9765	0.0001678	sp|Q9LHF1|LRX4_ARATH Leucine-rich repeat extensin-like protein 4 OS=Arabidopsis thaliana GN=LRX4 PE=2 SV=1//0
LOC101219648	93.8005	28.852	1.7009	0.0013072	sp|Q9FL28|FLS2_ARATH LRR receptor-like serine/threonine-protein kinase FLS2 OS=Arabidopsis thaliana GN=FLS2 PE=1 SV=1//8.98727e-58		LOC101211281	98.6397	237.369	-1.2669	0.00017078	sp|Q9SCT2|PP277_ARATH Pentatricopeptide repeat-containing protein At3g50420 OS=Arabidopsis thaliana GN=PCMP-E85 PE=2 SV=1//9.81342e-42
LOC101218985	1720.73	972.395	0.8234	0.0013505	sp|Q9CWK3|CD2B2_MOUSE CD2 antigen cytoplasmic tail-binding protein 2 OS=Mus musculus GN=Cd2bp2 PE=1 SV=1//2.48512e-07		LOC101218662	866.708	1847.59	-1.092	0.00017822	sp|C6TBD0|CSPL6_SOYBN CASP-like protein 1E1 OS=Glycine max PE=2 SV=1//1.03954e-43
LOC101208838	947.757	562.132	0.75361	0.0014008	sp|Q0J0A4|LPAAT_ORYSJ Probable 1-acylglycerol-3-phosphate O-acyltransferase OS=Oryza sativa subsp. japonica GN=Os09g0520200 PE=3 SV=3//0		LOC105436260	3410.34	7496.99	-1.1364	0.00017983
LOC101221494	87.1978	25.6777	1.7638	0.0014008	sp|Q8GWQ2|AHL20_ARATH AT-hook motif nuclear-localized protein 20 OS=Arabidopsis thaliana GN=AHL20 PE=2 SV=1//1.80515e-53		LOC101206197	499.947	910.221	-0.86444	0.00019267
LOC101212780	21.0298	0.43485	5.5958	0.0014105	sp|P47192|VA722_ARATH Vesicle-associated membrane protein 722 OS=Arabidopsis thaliana GN=VAMP722 PE=2 SV=2//1.32374e-110		LOC101210498	3713.46	6680.12	-0.84711	0.00019353	sp|Q9LY66|RK1_ARATH 50S ribosomal protein L1, chloroplastic OS=Arabidopsis thaliana GN=RPL1 PE=1 SV=1//6.14669e-153
LOC101212332	68.2346	10.2297	2.7377	0.0014251	sp|F4HUK6|AAE1_ARATH Probable acyl-activating enzyme 1, peroxisomal OS=Arabidopsis thaliana GN=AAE1 PE=2 SV=1//1.63574e-149		LOC101208628	556.831	1002.28	-0.84797	0.00019709	sp|Q689D6|RPD1_ARATH Protein ROOT PRIMORDIUM DEFECTIVE 1 OS=Arabidopsis thaliana GN=RPD1 PE=1 SV=1//4.37013e-29
LOC101219673	1695.93	1047.88	0.6946	0.0014827	sp|Q8LFN2|Y3037_ARATH Probable inactive leucine-rich repeat receptor-like protein kinase At3g03770 OS=Arabidopsis thaliana GN=At3g03770 PE=2 SV=1//0		LOC101213584	35.6677	248.859	-2.8026	0.00019709	sp|Q682H0|HA22F_ARATH HVA22-like protein f OS=Arabidopsis thaliana GN=HVA22F PE=2 SV=1//1.21586e-29
LOC105436257	17.6932	0	Inf	0.0015263	sp|O22227|MIZ1_ARATH Protein MIZU-KUSSEI 1 OS=Arabidopsis thaliana GN=MIZ1 PE=1 SV=1//1.02206e-14		LOC101219749	2924.98	5220.12	-0.83566	0.00020056	sp|Q43082|HEM3_PEA Porphobilinogen deaminase, chloroplastic OS=Pisum sativum GN=HEMC PE=1 SV=1//0
LOC105435236	140.395	54.4208	1.3673	0.0015471	sp|Q39202|RLK1_ARATH G-type lectin S-receptor-like serine/threonine-protein kinase RLK1 OS=Arabidopsis thaliana GN=RLK1 PE=2 SV=2//4.25277e-13		LOC101204140	403.98	999.189	-1.3065	0.00021407	sp|Q8LJS2|HDT1_SOYBN Histone deacetylase HDT1 OS=Glycine max GN=HDT1 PE=2 SV=1//4.01424e-07
Novel00380	81.0871	5.65305	3.8424	0.00155			LOC101214916	812.619	2887.77	-1.8293	0.00021893	sp|Q8LL87|COMT1_COFCA Caffeic acid 3-O-methyltransferase OS=Coffea canephora PE=2 SV=1//2.25432e-125
Novel00142	648.856	177.047	1.8738	0.0015557	PREDICTED: uncharacterized protein LOC103488565 [Cucumis melo]		LOC101212426	632.775	1122.87	-0.82743	0.00022759	sp|Q9C9N5|Y1668_ARATH Probable inactive leucine-rich repeat receptor-like protein kinase At1g66830 OS=Arabidopsis thaliana GN=At1g66830 PE=2 SV=1//1.91645e-92
LOC101203721	1033.5	570.645	0.85687	0.0015672	sp|Q9SAK5|APL_ARATH Myb family transcription factor APL OS=Arabidopsis thaliana GN=APL PE=2 SV=2//5.21553e-101		LOC101205692	514.232	926.083	-0.84872	0.00022868	sp|Q19KC1|NIP21_MAIZE Aquaporin NIP2-1 OS=Zea mays GN=NIP2-1 PE=2 SV=2//7.15629e-115
LOC101203659	245.168	116.744	1.0704	0.0015682	sp|Q2HIV9|BH035_ARATH Transcription factor bHLH35 OS=Arabidopsis thaliana GN=BHLH35 PE=2 SV=1//9.33625e-55		LOC105435695	75.2841	192.505	-1.3545	0.00022979
LOC101211483	977.856	471.502	1.0524	0.0015907	sp|Q0WRX3|SCP40_ARATH Serine carboxypeptidase-like 40 OS=Arabidopsis thaliana GN=SCPL40 PE=2 SV=2//0		LOC101211319	514.727	928.268	-0.85073	0.00023133	sp|Q9FMX0|SODF3_ARATH Superoxide dismutase [Fe] 3, chloroplastic OS=Arabidopsis thaliana GN=FSD3 PE=1 SV=1//1.75149e-129
Novel00239	23.1916	0.8697	4.7369	0.001595	hypothetical protein Csa_4G017210 [Cucumis sativus]		LOC101205872	4247.31	6963.32	-0.71323	0.00023897	sp|P30956|RK28_TOBAC 50S ribosomal protein L28, chloroplastic OS=Nicotiana tabacum GN=RPL28 PE=1 SV=1//4.298e-58
LOC101207576	553.22	162.426	1.7681	0.0015956			LOC101206584	39.8742	125.919	-1.659	0.00024302
Novel00241	27.3747	0	Inf	0.0016607	hypothetical protein Csa_4G022230 [Cucumis sativus]		LOC105436228	475.079	1247.45	-1.3927	0.00024553
LOC101219554	644.721	185.123	1.8002	0.0016632	sp|Q8LER3|XTH7_ARATH Probable xyloglucan endotransglucosylase/hydrolase protein 7 OS=Arabidopsis thaliana GN=XTH7 PE=2 SV=2//2.20373e-158		LOC101206959	206.844	418.796	-1.0177	0.00025218	sp|Q9M817|PTR6_ARATH Protein NRT1/ PTR FAMILY 1.2 OS=Arabidopsis thaliana GN=NPF1.2 PE=1 SV=1//1.35751e-172
LOC101204152	206.75	93.3284	1.1475	0.0016834	sp|Q9C942|CSE_ARATH Caffeoylshikimate esterase OS=Arabidopsis thaliana GN=CSE PE=1 SV=1//4.58761e-49		LOC101204284	223.034	446.919	-1.0027	0.00025474
LOC101207811	776.201	454.867	0.77099	0.0017043	sp|O22941|PXM16_ARATH Zinc-metallopeptidase, peroxisomal OS=Arabidopsis thaliana GN=PXM16 PE=2 SV=1//0		LOC101214879	1926.91	3436.17	-0.83451	0.00025634	sp|Q9LJB4|5MAT_ARATH Malonyl-CoA:anthocyanidin 5-O-glucoside-6&apos;&apos;-O-malonyltransferase OS=Arabidopsis thaliana GN=5MAT PE=1 SV=1//1.34761e-93
LOC101213180	77.988	13.8389	2.4945	0.0017043	sp|Q9LXG8|WRK72_ARATH Probable WRKY transcription factor 72 OS=Arabidopsis thaliana GN=WRKY72 PE=2 SV=1//2.97946e-52		LOC101205448	1014.7	1737.16	-0.77568	0.00025827	sp|Q940U6|FLU_ARATH Protein FLUORESCENT IN BLUE LIGHT, chloroplastic OS=Arabidopsis thaliana GN=FLU PE=1 SV=1//3.65964e-120
LOC101208008	484.909	259.286	0.90317	0.001705	sp|O49840|APK2B_ARATH Protein kinase 2B, chloroplastic OS=Arabidopsis thaliana GN=APK2B PE=2 SV=1//0		LOC101203076	62.5254	168.371	-1.4291	0.00026016
LOC105436009	27.0452	1.7394	3.9587	0.0017185			LOC101207536	255.765	497.993	-0.9613	0.00026402	sp|O65709|FAO4A_ARATH Long-chain-alcohol oxidase FAO4A OS=Arabidopsis thaliana GN=FAO4A PE=3 SV=2//0
LOC101203337	555.471	313.717	0.82425	0.0017402	sp|P84634|DCL4_ARATH Dicer-like protein 4 OS=Arabidopsis thaliana GN=DCL4 PE=1 SV=2//0		LOC101219625	124.276	278.407	-1.1637	0.0002658	sp|Q54NP8|KIF4_DICDI Kinesin-related protein 4 OS=Dictyostelium discoideum GN=kif4 PE=2 SV=1//1.40795e-108
LOC101205993	3167.92	2024.79	0.64577	0.0017559	sp|Q8GZM7|PIF1_ARATH Transcription factor PIF1 OS=Arabidopsis thaliana GN=PIF1 PE=1 SV=1//9.68395e-42		LOC101205454	828.677	3625.73	-2.1294	0.00026986	sp|Q9S746|HTH_ARATH Protein HOTHEAD OS=Arabidopsis thaliana GN=HTH PE=1 SV=1//0
LOC101222014	208.395	95.5782	1.1246	0.0017763	sp|C0LGG9|Y5344_ARATH Probable LRR receptor-like serine/threonine-protein kinase At1g53440 OS=Arabidopsis thaliana GN=At1g53440 PE=2 SV=2//0		LOC101211451	89.6408	237.749	-1.4072	0.00027458
LOC101205697	550.071	309.042	0.83181	0.0017797			LOC101217200	97.6042	420.524	-2.1072	0.00027515
LOC101210968	1081.04	465.803	1.2146	0.0017814	sp|Q9LVE0|PTR33_ARATH Protein NRT1/ PTR FAMILY 6.4 OS=Arabidopsis thaliana GN=NPF6.4 PE=1 SV=1//0		LOC101206076	86.2809	211.463	-1.2933	0.00027537
LOC101216580	2934.93	1195.15	1.2961	0.0017859	sp|Q66PF3|UFOG3_FRAAN Putative UDP-glucose flavonoid 3-O-glucosyltransferase 3 OS=Fragaria ananassa GN=GT3 PE=2 SV=1//3.05986e-166		LOC101219588	71.2416	207.419	-1.5418	0.00027605	sp|Q9LFR3|GASAE_ARATH Gibberellin-regulated protein 14 OS=Arabidopsis thaliana GN=GASA14 PE=1 SV=1//4.184e-20
LOC101218188	5369.99	2950.78	0.86382	0.001802	sp|Q944R1|PLY15_ARATH Probable pectate lyase 15 OS=Arabidopsis thaliana GN=At4g13710 PE=2 SV=1//0		LOC101223146	53.7139	151.716	-1.498	0.00027639
LOC101219256	965.33	581.242	0.73188	0.001817	sp|P46573|APK1B_ARATH Protein kinase APK1B, chloroplastic OS=Arabidopsis thaliana GN=APK1B PE=2 SV=2//3.77961e-180		LOC101212784	368.076	890.696	-1.2749	0.00028304
LOC101216154	9911.52	6450.01	0.6198	0.0018416	sp|Q9LIS3|GAE6_ARATH UDP-glucuronate 4-epimerase 6 OS=Arabidopsis thaliana GN=GAE6 PE=1 SV=1//0		LOC101221868	106.981	246.599	-1.2048	0.00028746	sp|P50699|TLPH_ARATH Thaumatin-like protein OS=Arabidopsis thaliana GN=At1g18250 PE=2 SV=2//3.9587e-65
LOC101221218	304.149	71.4562	2.0896	0.0018514	sp|Q96289|ZAT10_ARATH Zinc finger protein ZAT10 OS=Arabidopsis thaliana GN=ZAT10 PE=2 SV=1//3.22844e-55		LOC101220973	2772.3	4559.3	-0.71773	0.0002887	sp|Q9M385|RK17_ARATH 50S ribosomal protein L17, chloroplastic OS=Arabidopsis thaliana GN=RPL17 PE=2 SV=1//6.45361e-96
LOC101215432	2382.87	1508.77	0.65932	0.001854	sp|Q9LFP0|APT5_ARATH Adenine phosphoribosyltransferase 5 OS=Arabidopsis thaliana GN=APT5 PE=1 SV=1//7.81835e-101		LOC101217745	318.994	1074.31	-1.7518	0.00029086
LOC101212047	656.978	378.14	0.79693	0.0018558	sp|F4JN35|NTL9_ARATH Protein NTM1-like 9 OS=Arabidopsis thaliana GN=NTL9 PE=1 SV=1//3.11181e-47		LOC105435844	13.9568	69.1398	-2.3085	0.0002929
LOC101212037	2840.53	1766.41	0.68534	0.0018889	sp|Q6I581|GH35_ORYSJ Probable indole-3-acetic acid-amido synthetase GH3.5 OS=Oryza sativa subsp. japonica GN=GH3.5 PE=2 SV=1//0		LOC101203225	231.252	1216.12	-2.3947	0.00031152	sp|Q9SF78|GDL29_ARATH GDSL esterase/lipase At1g71691 OS=Arabidopsis thaliana GN=At1g71691 PE=2 SV=1//1.75586e-166
LOC101223059	149.301	61.291	1.2845	0.001895	sp|Q9LFP6|PIN5_ARATH Putative auxin efflux carrier component 5 OS=Arabidopsis thaliana GN=PIN5 PE=3 SV=1//2.02692e-123		LOC105436012	543.575	1084.84	-0.99694	0.00031313
LOC101202813	735.83	224.348	1.7136	0.0019	sp|Q93VY3|NAC72_ARATH NAC domain-containing protein 72 OS=Arabidopsis thaliana GN=NAC072 PE=2 SV=1//8.25277e-110		LOC101217436	45.3257	190.09	-2.0683	0.00031333	sp|Q8H0T6|PPT2_ARATH Phosphoenolpyruvate/phosphate translocator 2, chloroplastic OS=Arabidopsis thaliana GN=PPT2 PE=2 SV=1//4.4462e-131
LOC101209624	152.733	33.9613	2.169	0.0019283	sp|Q9C7W2|ERF61_ARATH Ethylene-responsive transcription factor ERF061 OS=Arabidopsis thaliana GN=ERF061 PE=2 SV=1//1.7002e-44		LOC101210137	2462.28	4044.28	-0.71589	0.00031449	sp|Q9FI39|THAD_ARATH Cytochrome P450 705A5 OS=Arabidopsis thaliana GN=CYP705A5 PE=2 SV=1//6.79971e-137
LOC101217189	42.3422	6.62054	2.6771	0.0019332	sp|O81825|DRL28_ARATH Probable disease resistance protein At4g27220 OS=Arabidopsis thaliana GN=At4g27220 PE=2 SV=1//2.67987e-65		LOC101214789	29.4413	119.69	-2.0234	0.00031584
LOC101209959	1826.99	1142.62	0.67713	0.001947	sp|Q9LNA5|ACR8_ARATH ACT domain-containing protein ACR8 OS=Arabidopsis thaliana GN=ACR8 PE=2 SV=1//0		LOC101210284	55.4524	153.553	-1.4694	0.00032798	sp|Q9M2K6|PDCB5_ARATH PLASMODESMATA CALLOSE-BINDING PROTEIN 5 OS=Arabidopsis thaliana GN=PDCB5 PE=1 SV=2//9.2725e-17
LOC101222711	3737.88	2398.38	0.64016	0.0019633	sp|Q8GYL7|PP361_ARATH Pentatricopeptide repeat-containing protein At5g02830, chloroplastic OS=Arabidopsis thaliana GN=At5g02830 PE=2 SV=3//0		LOC101209126	6657.49	10748.8	-0.69112	0.00033259	sp|Q9SGY2|ACLA1_ARATH ATP-citrate synthase alpha chain protein 1 OS=Arabidopsis thaliana GN=ACLA-1 PE=1 SV=1//0
LOC101211732	692.09	271.473	1.3502	0.0019767	sp|P33154|PR1_ARATH Pathogenesis-related protein 1 OS=Arabidopsis thaliana GN=At2g14610 PE=1 SV=1//5.47618e-58		LOC101205664	860.672	1474.62	-0.77681	0.00033432	sp|Q93WI0|STR12_ARATH Rhodanese-like/PpiC domain-containing protein 12 OS=Arabidopsis thaliana GN=At5g19370 PE=2 SV=1//6.41423e-08
LOC101207006	172.093	74.2061	1.2136	0.0019994	sp|Q9LJZ5|UBC19_ARATH Ubiquitin-conjugating enzyme E2 19 OS=Arabidopsis thaliana GN=UBC19 PE=1 SV=1//2.02605e-67		LOC101218788	11.2311	80.3259	-2.8384	0.00033432
LOC101212717	162.132	39.647	2.0319	0.0019994	sp|P19135|PER2_CUCSA Peroxidase 2 (Fragment) OS=Cucumis sativus PE=2 SV=1//0		LOC101210105	584.159	1052.65	-0.8496	0.00035517	sp|Q9SJ20|RIR1_ARATH Ribonucleoside-diphosphate reductase large subunit OS=Arabidopsis thaliana GN=RNR1 PE=1 SV=1//0
LOC101217672	908.706	544.141	0.73983	0.0020092	sp|Q9LK32|Y3721_ARATH Uncharacterized protein At3g27210 OS=Arabidopsis thaliana GN=Y-2 PE=1 SV=1//9.06478e-19		LOC101211738	41.2129	125.419	-1.6056	0.00036146	sp|O13046|WDHD1_XENLA WD repeat and HMG-box DNA-binding protein 1 OS=Xenopus laevis GN=wdhd1 PE=1 SV=1//1.27977e-73
LOC105436175	67.5785	15.7087	2.105	0.0020092			LOC101205875	27.7731	98.6548	-1.8287	0.00036808	sp|O49432|QRT3_ARATH Polygalacturonase QRT3 OS=Arabidopsis thaliana GN=QRT3 PE=2 SV=1//0
LOC101203461	543.513	297.15	0.87112	0.0020317	sp|Q9M9E0|LRKS1_ARATH L-type lectin-domain containing receptor kinase S.1 OS=Arabidopsis thaliana GN=LECRKS1 PE=2 SV=1//0		LOC101223052	36.5143	557.356	-3.9321	0.00037471	sp|Q94G86|ALL9_OLEEU Glucan endo-1,3-beta-D-glucosidase OS=Olea europaea GN=OLE9 PE=1 SV=1//1.36458e-20
LOC101206386	218.618	102.482	1.093	0.0020515	sp|O22199|P4KG1_ARATH Phosphatidylinositol 4-kinase gamma 1 OS=Arabidopsis thaliana GN=PI4KG1 PE=2 SV=1//8.04979e-154		LOC101207402	502.483	1010.7	-1.0082	0.0003749	sp|Q9LS48|SG1_ARATH protein SLOW GREEN 1, chloroplastic OS=Arabidopsis thaliana GN=SG1 PE=1 SV=1//4.69747e-35
LOC101221542	482.069	269.211	0.8405	0.0020515	sp|Q9LY05|EF106_ARATH Ethylene-responsive transcription factor ERF106 OS=Arabidopsis thaliana GN=ERF106 PE=2 SV=1//2.06609e-32		LOC101222687	5023.7	13762	-1.4539	0.00038596	sp|P08221|CB21_CUCSA Chlorophyll a-b binding protein of LHCII type I, chloroplastic (Fragment) OS=Cucumis sativus PE=2 SV=1//0
LOC101219496	5803.01	2986.28	0.95845	0.0020885	sp|Q9SZN7|HIP26_ARATH Heavy metal-associated isoprenylated plant protein 26 OS=Arabidopsis thaliana GN=HIPP26 PE=1 SV=1//2.53313e-06		LOC101209702	854.586	1459.1	-0.77178	0.000387	sp|F4I0K2|SCKL2_ARATH Fructokinase-like 2, chloroplastic OS=Arabidopsis thaliana GN=FLN2 PE=1 SV=2//0
LOC101205288	295.336	117.441	1.3304	0.002108	sp|Q7XBQ9|RGA2_SOLBU Disease resistance protein RGA2 OS=Solanum bulbocastanum GN=RGA2 PE=1 SV=1//2.73202e-49		LOC101211050	1608.95	2716.33	-0.75554	0.00038815	sp|Q94AI7|TPL_ARATH Protein TOPLESS OS=Arabidopsis thaliana GN=TPL PE=1 SV=1//0
LOC101210469	566.707	324.393	0.80486	0.0021268	sp|O04195|Y2992_ARATH Uncharacterized protein At2g39920 OS=Arabidopsis thaliana GN=At2g39920 PE=2 SV=2//1.83351e-44		LOC101216438	1080.95	1840.62	-0.76789	0.00040821
LOC101204171	872.356	523.409	0.73698	0.0021418	sp|O22187|Y2232_ARATH Probable receptor-like protein kinase At2g23200 OS=Arabidopsis thaliana GN=At2g23200 PE=3 SV=1//7.02339e-158		LOC101215151	915.676	1550.84	-0.76014	0.00041334	sp|Q9C8P0|ODP25_ARATH Dihydrolipoyllysine-residue acetyltransferase component 5 of pyruvate dehydrogenase complex, chloroplastic OS=Arabidopsis thaliana GN=EMB3003 PE=2 SV=1//0
LOC101212526	551.667	315.673	0.80537	0.0021433	sp|Q84MB3|ACCH1_ARATH 1-aminocyclopropane-1-carboxylate oxidase homolog 1 OS=Arabidopsis thaliana GN=At1g06620 PE=2 SV=1//4.33584e-146		LOC101205700	3.85355	42.7339	-3.4711	0.00041739	sp|Q9SV31|PIP25_ARATH Probable aquaporin PIP2-5 OS=Arabidopsis thaliana GN=PIP2-5 PE=1 SV=1//3.91111e-152
LOC101220059	549.013	228.413	1.2652	0.0021691	sp|Q5PNY6|PUB21_ARATH U-box domain-containing protein 21 OS=Arabidopsis thaliana GN=PUB21 PE=2 SV=1//3.92714e-130		LOC105436234	2.81949	36.1245	-3.6795	0.00041956	sp|Q9LQZ7|BBX21_ARATH B-box zinc finger protein 21 OS=Arabidopsis thaliana GN=BBX21 PE=1 SV=1//4.07431e-43
LOC101213108	440.361	242.686	0.8596	0.0021915	sp|P43293|NAK_ARATH Probable serine/threonine-protein kinase NAK OS=Arabidopsis thaliana GN=NAK PE=1 SV=2//9.15878e-166		LOC101221671	24934.7	43650.6	-0.80785	0.00042179	sp|P08221|CB21_CUCSA Chlorophyll a-b binding protein of LHCII type I, chloroplastic (Fragment) OS=Cucumis sativus PE=2 SV=1//0
LOC101212548	1345.1	506.202	1.4099	0.0022564	sp|Q8RXX9|ATL6_ARATH E3 ubiquitin-protein ligase ATL6 OS=Arabidopsis thaliana GN=ATL6 PE=1 SV=2//1.88136e-66		LOC101220563	1260.16	2095.76	-0.73386	0.00042649	sp|Q9MA55|ACBP4_ARATH Acyl-CoA-binding domain-containing protein 4 OS=Arabidopsis thaliana GN=ACBP4 PE=1 SV=1//7.15318e-65
LOC101213423	1009.62	611.911	0.72242	0.0022776	sp|Q9FJP6|PUB38_ARATH U-box domain-containing protein 38 OS=Arabidopsis thaliana GN=PUB38 PE=1 SV=1//5.334e-156		LOC101218365	5.54524	75.0751	-3.759	0.00043276	sp|Q8GXM8|MATE7_ARATH MATE efflux family protein 7 OS=Arabidopsis thaliana GN=DTXL3 PE=2 SV=1//3.5901e-116
LOC101209392	2590.13	1135.7	1.1894	0.0022852	sp|Q39013|NAC2_ARATH NAC domain-containing protein 2 OS=Arabidopsis thaliana GN=NAC002 PE=2 SV=2//4.77441e-111		LOC101207996	2078.83	3511.32	-0.75624	0.00043791	sp|P83948|PME3_CITSI Pectinesterase 3 OS=Citrus sinensis PE=1 SV=1//0
LOC101213698	621.05	298.542	1.0568	0.0022892	sp|F4I4K5|LPR1_ARATH Multicopper oxidase LPR1 OS=Arabidopsis thaliana GN=LPR1 PE=2 SV=1//0		LOC101212627	1684.15	2772.84	-0.71935	0.00043791	sp|Q9LI77|GATA_ARATH Glutamyl-tRNA(Gln) amidotransferase subunit A, chloroplastic/mitochondrial OS=Arabidopsis thaliana GN=GATA PE=2 SV=1//0
LOC101203517	4183.33	2703.89	0.62962	0.002299			LOC101209656	309.687	689.637	-1.155	0.00043819	sp|Q304B9|NCASE_ARATH Neutral ceramidase OS=Arabidopsis thaliana GN=At2g38010 PE=3 SV=1//0
LOC101217253	107.735	26.6777	2.0138	0.0023279	sp|O49255|NAC29_ARATH NAC transcription factor 29 OS=Arabidopsis thaliana GN=NAC029 PE=2 SV=1//8.72169e-106		LOC101215501	3048.61	4949.09	-0.69901	0.0004497	sp|Q9ZUC1|QORL_ARATH Quinone oxidoreductase-like protein At1g23740, chloroplastic OS=Arabidopsis thaliana GN=At1g23740 PE=2 SV=2//1.23919e-171
LOC101214636	480.237	243.664	0.97885	0.0023624	sp|Q93V56|IPYR1_ARATH Soluble inorganic pyrophosphatase 1 OS=Arabidopsis thaliana GN=PPA1 PE=1 SV=1//4.63634e-135		LOC101214721	8782.72	14044.9	-0.67731	0.00045388	sp|P36212|RK123_ARATH 50S ribosomal protein L12-3, chloroplastic OS=Arabidopsis thaliana GN=RPL12C PE=2 SV=2//2.10265e-51
LOC101218345	923.111	551.957	0.74195	0.0023638	sp|Q9FZ95|PUP3_ARATH Purine permease 3 OS=Arabidopsis thaliana GN=PUP3 PE=2 SV=1//1.76563e-125		LOC105436122	1.10436	28.7757	-4.7036	0.00045779	sp|Q7Y021|SPO11_ORYSJ Meiotic recombination protein SPO11-1 OS=Oryza sativa subsp. japonica GN=SPO11-1 PE=2 SV=1//9.38665e-07
LOC101214912	447.548	248.284	0.85005	0.0023871	sp|P35135|UBC4_SOLLC Ubiquitin-conjugating enzyme E2-17 kDa OS=Solanum lycopersicum PE=2 SV=1//3.72343e-95		LOC101214313	6.64961	48.4847	-2.8662	0.00046809
LOC101220453	453.423	158.414	1.5172	0.0023924			LOC101210200	3163.29	5118.92	-0.69442	0.00046811	sp|Q9MAP3|RK11_ARATH 50S ribosomal protein L11, chloroplastic OS=Arabidopsis thaliana GN=RPL11 PE=2 SV=1//1.30068e-93
LOC101207562	102.542	36.2548	1.5	0.0024456	sp|P24805|TSJT1_TOBAC Stem-specific protein TSJT1 OS=Nicotiana tabacum GN=TSJT1 PE=2 SV=1//5.99762e-27		LOC101209781	1369.77	2742.21	-1.0014	0.00047839	sp|O65351|SBT17_ARATH Subtilisin-like protease SBT1.7 OS=Arabidopsis thaliana GN=SBT1.7 PE=1 SV=1//0
LOC101217438	201.417	92.861	1.117	0.0024885	sp|P33543|TMKL1_ARATH Putative kinase-like protein TMKL1 OS=Arabidopsis thaliana GN=TMKL1 PE=1 SV=1//4.21952e-47		LOC101221602	123.053	289.517	-1.2344	0.00048065	sp|Q9NYP3|DONS_HUMAN Protein downstream neighbor of Son OS=Homo sapiens GN=DONSON PE=1 SV=2//1.6395e-12
LOC101219140	920.756	493.472	0.89985	0.0024949	sp|C0LGX3|HSL2_ARATH LRR receptor-like serine/threonine-protein kinase HSL2 OS=Arabidopsis thaliana GN=HSL2 PE=2 SV=1//0		LOC101220655	3068.01	4959.97	-0.69303	0.00048104	sp|Q9FJP3|RK29_ARATH 50S ribosomal protein L29, chloroplastic OS=Arabidopsis thaliana GN=RPL29 PE=1 SV=1//1.21421e-46
LOC101208016	456.945	234.902	0.95996	0.0025057	sp|P93733|PLDB1_ARATH Phospholipase D beta 1 OS=Arabidopsis thaliana GN=PLDBETA1 PE=2 SV=4//0		LOC101209306	1206.55	2008.19	-0.73501	0.00048381	sp|F4JLP5|PLPD2_ARATH Dihydrolipoyl dehydrogenase 2, chloroplastic OS=Arabidopsis thaliana GN=LPD2 PE=2 SV=2//0
LOC101202880	743.442	353.864	1.071	0.0025225	sp|O80462|XLG1_ARATH Extra-large guanine nucleotide-binding protein 1 OS=Arabidopsis thaliana GN=XLG1 PE=1 SV=2//0		LOC101215951	713.463	1224.37	-0.77913	0.00048381	sp|Q8GW46|YAB5_ARATH Axial regulator YABBY 5 OS=Arabidopsis thaliana GN=YAB5 PE=1 SV=1//9.60622e-78
LOC101206947	783.323	466.956	0.74632	0.0025225	sp|Q39111|GAOX2_ARATH Gibberellin 20 oxidase 2 OS=Arabidopsis thaliana GN=GA20OX2 PE=2 SV=1//3.39878e-33		Novel00439	5567.16	13250.1	-1.251	0.00048917	aquaporin PIP2-7-like [Cucumis sativus]>gi|562745016|gb|AHB33481.1| plasma intrinsic protein 2-5 [Cucumis sativus]>gi|700188026|gb|KGN43259.1| hypothetical protein Csa_7G014450 [Cucumis sativus]
LOC105435723	1311.07	810.004	0.69474	0.0025228	sp|Q9FLW0|Y5241_ARATH Probable receptor-like protein kinase At5g24010 OS=Arabidopsis thaliana GN=At5g24010 PE=1 SV=1//5.76734e-81		LOC101203146	59.3294	157.63	-1.4097	0.00049152	sp|P20664|PRI1_MOUSE DNA primase small subunit OS=Mus musculus GN=Prim1 PE=1 SV=1//6.75082e-111
LOC101216350	1291.78	753.769	0.77717	0.0025341			LOC101215119	720.986	1298.49	-0.84879	0.00049155
LOC101216461	112.315	38.1794	1.5567	0.0025355	sp|Q9LTM4|C71BJ_ARATH Cytochrome P450 71B19 OS=Arabidopsis thaliana GN=CYP71B19 PE=2 SV=1//3.77653e-168		LOC101203323	25.9642	147.15	-2.5027	0.00049447	sp|Q38914|ANT_ARATH AP2-like ethylene-responsive transcription factor ANT OS=Arabidopsis thaliana GN=ANT PE=1 SV=2//3.56851e-138
LOC101221219	667.219	376.824	0.82427	0.0025567	sp|O80763|NRX1_ARATH Probable nucleoredoxin 1 OS=Arabidopsis thaliana GN=At1g60420 PE=1 SV=1//0		LOC101210576	203.882	449.115	-1.1393	0.00049866	sp|Q9LK32|Y3721_ARATH Uncharacterized protein At3g27210 OS=Arabidopsis thaliana GN=Y-2 PE=1 SV=1//6.98418e-06
LOC101210046	1192.97	736.385	0.69603	0.0025805	sp|Q56XQ0|U496I_ARATH UPF0496 protein At2g18630 OS=Arabidopsis thaliana GN=At2g18630 PE=2 SV=3//9.67531e-101		LOC101220730	1133.61	1900.97	-0.74581	0.00050027	sp|Q9SQI8|ODP24_ARATH Dihydrolipoyllysine-residue acetyltransferase component 4 of pyruvate dehydrogenase complex, chloroplastic OS=Arabidopsis thaliana GN=LTA2 PE=2 SV=1//0
LOC105435032	27.445	2.27204	3.5945	0.0025864			LOC101217464	121.83	370.582	-1.6049	0.00050821	sp|Q9FJ76|WAXS5_ARATH Probable long-chain-alcohol O-fatty-acyltransferase 5 OS=Arabidopsis thaliana GN=AT5 PE=2 SV=1//2.98589e-59
Novel00115	150.97	63.8675	1.2411	0.0026563	hypothetical protein Csa_2G034770 [Cucumis sativus]		LOC105435937	40.7911	123.31	-1.596	0.0005109	sp|O65515|GATA7_ARATH GATA transcription factor 7 OS=Arabidopsis thaliana GN=GATA7 PE=2 SV=1//1.79226e-48
LOC101220567	4322.95	2821.53	0.61554	0.0026736	sp|P92979|APR1_ARATH 5&apos;-adenylylsulfate reductase 1, chloroplastic OS=Arabidopsis thaliana GN=APR1 PE=1 SV=2//0		LOC101205913	1331.41	2203.32	-0.72672	0.00051238	sp|Q8R3F5|FABD_MOUSE Malonyl-CoA-acyl carrier protein transacylase, mitochondrial OS=Mus musculus GN=Mcat PE=1 SV=3//7.85852e-67
LOC101221347	115.536	43.9407	1.3947	0.0026795	sp|Q9FE06|EXOL2_ARATH Protein EXORDIUM-like 2 OS=Arabidopsis thaliana GN=EXL2 PE=2 SV=1//2.75572e-95		LOC101215256	64.6872	231.759	-1.8411	0.00052053	sp|Q9LE59|GAUT1_ARATH Polygalacturonate 4-alpha-galacturonosyltransferase OS=Arabidopsis thaliana GN=GAUT1 PE=1 SV=1//0
LOC101209233	514.848	274.603	0.9068	0.0026914	sp|P54120|AIG1_ARATH Protein AIG1 OS=Arabidopsis thaliana GN=AIG1 PE=2 SV=1//3.84621e-42		LOC101213644	41.2363	123.31	-1.5803	0.00052135	sp|Q8LC45|XTH33_ARATH Probable xyloglucan endotransglucosylase/hydrolase protein 33 OS=Arabidopsis thaliana GN=XTH33 PE=2 SV=2//1.92466e-128
LOC101203687	1432.25	840.333	0.76925	0.0028188	sp|Q8VYW2|BAM9_ARATH Inactive beta-amylase 9 OS=Arabidopsis thaliana GN=BAM9 PE=2 SV=1//0		LOC101219483	787.712	1350.58	-0.77784	0.00052449	sp|Q9M7N6|MAF1_SOLLC MFP1 attachment factor 1 OS=Solanum lycopersicum GN=MAF1 PE=1 SV=1//2.39025e-32
LOC101203222	2624.02	1695.73	0.62987	0.0028839	sp|Q9STL1|C71AM_ARATH Cytochrome P450 71A22 OS=Arabidopsis thaliana GN=CYP71A22 PE=2 SV=1//1.39091e-167		LOC101213849	136.893	290.648	-1.0862	0.00052474	sp|Q8VZG8|Y4885_ARATH Probable LRR receptor-like serine/threonine-protein kinase At4g08850 OS=Arabidopsis thaliana GN=At4g08850 PE=2 SV=3//2.46932e-45
LOC101213591	887.864	539.347	0.71913	0.0029108	sp|Q9ZU94|CRR12_ARATH Cysteine-rich repeat secretory protein 12 OS=Arabidopsis thaliana GN=CRRSP12 PE=1 SV=2//5.40938e-75		LOC101203622	408.05	733.621	-0.84629	0.00052507	sp|Q8GZA8|ULT1_ARATH Protein ULTRAPETALA 1 OS=Arabidopsis thaliana GN=ULT1 PE=1 SV=1//1.80473e-118
LOC101217856	4640.93	3042.18	0.60931	0.0029254			Novel00430	3.92385	143.693	-5.1946	0.00052841	hypothetical protein VITISV_013115 [Vitis vinifera]
LOC101210650	2113.03	1353.87	0.64222	0.0029357			LOC101211009	138.141	295.072	-1.0949	0.00052848	sp|Q38909|XTH28_ARATH Probable xyloglucan endotransglucosylase/hydrolase protein 28 OS=Arabidopsis thaliana GN=XTH28 PE=2 SV=1//2.84278e-151
LOC101220694	4086.19	2458.07	0.73323	0.0029357	sp|P35133|UBC10_ARATH Ubiquitin-conjugating enzyme E2 10 OS=Arabidopsis thaliana GN=UBC10 PE=1 SV=1//2.34209e-102		LOC101220690	4896.99	7834.57	-0.67796	0.00053923	sp|O23049|RK6_ARATH 50S ribosomal protein L6, chloroplastic OS=Arabidopsis thaliana GN=RPL6 PE=2 SV=1//3.42652e-114
LOC101205284	5470.39	1973.47	1.4709	0.0029615	sp|O14197|YDQ4_SCHPO Uncharacterized transporter C5D6.04 OS=Schizosaccharomyces pombe (strain 972 / ATCC 24843) GN=SPAC5D6.04 PE=3 SV=1//3.02639e-08		LOC101212736	105.783	237.75	-1.1683	0.00054322
LOC101214498	40.7208	6.55535	2.635	0.002987	sp|Q8GWP3|COPT6_ARATH Copper transporter 6 OS=Arabidopsis thaliana GN=COPT6 PE=2 SV=1//8.75152e-34		LOC101206663	28.7837	98.7741	-1.7789	0.00057255
LOC101214672	4343.91	1833.21	1.2446	0.0029941			LOC101219200	401.774	995.34	-1.3088	0.00057633
LOC101208105	3088.18	1390.97	1.1507	0.0030051	sp|Q94EG9|ZIP11_ARATH Zinc transporter 11 OS=Arabidopsis thaliana GN=ZIP11 PE=2 SV=1//3.89209e-116		LOC101219542	206.466	452.693	-1.1326	0.00057633	sp|O64864|YLS3_ARATH Protein YLS3 OS=Arabidopsis thaliana GN=YLS3 PE=2 SV=1//1.20815e-53
LOC101210677	653.289	386.466	0.75738	0.0030226	sp|Q38851|MYB6_ARATH Transcription repressor MYB6 OS=Arabidopsis thaliana GN=MYB6 PE=1 SV=1//2.73447e-86		LOC101218315	58.4125	181.481	-1.6355	0.00058942	sp|Q9UNS1|TIM_HUMAN Protein timeless homolog OS=Homo sapiens GN=TIMELESS PE=1 SV=2//2.13676e-07
LOC101220046	3074.51	1999.65	0.62061	0.0030256	sp|Q94B38|GPT2_ARATH Glucose-6-phosphate/phosphate translocator 2, chloroplastic OS=Arabidopsis thaliana GN=GPT2 PE=2 SV=2//4.01013e-171		LOC101211822	70.4902	316.759	-2.1679	0.00059757	sp|O80786|MCM5_ARATH DNA replication licensing factor MCM5 OS=Arabidopsis thaliana GN=MCM5 PE=1 SV=1//0
LOC101204809	6988.02	4613.85	0.59891	0.0030318	sp|Q9FGZ9|UBL5_ARATH Ubiquitin-like protein 5 OS=Arabidopsis thaliana GN=UBL5 PE=3 SV=1//2.99814e-44		LOC101222312	2629.25	4245.24	-0.69119	0.00060091	sp|Q9SFH9|HEM21_ARATH Delta-aminolevulinic acid dehydratase 1, chloroplastic OS=Arabidopsis thaliana GN=HEMB1 PE=2 SV=1//0
LOC101222968	223.553	108.917	1.0374	0.0030407	sp|Q9SUK9|P2C55_ARATH Probable protein phosphatase 2C 55 OS=Arabidopsis thaliana GN=At4g16580 PE=2 SV=2//2.68503e-56		LOC101212743	243.053	464.835	-0.93544	0.00060164	sp|Q94BN2|SPSY_ARATH Spermine synthase OS=Arabidopsis thaliana GN=SPMS PE=1 SV=1//0
LOC101210686	1415.38	893.471	0.66369	0.003103	sp|P42751|CCD11_ARATH Cyclin-D1-1 OS=Arabidopsis thaliana GN=CYCD1-1 PE=1 SV=3//8.17542e-128		LOC101214975	170.872	651.967	-1.9319	0.00060209	sp|Q2QAV0|TIO_ARATH Serine/threonine-protein kinase TIO OS=Arabidopsis thaliana GN=TIO PE=1 SV=1//0
LOC101219282	1277.21	797.839	0.67882	0.0031082	sp|F4JKK0|SUD1_ARATH Probable E3 ubiquitin ligase SUD1 OS=Arabidopsis thaliana GN=SUD1 PE=1 SV=1//1.38181e-08		LOC101221926	561.085	973.501	-0.79496	0.00060435	sp|Q940B8|KIN13_ARATH Kinesin-13A OS=Arabidopsis thaliana GN=KINESIN-13A PE=1 SV=1//1.96524e-15
LOC101216599	171.881	77.293	1.153	0.0031166	sp|Q9SS87|SEOB_ARATH Protein SIEVE ELEMENT OCCLUSION B OS=Arabidopsis thaliana GN=SEOB PE=1 SV=1//2.16728e-54		LOC101205659	2718.27	4382.44	-0.68905	0.00060711	sp|P37218|H1_SOLLC Histone H1 OS=Solanum lycopersicum PE=3 SV=1//4.46038e-16
LOC101218824	552.605	319.11	0.79219	0.0031422	sp|P32294|AX22B_VIGRR Auxin-induced protein 22B OS=Vigna radiata var. radiata GN=AUX22B PE=2 SV=1//2.01396e-73		LOC101222062	86.1168	292.974	-1.7664	0.00061649
LOC101208942	2218.27	1181.24	0.90913	0.0031429	sp|O04933|SPSA2_CRAPL Probable sucrose-phosphate synthase 2 OS=Craterostigma plantagineum GN=SPS2 PE=2 SV=1//0		LOC101211850	105.735	464.051	-2.1338	0.00062136	sp|Q0WVF5|MCM4_ARATH DNA replication licensing factor MCM4 OS=Arabidopsis thaliana GN=MCM4 PE=1 SV=1//0
LOC101203772	627.114	368.171	0.76835	0.0031529	sp|Q6IV56|RN141_DANRE RING finger protein 141 OS=Danio rerio GN=rnf141 PE=2 SV=2//2.91319e-07		LOC101211414	4.41745	98.4259	-4.4778	0.00063422	sp|Q9FLE8|Y5986_ARATH Uncharacterized protein At5g39865 OS=Arabidopsis thaliana GN=At5g39865 PE=2 SV=1//2.14754e-30
LOC105435330	627.495	289.323	1.1169	0.0031533	sp|Q9C7S0|BZP60_ARATH bZIP transcription factor 60 OS=Arabidopsis thaliana GN=BZIP60 PE=1 SV=1//5.25066e-14		LOC101218739	65.6978	167.164	-1.3473	0.00064085	sp|Q9STS3|CDC23_ARATH Anaphase-promoting complex subunit 8 OS=Arabidopsis thaliana GN=APC8 PE=1 SV=1//0
LOC101206954	1141.04	707.718	0.68911	0.0031768	sp|Q9FFE6|AAE5_ARATH Probable acyl-activating enzyme 5, peroxisomal OS=Arabidopsis thaliana GN=AAE5 PE=2 SV=1//0		LOC101216497	35.7395	112.374	-1.6527	0.00064943	sp|Q680C0|GDL62_ARATH GDSL esterase/lipase At4g10955 OS=Arabidopsis thaliana GN=At4g10955 PE=2 SV=1//1.04453e-43
LOC101205369	560.148	325.208	0.78444	0.0032137	sp|Q9LNA5|ACR8_ARATH ACT domain-containing protein ACR8 OS=Arabidopsis thaliana GN=ACR8 PE=2 SV=1//0		Novel00154	2.74919	34.7873	-3.6615	0.000651	PREDICTED: pentatricopeptide repeat-containing protein At3g62890-like [Phoenix dactylifera]
LOC101210723	75.9667	23.0575	1.7201	0.0032152			LOC101207174	1118.64	1846.92	-0.72338	0.00066948	sp|A0LN68|FTSH_SYNFM ATP-dependent zinc metalloprotease FtsH OS=Syntrophobacter fumaroxidans (strain DSM 10017 / MPOB) GN=ftsH PE=3 SV=1//4.47396e-49
LOC101215906	837.955	511.004	0.71354	0.0032152	sp|Q7Y1C4|BRC2B_ARATH Protein BREAST CANCER SUSCEPTIBILITY 2 homolog B OS=Arabidopsis thaliana GN=BRCA2B PE=1 SV=1//0		LOC101204754	69.1047	172.599	-1.3206	0.00070304	sp|Q9FZ45|Y1686_ARATH Uncharacterized membrane protein At1g16860 OS=Arabidopsis thaliana GN=At1g16860 PE=1 SV=1//1.82924e-52
LOC101217494	404.668	223.847	0.85423	0.0032296	sp|Q9LV10|PTR53_ARATH Protein NRT1/ PTR FAMILY 2.11 OS=Arabidopsis thaliana GN=NPF2.11 PE=1 SV=1//0		LOC101211040	233.466	445.104	-0.93093	0.00071058	sp|F4ISY0|Y2837_ARATH WEB family protein At2g38370 OS=Arabidopsis thaliana GN=At2g38370 PE=2 SV=1//1.13691e-93
LOC101203788	1536.43	973.276	0.65866	0.0032786	sp|Q9LYE5|CID5_ARATH Polyadenylate-binding protein-interacting protein 5 OS=Arabidopsis thaliana GN=CID5 PE=2 SV=1//7.45851e-19		LOC101206107	105.289	379.616	-1.8502	0.00073845	sp|Q84WN3|SWT17_ARATH Bidirectional sugar transporter SWEET17 OS=Arabidopsis thaliana GN=SWEET17 PE=2 SV=2//1.97831e-75
LOC101222050	1539.77	976.298	0.65732	0.0032855	sp|Q9M0Y9|RIC10_ARATH CRIB domain-containing protein RIC10 OS=Arabidopsis thaliana GN=RIC10 PE=2 SV=1//9.47516e-22		LOC101204868	46.7581	136.932	-1.5502	0.00074429
LOC101207338	333.989	179.307	0.89737	0.0032961	sp|Q9LT38|UNCL_ARATH Serine/threonine-protein kinase UCNL OS=Arabidopsis thaliana GN=UCNL PE=2 SV=1//5.64476e-158		LOC105435941	890.112	1480.61	-0.73414	0.00074949	sp|Q9SAK5|APL_ARATH Myb family transcription factor APL OS=Arabidopsis thaliana GN=APL PE=2 SV=2//1.75702e-40
LOC105434592	1068.69	661.526	0.69198	0.0033277			LOC101205081	211.825	410.218	-0.95352	0.00075955	sp|Q8S8I4|EPF1_ARATH Protein EPIDERMAL PATTERNING FACTOR 1 OS=Arabidopsis thaliana GN=EPF1 PE=1 SV=1//1.97313e-25
LOC101215940	91.9917	31.45	1.5484	0.0034061	sp|Q9SXB8|Y1133_ARATH G-type lectin S-receptor-like serine/threonine-protein kinase At1g11330 OS=Arabidopsis thaliana GN=At1g11330 PE=2 SV=3//0		LOC101209311	1468.04	2385.11	-0.70016	0.0007649	sp|Q39828|SDL5A_SOYBN Dynamin-related protein 5A OS=Glycine max PE=2 SV=1//0
LOC101221598	2599.46	1681.67	0.62832	0.0034273	sp|Q9SEK3|HXK1_SPIOL Hexokinase-1 OS=Spinacia oleracea GN=HXK1 PE=2 SV=1//0		LOC101212794	1474.39	2443.12	-0.72861	0.00076576	sp|Q9M2W8|Y3990_ARATH BTB/POZ domain-containing protein At3g49900 OS=Arabidopsis thaliana GN=At3g49900 PE=2 SV=1//9.16558e-97
LOC101210155	178.813	81.2941	1.1372	0.0034467	sp|Q53FA7|QORX_HUMAN Quinone oxidoreductase PIG3 OS=Homo sapiens GN=TP53I3 PE=1 SV=2//8.88824e-70		LOC101219596	21.2172	551.05	-4.6989	0.00076576
LOC101213829	348.413	188.819	0.88379	0.0034467	sp|Q9CAB7|PXG4_ARATH Probable peroxygenase 4 OS=Arabidopsis thaliana GN=PXG4 PE=1 SV=1//1.04988e-74		LOC101216586	3690.72	5864.99	-0.66822	0.00077915	sp|P25864|RK9_ARATH 50S ribosomal protein L9, chloroplastic OS=Arabidopsis thaliana GN=RPL9 PE=2 SV=1//5.59941e-67
LOC105436101	42.5765	7.65322	2.4759	0.0034467			LOC101206529	1258.38	3637.22	-1.5313	0.00078718	sp|O22527|CLH1_ARATH Chlorophyllase-1 OS=Arabidopsis thaliana GN=CLH1 PE=1 SV=1//4.4621e-75
LOC101207184	54.2778	12.5996	2.107	0.0035221	sp|Q8S9L6|CRK29_ARATH Cysteine-rich receptor-like protein kinase 29 OS=Arabidopsis thaliana GN=CRK29 PE=2 SV=1//2.16635e-30		LOC101206502	165.934	421.241	-1.344	0.00080581	sp|Q96GN5|CDA7L_HUMAN Cell division cycle-associated 7-like protein OS=Homo sapiens GN=CDCA7L PE=1 SV=2//9.39198e-24
LOC101217428	1310.79	825.94	0.66633	0.003531	sp|Q9XIC5|NAC17_ARATH NAC domain-containing protein 17 OS=Arabidopsis thaliana GN=NAC017 PE=2 SV=1//1.26671e-118		LOC101217024	1650.91	2993.73	-0.85868	0.00081344	sp|Q9LY03|IRK_ARATH Probable LRR receptor-like serine/threonine-protein kinase IRK OS=Arabidopsis thaliana GN=IRK PE=1 SV=1//0
LOC101216606	793.898	330.569	1.264	0.0035373	sp|Q69VG1|CIGR1_ORYSJ Chitin-inducible gibberellin-responsive protein 1 OS=Oryza sativa subsp. japonica GN=CIGR1 PE=2 SV=1//0		LOC105436136	168.822	457.845	-1.4394	0.00082846
LOC101214577	890.186	546.455	0.704	0.0035578	sp|Q8L746|NPR3_ARATH Regulatory protein NPR3 OS=Arabidopsis thaliana GN=NPR3 PE=1 SV=1//1.66535e-136		LOC101207399	11679.5	20097.9	-0.78307	0.00083912	sp|Q85WB7|GSA_BRANA Glutamate-1-semialdehyde 2,1-aminomutase, chloroplastic OS=Brassica napus GN=GSA PE=2 SV=1//0
LOC101212496	409.017	141.651	1.5298	0.0035885	sp|Q6AWW5|Y5262_ARATH Ankyrin repeat-containing protein At5g02620 OS=Arabidopsis thaliana GN=At5g02620 PE=1 SV=1//2.68603e-14		LOC101205636	1147.57	2003.49	-0.80393	0.000844	sp|Q9M903|TGD4_ARATH Protein TRIGALACTOSYLDIACYLGLYCEROL 4, chloroplastic OS=Arabidopsis thaliana GN=TGD4 PE=1 SV=1//5.4465e-84
LOC101209291	394.681	169.394	1.2203	0.0036584	sp|Q8GXZ3|Y5102_ARATH Serine/threonine-protein kinase At5g01020 OS=Arabidopsis thaliana GN=At5g01020 PE=1 SV=1//6.85627e-152		LOC101214557	30.9221	119.788	-1.9538	0.00085145	sp|Q9C523|DIR19_ARATH Dirigent protein 19 OS=Arabidopsis thaliana GN=DIR19 PE=2 SV=1//1.1108e-66
LOC101215539	89.7829	31.0366	1.5325	0.0036634			LOC101212604	1.12779	27.1015	-4.5868	0.00085457	sp|Q8RWU4|ATML1_ARATH Homeobox-leucine zipper protein MERISTEM L1 OS=Arabidopsis thaliana GN=ATML1 PE=2 SV=1//0
XTH3	994.315	327.686	1.6014	0.0036634	sp|Q38910|XTH23_ARATH Probable xyloglucan endotransglucosylase/hydrolase protein 23 OS=Arabidopsis thaliana GN=XTH23 PE=2 SV=1//1.20559e-134		LOC101207241	119.295	256.839	-1.1063	0.00086381
LOC101203387	28.0089	2.67429	3.3887	0.0036742			LOC101213621	817.2	1410.3	-0.78724	0.00086381	sp|Q9C524|SCRK6_ARATH Probable fructokinase-6, chloroplastic OS=Arabidopsis thaliana GN=At1g66430 PE=2 SV=1//2.05758e-168
LOC101213366	709.002	427.308	0.73051	0.0036796	sp|Q9M1B9|SCRK4_ARATH Probable fructokinase-4 OS=Arabidopsis thaliana GN=At3g59480 PE=2 SV=1//0		LOC101221106	711.444	1197.61	-0.75133	0.00087344	sp|Q9ZPE7|EXO_ARATH Protein EXORDIUM OS=Arabidopsis thaliana GN=EXO PE=2 SV=1//1.79811e-147
LOC101215056	167.816	75.6299	1.1499	0.0036822	sp|Q07423|HEX6_RICCO Hexose carrier protein HEX6 OS=Ricinus communis GN=HEX6 PE=2 SV=1//0		LOC101212693	358.637	643.206	-0.84276	0.00087831	sp|O22682|CYSK4_ARATH Probable S-sulfocysteine synthase, chloroplastic OS=Arabidopsis thaliana GN=At3g03630 PE=1 SV=1//5.12049e-150
LOC101221974	2279.62	1021.63	1.1579	0.0036915	sp|Q9FYB5|DNJ11_ARATH Chaperone protein dnaJ 11, chloroplastic OS=Arabidopsis thaliana GN=ATJ11 PE=1 SV=2//3.25324e-35		LOC101209475	3465.58	5491.26	-0.66404	0.00088456	sp|P11893|RK24_PEA 50S ribosomal protein L24, chloroplastic OS=Pisum sativum GN=RPL24 PE=2 SV=1//5.2898e-77
LOC101218172	394.192	140.704	1.4862	0.003706			LOC101221051	1623.85	2620.09	-0.6902	0.00088456
LOC101207956	56.7458	13.8389	2.0358	0.0037302	sp|Q9SL03|CALS2_ARATH Callose synthase 2 OS=Arabidopsis thaliana GN=CALS2 PE=2 SV=3//2.77319e-76		LOC101213106	234.851	580.023	-1.3044	0.00089898	sp|Q9ZU11|ATB15_ARATH Homeobox-leucine zipper protein ATHB-15 OS=Arabidopsis thaliana GN=ATHB-15 PE=1 SV=1//0
LOC101214664	2438.98	1216.64	1.0034	0.0037302	sp|Q8VZ80|PLT5_ARATH Polyol transporter 5 OS=Arabidopsis thaliana GN=PLT5 PE=1 SV=2//0		LOC101203217	122.019	259.057	-1.0862	0.00094113	sp|Q9FVC1|SVP_ARATH MADS-box protein SVP OS=Arabidopsis thaliana GN=SVP PE=1 SV=1//1.19426e-44
LOC101211461	233.372	116.624	1.0008	0.003781	sp|H6TFZ4|SUS5_ORYSJ Sucrose synthase 5 OS=Oryza sativa subsp. japonica GN=SUS5 PE=2 SV=1//0		LOC101207195	794.666	1321.21	-0.73344	0.00094351	sp|Q8DI01|FABZ_THEEB 3-hydroxyacyl-[acyl-carrier-protein] dehydratase FabZ OS=Thermosynechococcus elongatus (strain BP-1) GN=fabZ PE=3 SV=1//8.3477e-46
LOC101217085	415.828	233.652	0.83163	0.0038592			LOC101203019	308.517	570.511	-0.88691	0.00094592	sp|Q9C8L2|FAP3_ARATH Fatty-acid-binding protein 3 OS=Arabidopsis thaliana GN=FAP3 PE=1 SV=1//1.40571e-95
LOC101205484	4810.97	3179.54	0.59751	0.0038896	sp|Q9LI74|CHUP1_ARATH Protein CHUP1, chloroplastic OS=Arabidopsis thaliana GN=CHUP1 PE=1 SV=1//0		LOC101212163	226.324	428.906	-0.92227	0.00096736	sp|Q8L493|DAAA_ARATH D-amino-acid transaminase, chloroplastic OS=Arabidopsis thaliana GN=DAAT PE=1 SV=1//7.1722e-121
LOC101204096	3167.71	1740.09	0.86428	0.0039062			LOC101215857	1921.85	3072.8	-0.67706	0.001012	sp|Q9LSS5|ICR3_ARATH Interactor of constitutive active ROPs 3 OS=Arabidopsis thaliana GN=ICR3 PE=1 SV=1//5.41155e-113
LOC101206842	4655.37	2572.17	0.85591	0.003927	sp|O80920|PYL4_ARATH Abscisic acid receptor PYL4 OS=Arabidopsis thaliana GN=PYL4 PE=1 SV=1//1.27321e-74		LOC101211764	30.5926	98.2525	-1.6833	0.001022	sp|Q9FGJ6|ATL79_ARATH RING-H2 finger protein ATL79 OS=Arabidopsis thaliana GN=ATL79 PE=2 SV=1//7.79671e-28
LOC101204080	282.342	147.042	0.94121	0.0039589			LOC101211842	686.554	1191.5	-0.79533	0.0010236	sp|O81772|PER46_ARATH Peroxidase 46 OS=Arabidopsis thaliana GN=PER46 PE=3 SV=1//1.15563e-145
LOC101215008	1612.43	1033.09	0.64227	0.0039589	sp|Q8LFN2|Y3037_ARATH Probable inactive leucine-rich repeat receptor-like protein kinase At3g03770 OS=Arabidopsis thaliana GN=At3g03770 PE=2 SV=1//1.46603e-153		Novel00422	256.843	510.798	-0.99186	0.0010566	hypothetical protein Csa_6G290900 [Cucumis sativus]
LOC105435900	499.576	214.182	1.2219	0.0039679	sp|Q8S8F8|GEM_ARATH GLABRA2 expression modulator OS=Arabidopsis thaliana GN=GEM PE=1 SV=1//5.10899e-17		LOC101208464	48.2389	131.496	-1.4467	0.0010771	sp|Q9FLX4|MAKR5_ARATH Probable membrane-associated kinase regulator 5 OS=Arabidopsis thaliana GN=MAKR5 PE=2 SV=1//1.03754e-11
LOC101208138	159.803	70.9881	1.1706	0.0040029	sp|Q9ZUT3|ALS3_ARATH Protein ALUMINUM SENSITIVE 3 OS=Arabidopsis thaliana GN=ALS3 PE=1 SV=1//8.0162e-138		LOC101210889	95.0908	311.226	-1.7106	0.0010794	sp|Q9FL33|MCM3_ARATH DNA replication licensing factor MCM3 OS=Arabidopsis thaliana GN=MCM3 PE=1 SV=1//0
LOC101221396	965.261	599.669	0.68675	0.004005	sp|Q84P21|4CLL5_ARATH 4-coumarate--CoA ligase-like 5 OS=Arabidopsis thaliana GN=4CLL5 PE=1 SV=2//0		LOC101211381	352.426	908.731	-1.3665	0.0011127	sp|Q00624|ASOL_BRANA L-ascorbate oxidase homolog OS=Brassica napus GN=Bp10 PE=2 SV=1//0
LOC101219231	432.443	245.719	0.8155	0.0040114	sp|C0LGP4|Y3475_ARATH Probable LRR receptor-like serine/threonine-protein kinase At3g47570 OS=Arabidopsis thaliana GN=At3g47570 PE=2 SV=1//0		LOC101204714	2270.24	4362.95	-0.94246	0.0011303	sp|Q766C3|NEP1_NEPGR Aspartic proteinase nepenthesin-1 OS=Nepenthes gracilis GN=nep1 PE=1 SV=1//1.7605e-35
Novel00305	88.891	11.0342	3.0101	0.0040168	Serine/threonine-protein kinase bri1 [Cucumis sativus]		LOC101213278	44.4088	167.37	-1.9141	0.0011321	sp|Q6DFV1|CNDG2_MOUSE Condensin-2 complex subunit G2 OS=Mus musculus GN=Ncapg2 PE=2 SV=2//1.61668e-53
LOC101222957	145.212	62.6607	1.2125	0.0040474			LOC101205456	2093.58	3319.99	-0.66521	0.0011359	sp|Q19KC1|NIP21_MAIZE Aquaporin NIP2-1 OS=Zea mays GN=NIP2-1 PE=2 SV=2//4.27492e-92
LOC101204085	12070.9	6733.61	0.84207	0.0040642	sp|Q43075|SPE1_PEA Arginine decarboxylase OS=Pisum sativum PE=2 SV=1//0		LOC101222980	1938.73	3082.26	-0.66888	0.0011554	sp|Q55700|FTSH2_SYNY3 ATP-dependent zinc metalloprotease FtsH 2 OS=Synechocystis sp. (strain PCC 6803 / Kazusa) GN=ftsH2 PE=1 SV=1//1.77961e-89
LOC101217844	1960.29	1268.78	0.62762	0.0041491	sp|O49607|SBT16_ARATH Subtilisin-like protease SBT1.6 OS=Arabidopsis thaliana GN=SBT1.6 PE=2 SV=1//0		LOC101217274	56.1101	220.464	-1.9742	0.0011606	sp|Q84WJ2|PRI2_ARATH Probable DNA primase large subunit OS=Arabidopsis thaliana GN=At1g67320 PE=2 SV=2//0
LOC101209230	285.161	150.26	0.92432	0.0041635	sp|Q9LSQ6|PBP1_ARATH Calcium-binding protein PBP1 OS=Arabidopsis thaliana GN=PBP1 PE=1 SV=1//4.8498e-36		LOC101218644	889.626	1465.5	-0.72012	0.0011606	sp|Q00423|HMGYA_SOYBN HMG-Y-related protein A OS=Glycine max PE=2 SV=1//4.66242e-16
LOC101211121	5412.96	3589.08	0.5928	0.0042048	sp|Q9SGZ5|BXL7_ARATH Probable beta-D-xylosidase 7 OS=Arabidopsis thaliana GN=BXL7 PE=2 SV=2//0		LOC105434811	458.236	831.537	-0.85969	0.0011616	sp|P51103|DFRA_CALCH Dihydroflavonol-4-reductase OS=Callistephus chinensis GN=F PE=2 SV=1//1.23972e-32
LOC105435577	74.5327	22.9597	1.6988	0.0042482			LOC101209550	485.848	834.124	-0.77976	0.0011715	sp|Q9SCS2|CAMK5_ARATH CDPK-related kinase 5 OS=Arabidopsis thaliana GN=CRK5 PE=2 SV=1//0
LOC101206909	144.718	62.7259	1.2061	0.0043087	sp|Q8GWP0|MYB39_ARATH Transcription factor MYB39 OS=Arabidopsis thaliana GN=MYB39 PE=2 SV=1//1.68216e-66		LOC101218017	1735.89	2770.42	-0.67443	0.0011715	sp|Q43117|KPYA_RICCO Pyruvate kinase isozyme A, chloroplastic OS=Ricinus communis PE=1 SV=1//0
LOC101207749	407.958	169.796	1.2646	0.0044316			LOC101212772	537.281	1213.38	-1.1753	0.0011746	sp|A2ZAI7|ROC3_ORYSI Homeobox-leucine zipper protein ROC3 OS=Oryza sativa subsp. indica GN=ROC3 PE=3 SV=2//0
LOC101205673	173.526	79.5873	1.1245	0.0044482	sp|Q8H1D6|RBK1_ARATH Receptor-like cytosolic serine/threonine-protein kinase RBK1 OS=Arabidopsis thaliana GN=RBK1 PE=1 SV=1//2.16238e-68		LOC101215036	127.916	308.118	-1.2683	0.0011774
LOC101204432	1882.34	1224.71	0.62008	0.004643	sp|Q9M0G2|C3H49_ARATH Zinc finger CCCH domain-containing protein 49 OS=Arabidopsis thaliana GN=At4g29190 PE=2 SV=1//4.59313e-116		LOC101207433	3343.53	5348.26	-0.6777	0.001235	sp|Q9SX68|RK18_ARATH 50S ribosomal protein L18, chloroplastic OS=Arabidopsis thaliana GN=RPL18 PE=2 SV=1//1.87932e-71
LOC101219868	244.461	72.5971	1.7516	0.0046451	sp|Q40392|TMVRN_NICGU TMV resistance protein N OS=Nicotiana glutinosa GN=N PE=1 SV=1//9.26983e-75		LOC101209548	2774.69	4960.35	-0.83812	0.0012472	sp|P35055|HEM6_SOYBN Oxygen-dependent coproporphyrinogen-III oxidase, chloroplastic OS=Glycine max GN=CPX PE=2 SV=1//0
LOC101216909	194.839	94.5019	1.0439	0.0046548			LOC101203016	1982.3	3203.01	-0.69225	0.0012483	sp|Q8LPR9|TI110_ARATH Protein TIC110, chloroplastic OS=Arabidopsis thaliana GN=TIC110 PE=1 SV=1//0
LOC101213466	65.1808	18.3178	1.8312	0.0046614	sp|O48786|C734A_ARATH Cytochrome P450 734A1 OS=Arabidopsis thaliana GN=CYP734A1 PE=2 SV=1//0		LOC101218419	43.6575	197.537	-2.1778	0.0013169	sp|Q9P6Q3|BCS1_SCHPO Probable mitochondrial chaperone bcs1 OS=Schizosaccharomyces pombe (strain 972 / ATCC 24843) GN=SPAC644.07 PE=2 SV=1//2.96594e-30
LOC101219960	3287.87	2172.52	0.59778	0.0046614			LOC101215783	122.559	255.687	-1.0609	0.0013436
LOC101205324	8700.64	5850.69	0.57252	0.0047654	sp|Q9M0I2|EXPB3_ARATH Expansin-B3 OS=Arabidopsis thaliana GN=EXPB3 PE=2 SV=2//4.53871e-125		LOC101208095	27.9855	92.3713	-1.7228	0.0013467
LOC101205116	520.981	224.706	1.2132	0.0047786			LOC101212831	830.874	1465.37	-0.81856	0.0013642	sp|Q852S5|NDK2_TOBAC Nucleoside diphosphate kinase 2, chloroplastic OS=Nicotiana tabacum GN=NDPK2 PE=1 SV=1//1.77083e-89
LOC101215046	671.988	346.58	0.95525	0.0047917	sp|C0LGQ5|GSO1_ARATH LRR receptor-like serine/threonine-protein kinase GSO1 OS=Arabidopsis thaliana GN=GSO1 PE=2 SV=1//9.77533e-55		LOC101217516	12923.7	27446.6	-1.0866	0.0013642	sp|P08927|RUBB_PEA RuBisCO large subunit-binding protein subunit beta, chloroplastic OS=Pisum sativum PE=1 SV=2//0
LOC101214680	259.688	85.7841	1.598	0.0047986	sp|Q7XA40|RGA3_SOLBU Putative disease resistance protein RGA3 OS=Solanum bulbocastanum GN=RGA3 PE=2 SV=2//1.11449e-115		LOC101210453	97.676	299.094	-1.6145	0.0013712	sp|Q6PQQ3|AIL5_ARATH AP2-like ethylene-responsive transcription factor AIL5 OS=Arabidopsis thaliana GN=AIL5 PE=2 SV=2//4.99229e-112
LOC101217132	1898.41	1100.83	0.78621	0.0048053	sp|O64477|Y2913_ARATH G-type lectin S-receptor-like serine/threonine-protein kinase At2g19130 OS=Arabidopsis thaliana GN=At2g19130 PE=2 SV=1//0		LOC101219078	2494.75	6721.52	-1.4299	0.0013811
LOC101213455	2431.15	673.532	1.8518	0.0048612	sp|O23553|BAM3_ARATH Beta-amylase 3, chloroplastic OS=Arabidopsis thaliana GN=BAM3 PE=1 SV=3//0		LOC101209923	989.206	1607.11	-0.70013	0.0013915	sp|O48964|IDI1_CAMAC Isopentenyl-diphosphate Delta-isomerase I OS=Camptotheca acuminata GN=IPI1 PE=2 SV=1//3.35359e-157
LOC105435278	327.691	155.044	1.0797	0.0048713	sp|Q9LS40|ASPG1_ARATH Protein ASPARTIC PROTEASE IN GUARD CELL 1 OS=Arabidopsis thaliana GN=ASPG1 PE=1 SV=1//1.44034e-62		LOC101222672	157.169	333.263	-1.0843	0.001395
LOC101221933	1127.13	713	0.66068	0.0049048	sp|Q94AD9|C3H3_ARATH Zinc finger CCCH domain-containing protein 3 OS=Arabidopsis thaliana GN=At1g04990 PE=2 SV=1//3.32272e-19		LOC105434705	3.31309	34.2547	-3.3701	0.0014185
LOC101210423	769.32	353.583	1.1215	0.0049808	sp|Q9FMS6|CAF1K_ARATH Probable CCR4-associated factor 1 homolog 11 OS=Arabidopsis thaliana GN=CAF1-11 PE=2 SV=1//9.37984e-135		LOC101207359	217.3	409.414	-0.91387	0.001477
LOC101221120	4947.69	3303.51	0.58275	0.004989	sp|Q9AUE0|CALS1_ARATH Callose synthase 1 OS=Arabidopsis thaliana GN=CALS1 PE=1 SV=2//0		LOC101205648	112.009	239.772	-1.098	0.0014785	sp|O65862|CAMT1_POPTR Caffeoyl-CoA O-methyltransferase 1 OS=Populus trichocarpa GN=CCOAOMT1 PE=2 SV=1//1.47401e-168
LOC101219622	4705.47	3143.65	0.5819	0.0050301	sp|O80492|P2C05_ARATH Probable protein phosphatase 2C 5 OS=Arabidopsis thaliana GN=At1g09160 PE=2 SV=1//0		LOC101208629	792.277	2297.88	-1.5362	0.0014802	sp|Q9FJU9|E1313_ARATH Glucan endo-1,3-beta-glucosidase 13 OS=Arabidopsis thaliana GN=At5g56590 PE=1 SV=1//5.66239e-116
LOC101207180	277.267	146.238	0.92296	0.0051055	sp|Q8LBB7|LOG5_ARATH Cytokinin riboside 5&apos;-monophosphate phosphoribohydrolase LOG5 OS=Arabidopsis thaliana GN=LOG5 PE=1 SV=1//2.05016e-107		LOC105436317	101.625	220.4	-1.1169	0.0015557	sp|Q9LVN1|FH13_ARATH Formin-like protein 13 OS=Arabidopsis thaliana GN=FH13 PE=2 SV=3//2.14855e-134
LOC101202992	494.851	290.692	0.7675	0.0051286	sp|Q9LF64|ATL52_ARATH RING-H2 finger protein ATL52 OS=Arabidopsis thaliana GN=ATL52 PE=2 SV=1//1.23209e-45		LOC101208399	115.205	242.413	-1.0733	0.0015649
LOC101222988	124.487	51.3657	1.2771	0.0051286			LOC101221085	3304.19	5150.21	-0.64033	0.0016289	sp|Q9FWS4|RK31_ARATH 50S ribosomal protein L31, chloroplastic OS=Arabidopsis thaliana GN=RPL31 PE=2 SV=1//2.10277e-55
LOC101208173	6103.4	3478.77	0.81104	0.0051331	sp|P37707|B2_DAUCA B2 protein OS=Daucus carota PE=2 SV=1//3.88594e-97		LOC101214279	13.4164	59.9864	-2.1606	0.0016609	sp|O80434|LAC4_ARATH Laccase-4 OS=Arabidopsis thaliana GN=IRX12 PE=2 SV=2//0
LOC101207672	80.9715	27.0037	1.5843	0.0051539	sp|Q94F47|UBC28_ARATH Ubiquitin-conjugating enzyme E2 28 OS=Arabidopsis thaliana GN=UBC28 PE=2 SV=1//6.16343e-101		LOC101222979	735.526	1205.5	-0.71278	0.0016859	sp|Q6NRK1|ADIPA_XENLA Afadin- and alpha-actinin-binding protein A OS=Xenopus laevis GN=ssx2ip-a PE=1 SV=1//2.46612e-27
LOC101209772	64.4529	18.4808	1.8022	0.005161	sp|B9DFU2|MAX1_ARATH Cytochrome P450 711A1 OS=Arabidopsis thaliana GN=CYP711A1 PE=2 SV=1//0		LOC101206078	190.349	361.886	-0.92689	0.0017353	sp|B1Q3J6|DNM1B_ORYSJ DNA (cytosine-5)-methyltransferase 1B OS=Oryza sativa subsp. japonica GN=MET1B PE=2 SV=1//0
LOC101220421	190.962	90.5778	1.0761	0.0052225	sp|Q9FLJ2|NC100_ARATH NAC domain-containing protein 100 OS=Arabidopsis thaliana GN=NAC100 PE=2 SV=1//1.03387e-115		LOC101205160	93.8942	206.333	-1.1359	0.0017407
WRKY14	665.576	403.012	0.72378	0.0052527	sp|O22176|WRK15_ARATH Probable WRKY transcription factor 15 OS=Arabidopsis thaliana GN=WRKY15 PE=2 SV=1//1.87247e-66		LOC105434939	133.439	270.493	-1.0194	0.0017545
LOC101221781	2148	1398.93	0.61867	0.0053332	sp|O65717|CNGC1_ARATH Cyclic nucleotide-gated ion channel 1 OS=Arabidopsis thaliana GN=CNGC1 PE=1 SV=1//0		LOC101204637	105.266	226.661	-1.1065	0.0017559	sp|Q9ZV88|BEH4_ARATH BES1/BZR1 homolog protein 4 OS=Arabidopsis thaliana GN=BEH4 PE=1 SV=1//6.11303e-87
LOC101214541	567.389	248.687	1.19	0.0053345	sp|Q8GW10|BAH1L_ARATH Probable E3 ubiquitin-protein ligase BAH1-like OS=Arabidopsis thaliana GN=RF178 PE=2 SV=1//2.81998e-136		LOC101215961	656.882	1084.55	-0.72339	0.0017763	sp|Q5RC30|SC11C_PONAB Signal peptidase complex catalytic subunit SEC11C OS=Pongo abelii GN=SEC11C PE=2 SV=3//3.61282e-65
LOC101207147	387.163	219.019	0.82188	0.0053644	sp|O81906|B120_ARATH G-type lectin S-receptor-like serine/threonine-protein kinase B120 OS=Arabidopsis thaliana GN=B120 PE=2 SV=1//0		LOC101221780	7474.59	11486.8	-0.61991	0.0018109	sp|O65199|SODCP_VITVI Superoxide dismutase [Cu-Zn], chloroplastic OS=Vitis vinifera GN=SODCP PE=2 SV=1//6.25234e-93
LOC101214051	137.574	26.1125	2.3974	0.0054365	sp|Q58FX0|BAP2_ARATH BON1-associated protein 2 OS=Arabidopsis thaliana GN=BAP2 PE=1 SV=1//7.2262e-38		LOC101215552	1156.83	1843.73	-0.67245	0.0018527	sp|Q9LSS5|ICR3_ARATH Interactor of constitutive active ROPs 3 OS=Arabidopsis thaliana GN=ICR3 PE=1 SV=1//3.77399e-52
LOC101217819	600.637	328.208	0.87188	0.0054482	sp|Q9FKZ1|DRL42_ARATH Probable disease resistance protein At5g66900 OS=Arabidopsis thaliana GN=At5g66900 PE=3 SV=1//4.04195e-138		LOC101216160	180.455	403.478	-1.1609	0.0018527	sp|B9DFR3|PAE9_ARATH Pectin acetylesterase 9 OS=Arabidopsis thaliana GN=PAE9 PE=2 SV=1//0
LOC101207982	438.996	253.665	0.79128	0.0054595	sp|Q9LFV3|Y5157_ARATH Probable leucine-rich repeat receptor-like serine/threonine-protein kinase At5g15730 OS=Arabidopsis thaliana GN=At5g15730 PE=2 SV=1//3.38875e-166		LOC101216519	31.4157	96.7524	-1.6228	0.0018527	sp|O80638|WTR14_ARATH WAT1-related protein At2g39510 OS=Arabidopsis thaliana GN=At2g39510 PE=2 SV=1//3.73092e-87
LOC101214694	336.715	186.623	0.8514	0.005477	sp|B9DHD7|VAP22_ARATH Vesicle-associated protein 2-2 OS=Arabidopsis thaliana GN=PVA22 PE=1 SV=1//2.72443e-41		LOC101222174	685.809	1126.64	-0.71615	0.0018579	sp|O54873|AIMP1_CRIGR Aminoacyl tRNA synthase complex-interacting multifunctional protein 1 OS=Cricetulus griseus GN=AIMP1 PE=2 SV=1//2.10282e-37
LOC105436119	56.7927	14.9694	1.9237	0.005477			LOC101220901	427.292	728.349	-0.76941	0.0018677	sp|Q2QMH1|NEK2_ORYSJ Serine/threonine-protein kinase Nek2 OS=Oryza sativa subsp. japonica GN=NEK2 PE=2 SV=1//0
LOC101203111	475.377	90.1867	2.3981	0.0055291	sp|Q1A173|RADL6_ARATH Protein RADIALIS-like 6 OS=Arabidopsis thaliana GN=RL6 PE=2 SV=1//6.76645e-28		LOC101211930	909.379	1466.67	-0.68959	0.0018811	sp|Q5QM99|RL37A_ORYSJ 60S ribosomal protein L37a OS=Oryza sativa subsp. japonica GN=Os01g0679700 PE=1 SV=1//5.81847e-58
LOC101205503	809.421	285.16	1.5051	0.0055291	sp|F4I9E1|NFD4_ARATH Protein NUCLEAR FUSION DEFECTIVE 4 OS=Arabidopsis thaliana GN=NFD4 PE=3 SV=1//7.30323e-21		LOC101216714	172.113	352.005	-1.0322	0.0018972	sp|Q08480|KAD4_ORYSJ Adenylate kinase 4 OS=Oryza sativa subsp. japonica GN=ADK-B PE=2 SV=1//7.94895e-157
LOC101203271	19603.1	13304.4	0.55918	0.0055481	sp|Q42059|GUN6_ARATH Endoglucanase 6 OS=Arabidopsis thaliana GN=At1g64390 PE=2 SV=2//0		LOC101210401	3061.42	6655.52	-1.1203	0.0019158	sp|O22126|FLA8_ARATH Fasciclin-like arabinogalactan protein 8 OS=Arabidopsis thaliana GN=FLA8 PE=1 SV=1//1.52161e-154
LOC101208539	138.915	61.0843	1.1853	0.0057175	sp|Q9LXA5|LRK91_ARATH L-type lectin-domain containing receptor kinase IX.1 OS=Arabidopsis thaliana GN=LECRK91 PE=2 SV=1//2.69538e-160		LOC101215894	20.6533	109.428	-2.4055	0.0019201	sp|Q8VYZ3|PME53_ARATH Probable pectinesterase 53 OS=Arabidopsis thaliana GN=PME53 PE=2 SV=1//0
LOC101215263	50.9178	12.2299	2.0578	0.005774	sp|O80719|Y2706_ARATH Probable receptor-like protein kinase At2g47060 OS=Arabidopsis thaliana GN=At2g47060 PE=1 SV=1//5.0475e-125		LOC101203992	1765.97	2770.15	-0.6495	0.0019365	sp|F4I907|GLYR2_ARATH Glyoxylate/succinic semialdehyde reductase 2, chloroplastic OS=Arabidopsis thaliana GN=GLYR2 PE=1 SV=1//5.95894e-176
LOC101209276	39.4993	5.01152	2.9785	0.0057916	sp|Q6NKW9|E138_ARATH Glucan endo-1,3-beta-glucosidase 8 OS=Arabidopsis thaliana GN=At1g64760 PE=1 SV=2//0		LOC101214763	512.893	912.829	-0.83169	0.0019461	sp|Q94C37|HDG2_ARATH Homeobox-leucine zipper protein HDG2 OS=Arabidopsis thaliana GN=HDG2 PE=2 SV=1//0
LOC101203029	818.828	508.908	0.68616	0.0058506	sp|Q9SJY5|PUMP5_ARATH Mitochondrial uncoupling protein 5 OS=Arabidopsis thaliana GN=PUMP5 PE=2 SV=1//2.95143e-145		LOC101222416	884.54	2412.93	-1.4478	0.0019537	sp|P49730|RIR2_TOBAC Ribonucleoside-diphosphate reductase small chain OS=Nicotiana tabacum PE=2 SV=1//0
LOC101222854	1613.28	896.046	0.84835	0.0058562	sp|Q9FKW4|CDPKS_ARATH Calcium-dependent protein kinase 28 OS=Arabidopsis thaliana GN=CPK28 PE=1 SV=1//0		LOC101204886	237.411	481.043	-1.0188	0.0019623
LOC101216687	42.5297	8.55552	2.3135	0.0059294	sp|Q9XIE2|AB36G_ARATH ABC transporter G family member 36 OS=Arabidopsis thaliana GN=ABCG36 PE=1 SV=1//0		LOC101213688	337.065	589.58	-0.80666	0.0019623	sp|Q5YLB5|GYRA_NICBE DNA gyrase subunit A, chloroplastic/mitochondrial OS=Nicotiana benthamiana GN=GYRA PE=2 SV=1//0
LOC101214735	100.591	38.1357	1.3993	0.0059895	sp|Q56XP9|ERFL1_ARATH Ethylene-responsive transcription factor-like protein At4g13040 OS=Arabidopsis thaliana GN=At4g13040 PE=2 SV=2//2.27153e-36		LOC101209533	311.524	548.879	-0.81715	0.0019767	sp|Q8LGU6|CD27B_ARATH Cell division cycle protein 27 homolog B OS=Arabidopsis thaliana GN=CDC27B PE=1 SV=1//0
LOC105434988	194.652	66.0528	1.5592	0.006024			LOC101217814	1350.49	2134.22	-0.66023	0.0019942	sp|Q9FFK3|EGY2_ARATH Probable zinc metalloprotease EGY2, chloroplastic OS=Arabidopsis thaliana GN=EGY2 PE=2 SV=1//0
LOC101218929	15985.1	10848.6	0.55923	0.0061012	sp|O80961|MLO12_ARATH MLO-like protein 12 OS=Arabidopsis thaliana GN=MLO12 PE=2 SV=2//0		LOC105434531	272.165	487.783	-0.84176	0.0020411	sp|Q9LUV2|POP3_ARATH Probable protein Pop3 OS=Arabidopsis thaliana GN=At3g17210 PE=1 SV=1//2.51475e-06
LOC101217171	229.143	116.886	0.97115	0.0061183	sp|Q9M8L3|VQ11_ARATH VQ motif-containing protein 11 OS=Arabidopsis thaliana GN=VQ11 PE=1 SV=1//4.21353e-14		LOC105435248	96.1264	208.582	-1.1176	0.0021121
LOC101221701	327.386	181.775	0.84884	0.0061255	sp|Q9XID3|Y1343_ARATH G-type lectin S-receptor-like serine/threonine-protein kinase At1g34300 OS=Arabidopsis thaliana GN=At1g34300 PE=2 SV=1//9.58058e-107		LOC101220237	322.024	574.795	-0.83588	0.002119	sp|P52409|E13B_WHEAT Glucan endo-1,3-beta-glucosidase OS=Triticum aestivum GN=GLC1 PE=2 SV=1//2.81901e-157
LOC101208141	391.839	224.227	0.8053	0.0061267	sp|Q43191|LOX15_SOLTU Probable linoleate 9S-lipoxygenase 5 OS=Solanum tuberosum GN=LOX1.5 PE=2 SV=1//0		LOC101215773	1006.03	1605.26	-0.67414	0.0021418	sp|Q9SE43|REV_ARATH Homeobox-leucine zipper protein REVOLUTA OS=Arabidopsis thaliana GN=REV PE=1 SV=2//0
LOC105434412	1415.5	778.739	0.86209	0.0061267	sp|Q9FL17|PUB40_ARATH U-box domain-containing protein 40 OS=Arabidopsis thaliana GN=PUB40 PE=2 SV=2//1.04049e-161		LOC101219719	13.7928	60.2472	-2.127	0.0021418	sp|Q5ZJW8|DTL_CHICK Denticleless protein homolog OS=Gallus gallus GN=DTL PE=2 SV=1//7.04906e-70
LOC101205535	518.722	309.368	0.74564	0.0062044	sp|Q9XHZ8|Y1178_ARATH BTB/POZ domain-containing protein At1g21780 OS=Arabidopsis thaliana GN=At1g21780 PE=1 SV=1//0		LOC101220176	62.1489	155.249	-1.3208	0.0021418	sp|Q9ZQ19|RFA2A_ARATH Replication protein A 32 kDa subunit A OS=Arabidopsis thaliana GN=RPA2A PE=1 SV=2//2.04053e-83
LOC101217928	194.251	71.6844	1.4382	0.0062057	sp|Q8VZ80|PLT5_ARATH Polyol transporter 5 OS=Arabidopsis thaliana GN=PLT5 PE=1 SV=2//0		LOC101221061	585.403	1089.1	-0.89564	0.0021418	sp|Q8GWP0|MYB39_ARATH Transcription factor MYB39 OS=Arabidopsis thaliana GN=MYB39 PE=2 SV=1//2.56766e-64
LOC101205786	1198.78	700.403	0.7753	0.0062622	sp|Q9M7M1|ETR1_PRUPE Ethylene receptor OS=Prunus persica GN=ETR1 PE=2 SV=1//0		LOC101210460	1662.48	2604.55	-0.64769	0.0021438	sp|Q9XJ36|CLPR2_ARATH ATP-dependent Clp protease proteolytic subunit-related protein 2, chloroplastic OS=Arabidopsis thaliana GN=CLPR2 PE=1 SV=1//2.37412e-137
WRKY55	143.45	63.2807	1.1807	0.0062776	sp|O22900|WRK23_ARATH Probable WRKY transcription factor 23 OS=Arabidopsis thaliana GN=WRKY23 PE=2 SV=1//2.44761e-41		LOC101222723	429.972	728.056	-0.75981	0.0021471	sp|O22193|PUB4_ARATH U-box domain-containing protein 4 OS=Arabidopsis thaliana GN=PUB4 PE=1 SV=3//2.24784e-11
LOC101220667	571.78	344.396	0.73139	0.0063403	sp|F4HXQ7|MYOB1_ARATH Myosin-binding protein 1 OS=Arabidopsis thaliana GN=MYOB1 PE=1 SV=1//2.0102e-06		LOC101213845	18101.9	30588.4	-0.75685	0.0021488	sp|P12333|CB2A_SPIOL Chlorophyll a-b binding protein, chloroplastic OS=Spinacia oleracea PE=1 SV=1//1.83508e-173
LOC101209903	1632.51	1065.33	0.61579	0.0064477	sp|Q8VZF1|AEE7_ARATH Acetate/butyrate--CoA ligase AAE7, peroxisomal OS=Arabidopsis thaliana GN=AAE7 PE=1 SV=1//0		LOC101205661	236.262	441.896	-0.90332	0.0021738	sp|D2WL32|GLGB3_ARATH 1,4-alpha-glucan-branching enzyme 3, chloroplastic/amyloplastic OS=Arabidopsis thaliana GN=SBE3 PE=1 SV=1//0
LOC101206516	501.71	296.911	0.75682	0.0064629	sp|Q9M8T0|Y3288_ARATH Probable inactive receptor kinase At3g02880 OS=Arabidopsis thaliana GN=At3g02880 PE=1 SV=1//8.49469e-142		LOC105435053	121.244	248.392	-1.0347	0.0021784
LOC101207224	205.39	102.84	0.99796	0.0064629	sp|Q94KT8|COBRA_ARATH Protein COBRA OS=Arabidopsis thaliana GN=COB PE=2 SV=1//0		LOC101203031	1920.65	2994.49	-0.64072	0.0022012	sp|Q9LS25|PP420_ARATH Pentatricopeptide repeat-containing protein At5g46580, chloroplastic OS=Arabidopsis thaliana GN=At5g46580 PE=2 SV=1//0
LOC101208201	3195.94	2081.31	0.61875	0.0064629	sp|Q9SJ56|BLH1_ARATH BEL1-like homeodomain protein 1 OS=Arabidopsis thaliana GN=BLH1 PE=1 SV=1//1.73844e-159		LOC101219520	2341.88	3633.13	-0.63355	0.0022019	sp|Q9S834|CLPP5_ARATH ATP-dependent Clp protease proteolytic subunit 5, chloroplastic OS=Arabidopsis thaliana GN=CLPP5 PE=1 SV=1//1.23257e-162
LOC101215797	171.248	74.478	1.2012	0.0064821	sp|Q5JK32|HAK5_ORYSJ Potassium transporter 5 OS=Oryza sativa subsp. japonica GN=HAK5 PE=2 SV=2//0		LOC101213506	142.058	1210.12	-3.0906	0.0022515	sp|O48845|CYB5B_ARATH Cytochrome b5 isoform B OS=Arabidopsis thaliana GN=CYTB5-B PE=1 SV=1//2.33689e-73
LOC101204461	993.273	630.761	0.6551	0.006503	sp|Q9SYH1|RSH3C_ARATH Probable GTP diphosphokinase RSH3, chloroplastic OS=Arabidopsis thaliana GN=RSH3 PE=2 SV=1//0		LOC101208699	1092.51	1773.71	-0.69912	0.0022574	sp|P93338|GAPN_NICPL NADP-dependent glyceraldehyde-3-phosphate dehydrogenase OS=Nicotiana plumbaginifolia GN=GAPN PE=2 SV=1//0
LOC101220255	398.394	228.814	0.80002	0.0065994	sp|Q9M1C7|AB9C_ARATH ABC transporter C family member 9 OS=Arabidopsis thaliana GN=ABCC9 PE=2 SV=2//0		LOC101218908	82.9912	384.344	-2.2114	0.0022686
LOC101212420	2657.54	1659.73	0.67914	0.0066262	sp|Q9SCQ6|IDD2_ARATH Protein indeterminate-domain 2 OS=Arabidopsis thaliana GN=IDD2 PE=2 SV=1//1.08711e-97		LOC101218577	59.7527	145.618	-1.2851	0.0022817	sp|O23386|CSLB6_ARATH Cellulose synthase-like protein B6 OS=Arabidopsis thaliana GN=CSLB6 PE=2 SV=2//6.57656e-156
LOC101211876	187.507	91.3497	1.0375	0.0067569	sp|Q84JS6|KNAT6_ARATH Homeobox protein knotted-1-like 6 OS=Arabidopsis thaliana GN=KNAT6 PE=1 SV=1//1.33622e-129		LOC101221791	391.436	668.884	-0.77298	0.002286	sp|Q8VWJ1|HPT1_ARATH Homogentisate phytyltransferase 1, chloroplastic OS=Arabidopsis thaliana GN=HPT1 PE=1 SV=1//3.09478e-169
LOC101209983	1130.83	661.071	0.7745	0.0067946	sp|Q9SVG0|ANTL2_ARATH Amino acid transporter ANTL2 OS=Arabidopsis thaliana GN=At4g38250 PE=1 SV=1//0		LOC101215634	18.821	70.5095	-1.9055	0.0022862	sp|Q6NLW5|XRI1_ARATH Protein XRI1 OS=Arabidopsis thaliana GN=XRI1 PE=1 SV=2//5.18662e-15
LOC101212465	724.604	448.769	0.69122	0.0067946	sp|C0LGH2|Y1561_ARATH Probable LRR receptor-like serine/threonine-protein kinase At1g56130 OS=Arabidopsis thaliana GN=At1g56130 PE=2 SV=2//0		LOC101213790	868.802	1395.82	-0.68401	0.0022892
LOC101211140	993.781	357.106	1.4766	0.0068124	sp|O65416|SKI27_ARATH F-box protein SKIP27 OS=Arabidopsis thaliana GN=SKIP27 PE=1 SV=2//2.49148e-29		LOC101220301	0.540465	21.7529	-5.3309	0.0022937	sp|Q7ZVZ7|AB17C_DANRE Alpha/beta hydrolase domain-containing protein 17C OS=Danio rerio GN=abhd17c PE=2 SV=1//1.33533e-63
LOC101208233	2540.58	920.692	1.4644	0.0068142	sp|Q9LEX0|P2A13_ARATH F-box protein PP2-A13 OS=Arabidopsis thaliana GN=PP2A13 PE=1 SV=1//1.71428e-102		LOC101212898	1282.84	2017.22	-0.65303	0.0023062	sp|Q94AG6|SAMC1_ARATH S-adenosylmethionine carrier 1, chloroplastic/mitochondrial OS=Arabidopsis thaliana GN=SAMC1 PE=1 SV=1//1.53747e-162
LOC101210678	4209.76	2834.68	0.57055	0.006876	sp|Q9SSA8|RA212_ARATH Ethylene-responsive transcription factor RAP2-12 OS=Arabidopsis thaliana GN=RAP2-12 PE=1 SV=1//9.40363e-76		LOC101204815	20.6533	172.001	-3.058	0.0023127	sp|Q6Q2C2|HYES_PIG Bifunctional epoxide hydrolase 2 OS=Sus scrofa GN=EPHX2 PE=2 SV=1//1.02531e-52
LOC101205450	677.872	378.987	0.83886	0.0069129	sp|Q9LU68|CIA2_ARATH Protein CHLOROPLAST IMPORT APPARATUS 2 OS=Arabidopsis thaliana GN=CIA2 PE=2 SV=1//7.20712e-08		LOC101218846	37.7358	135.192	-1.841	0.002314	sp|Q0PCS3|CHR25_ARATH Protein CHROMATIN REMODELING 25 OS=Arabidopsis thaliana GN=CHR25 PE=1 SV=1//0
LOC101207348	78.2926	26.3733	1.5698	0.0070324	sp|Q9M040|PDC4_ARATH Pyruvate decarboxylase 4 OS=Arabidopsis thaliana GN=PDC4 PE=2 SV=1//0		LOC101210496	257.596	460.682	-0.83866	0.0023279	sp|Q0WPE9|NAT7_ARATH Nucleobase-ascorbate transporter 7 OS=Arabidopsis thaliana GN=NAT7 PE=2 SV=2//0
LOC101211509	164.645	77.9346	1.079	0.0070324	sp|Q0WUQ1|BAG1_ARATH BAG family molecular chaperone regulator 1 OS=Arabidopsis thaliana GN=BAG1 PE=1 SV=1//3.10977e-47		LOC101211507	14.4036	60.6605	-2.0743	0.0023497	sp|P19135|PER2_CUCSA Peroxidase 2 (Fragment) OS=Cucumis sativus PE=2 SV=1//2.82867e-134
LOC101219687	1097.39	706.216	0.63589	0.0070324			LOC101219235	92.8133	209.278	-1.173	0.0023604	sp|O13801|YE04_SCHPO Uncharacterized RNA-binding protein C17H9.04c OS=Schizosaccharomyces pombe (strain 972 / ATCC 24843) GN=SPAC17H9.04c PE=1 SV=1//5.36936e-08
LOC101209614	2626	1331.1	0.98025	0.0070887	sp|Q2HXL0|RBOHC_SOLTU Respiratory burst oxidase homolog protein C OS=Solanum tuberosum GN=RBOHC PE=1 SV=2//0		LOC101222323	1158.96	2349.01	-1.0192	0.0023624	sp|Q564G7|GMGT1_CYATE Galactomannan galactosyltransferase 1 OS=Cyamopsis tetragonoloba GN=GMGT1 PE=1 SV=1//0
LOC101206705	1023.32	654.134	0.64561	0.007143	sp|Q9LQV2|RDR1_ARATH RNA-dependent RNA polymerase 1 OS=Arabidopsis thaliana GN=RDR1 PE=2 SV=1//0		LOC101211011	1.69169	26.5689	-3.9732	0.0023924	sp|Q9LDT3|YAB4_ARATH Axial regulator YABBY 4 OS=Arabidopsis thaliana GN=YAB4 PE=1 SV=2//1.00169e-46
LOC101220525	916.625	581.983	0.65536	0.0072402	sp|Q8GUM4|Y3739_ARATH Uncharacterized membrane protein At3g27390 OS=Arabidopsis thaliana GN=At3g27390 PE=1 SV=2//0		LOC101208033	10.0096	459.081	-5.5193	0.0024047	sp|Q9SSD1|TMM_ARATH Protein TOO MANY MOUTHS OS=Arabidopsis thaliana GN=TMM PE=1 SV=1//3.48598e-160
LOC101208643	88.7005	20.3291	2.1254	0.0072582	sp|Q9LFT9|RAH1E_ARATH Ras-related protein RABH1e OS=Arabidopsis thaliana GN=RABH1E PE=2 SV=1//4.60959e-128		LOC101205962	15.6251	132.876	-3.0881	0.002417	sp|F4IDQ5|JASON_ARATH Protein JASON OS=Arabidopsis thaliana GN=JASON PE=2 SV=1//2.69402e-07
LOC101205203	415.308	197.951	1.069	0.0072985	sp|Q9S9K4|ASPL2_ARATH Aspartic proteinase-like protein 2 OS=Arabidopsis thaliana GN=At1g65240 PE=1 SV=2//6.84626e-74		LOC101214270	761.61	1231.04	-0.69275	0.00244
LOC101221408	487.7	163.316	1.5783	0.0073474	sp|F4JN35|NTL9_ARATH Protein NTM1-like 9 OS=Arabidopsis thaliana GN=NTL9 PE=1 SV=1//3.43156e-35		LOC101209797	18.2571	90.4141	-2.3081	0.0024486	sp|Q9FHG4|LRKS7_ARATH Probable L-type lectin-domain containing receptor kinase S.7 OS=Arabidopsis thaliana GN=LECRKS7 PE=2 SV=1//0
LOC101216603	3082.95	1638.46	0.91197	0.0074077			LOC101219121	184.004	345.938	-0.91078	0.0024486	sp|P42751|CCD11_ARATH Cyclin-D1-1 OS=Arabidopsis thaliana GN=CYCD1-1 PE=1 SV=3//5.06009e-52
LOC101205738	584.347	332.21	0.81473	0.0074239	sp|Q8GYA4|CRK10_ARATH Cysteine-rich receptor-like protein kinase 10 OS=Arabidopsis thaliana GN=CRK10 PE=1 SV=3//1.45395e-103		LOC101219032	2920.44	4487.28	-0.61965	0.0024638	sp|Q8S9L5|TIG_ARATH Trigger factor-like protein TIG, Chloroplastic OS=Arabidopsis thaliana GN=TIG PE=2 SV=1//0
LOC101214530	1923.78	1273.38	0.59528	0.0074239	sp|Q56YJ8|FAMA_ARATH Transcription factor FAMA OS=Arabidopsis thaliana GN=FAMA PE=1 SV=1//1.0387e-108		LOC101205904	11.1842	59.0078	-2.3994	0.0024747	sp|Q9FHR7|WRK49_ARATH Probable WRKY transcription factor 49 OS=Arabidopsis thaliana GN=WRKY49 PE=2 SV=1//9.59411e-45
LOC101220234	2378.48	540.924	2.1365	0.0074548	sp|Q58FS3|RAD_ANTMA Transcription factor RADIALIS OS=Antirrhinum majus GN=RAD PE=1 SV=1//1.5197e-29		LOC101217147	41.5659	236.857	-2.5105	0.0024932
Novel00107	115.819	21.8292	2.4075	0.0074843	hypothetical protein Csa_2G406070 [Cucumis sativus]		LOC101205655	77.2351	175.241	-1.182	0.0025225
LOC101206993	1919.88	1268.27	0.59815	0.0075108	sp|Q9LMA1|FMO1_ARATH Probable flavin-containing monooxygenase 1 OS=Arabidopsis thaliana GN=FMO1 PE=2 SV=1//4.2862e-113		LOC101208196	1100.62	1735.77	-0.65726	0.0025225	sp|Q9SV43|PLP7_ARATH Patatin-like protein 7 OS=Arabidopsis thaliana GN=PLP7 PE=2 SV=1//9.64262e-116
LOC101211217	284.408	155.076	0.87499	0.0075336			LOC101207404	161.682	310.586	-0.94183	0.0025228
Novel00445	197.825	56.6276	1.8046	0.0075336	hypothetical protein Csa_7G169590 [Cucumis sativus]		LOC105435807	59.0233	161.37	-1.451	0.0025308	sp|Q8RX71|BAG4_ARATH BAG family molecular chaperone regulator 4 OS=Arabidopsis thaliana GN=BAG4 PE=1 SV=1//2.02287e-36
LOC101220241	209.807	106.624	0.97654	0.0075679	sp|Q78P75|DYL2_RAT Dynein light chain 2, cytoplasmic OS=Rattus norvegicus GN=Dynll2 PE=1 SV=1//9.10124e-18		LOC101205489	316.786	551.444	-0.7997	0.0026036	sp|Q9FL54|DNAJ6_ARATH Chaperone protein dnaJ 6 OS=Arabidopsis thaliana GN=ATJ6 PE=2 SV=1//1.4684e-109
LOC101213396	3257.09	2192.97	0.5707	0.0075998	sp|P0DKG8|RSH1L_ARATH Putative GTP diphosphokinase RSH1, chloroplastic OS=Arabidopsis thaliana GN=RSH1 PE=1 SV=1//0		LOC101222172	3337.19	5105.74	-0.61348	0.0026527	sp|O80362|RK10_TOBAC 50S ribosomal protein L10, chloroplastic OS=Nicotiana tabacum GN=RPL10 PE=2 SV=1//2.19644e-107
LOC101220384	272.474	133.899	1.025	0.0075998	sp|Q9FE59|SUC4_ARATH Sucrose transport protein SUC4 OS=Arabidopsis thaliana GN=SUC4 PE=1 SV=2//0		LOC101214652	78.9721	244.196	-1.6286	0.0026563	sp|P05522|GUN1_PERAE Endoglucanase 1 OS=Persea americana GN=CEL1 PE=2 SV=1//0
LOC101214112	1463.59	961.718	0.60583	0.0076072	sp|Q940V3|U91A1_ARATH UDP-glycosyltransferase 91A1 OS=Arabidopsis thaliana GN=UGT91A1 PE=2 SV=1//1.93862e-158		Novel00117	0	20.0787	#NAME?	0.0026563	hypothetical protein Csa_2G049920 [Cucumis sativus]
LOC101217053	749.373	471.857	0.66733	0.0076366			LOC101218075	3.87698	34.0154	-3.1332	0.0026704	sp|Q5SXJ3|FANCJ_MOUSE Fanconi anemia group J protein homolog OS=Mus musculus GN=Brip1 PE=2 SV=1//7.76741e-13
LOC101218749	886.257	386.207	1.1984	0.0076756	sp|Q9CAL2|CRK3_ARATH Cysteine-rich receptor-like protein kinase 3 OS=Arabidopsis thaliana GN=CRK3 PE=2 SV=1//0		LOC101222258	498.466	827.84	-0.73186	0.0026879	sp|Q5TGY1|TMCO4_HUMAN Transmembrane and coiled-coil domain-containing protein 4 OS=Homo sapiens GN=TMCO4 PE=2 SV=1//1.00069e-47
LOC101214966	1953.81	1295.21	0.5931	0.007805	sp|Q3EDL4|Y1154_ARATH Probable serine/threonine-protein kinase At1g01540 OS=Arabidopsis thaliana GN=At1g01540 PE=1 SV=2//0		LOC105436169	6.10914	40.3967	-2.7252	0.0026923
LOC101222453	266.481	143.324	0.89475	0.007805			LOC101215439	1597.45	2480.73	-0.635	0.0027676	sp|Q9SAJ3|FTSHC_ARATH ATP-dependent zinc metalloprotease FTSH 12, chloroplastic OS=Arabidopsis thaliana GN=FTSH12 PE=2 SV=2//0
LOC101204000	741.197	458.237	0.69376	0.0078129	sp|Q9LET0|BH107_ARATH Putative transcription factor bHLH107 OS=Arabidopsis thaliana GN=BHLH107 PE=2 SV=1//1.62936e-37		LOC101205084	1492.18	2362.48	-0.66288	0.0027869	sp|Q8VWF6|SSL3_ARATH Protein STRICTOSIDINE SYNTHASE-LIKE 3 OS=Arabidopsis thaliana GN=SSL3 PE=2 SV=1//0
LOC105435983	35.8098	6.28348	2.5107	0.0078293			LOC101215799	102	213.551	-1.066	0.0028272	sp|E1U332|ALL12_OLEEU Isoflavone reductase-like protein OS=Olea europaea PE=1 SV=1//9.78028e-167
LOC105435231	6212.85	3233.01	0.94238	0.0078338	sp|Q8TGM7|ART2_YEAST Putative uncharacterized protein ART2 OS=Saccharomyces cerevisiae (strain ATCC 204508 / S288c) GN=ART2 PE=5 SV=1//5.75808e-12		LOC105435479	16.7295	64.7913	-1.9534	0.0028361	sp|Q700D9|MYBF_ARATH Putative Myb family transcription factor At1g14600 OS=Arabidopsis thaliana GN=At1g14600 PE=2 SV=2//1.24962e-27
LOC101202774	143.239	65.1068	1.1375	0.0079155	sp|Q8L817|ATCA7_ARATH Alpha carbonic anhydrase 7 OS=Arabidopsis thaliana GN=ACA7 PE=2 SV=1//1.96178e-97		LOC101212623	45.4663	119.005	-1.3882	0.0028671	sp|P80728|MAVI_CUCPE Mavicyanin OS=Cucurbita pepo PE=1 SV=1//2.62976e-22
LOC101212281	512.471	308.705	0.73124	0.0079353	sp|Q9LUH8|HFA6B_ARATH Heat stress transcription factor A-6b OS=Arabidopsis thaliana GN=HSFA6b PE=2 SV=1//1.98763e-105		LOC105435613	30.7347	97.4695	-1.6651	0.0028706
LOC101219617	3760.54	2504.15	0.58662	0.007993	sp|Q9SP32|DCL1_ARATH Endoribonuclease Dicer homolog 1 OS=Arabidopsis thaliana GN=DCL1 PE=1 SV=2//0		LOC101203518	50.1899	155.608	-1.6324	0.0028911	sp|Q7PC87|AB34G_ARATH ABC transporter G family member 34 OS=Arabidopsis thaliana GN=ABCG34 PE=2 SV=1//2.54056e-17
LOC101218943	696.998	414.993	0.74807	0.0081078	sp|P42620|YQJG_ECOLI Glutathionyl-hydroquinone reductase YqjG OS=Escherichia coli (strain K12) GN=yqjG PE=1 SV=1//3.28652e-100		LOC101209268	55.3119	136.377	-1.3019	0.0029337	sp|Q6X7K0|WOX1_ARATH WUSCHEL-related homeobox 1 OS=Arabidopsis thaliana GN=WOX1 PE=2 SV=2//4.47485e-42
LOC101205803	172.68	82.9031	1.0586	0.0081304	sp|P27788|FER3_MAIZE Ferredoxin-3, chloroplastic OS=Zea mays GN=FDX3 PE=2 SV=1//6.98033e-53		LOC101215579	354.803	603.713	-0.76684	0.0029337	sp|Q94K41|SDR3B_ARATH Short-chain dehydrogenase reductase 3b OS=Arabidopsis thaliana GN=SDR3b PE=2 SV=1//6.69824e-96
LOC101211576	182.573	89.6103	1.0267	0.0081304	sp|Q9SKX0|AB13C_ARATH ABC transporter C family member 13 OS=Arabidopsis thaliana GN=ABCC13 PE=2 SV=3//0		LOC101210652	44.2448	117.255	-1.4061	0.0029357	sp|Q56XR0|BH071_ARATH Transcription factor bHLH71 OS=Arabidopsis thaliana GN=BHLH71 PE=1 SV=1//8.50412e-38
LOC105435352	62.7612	18.9808	1.7253	0.0081819			LOC105435850	10.033	49.6915	-2.3082	0.0029532
LOC101220122	70.6323	22.9597	1.6212	0.008201			LOC101204784	60.6447	195.309	-1.6873	0.0029543	sp|Q6YXH5|ZHD1_ORYSJ Zinc-finger homeodomain protein 1 OS=Oryza sativa subsp. japonica GN=ZHD1 PE=2 SV=1//1.39665e-70
LOC101216082	12474.2	8108.4	0.62145	0.0083002	sp|P49043|VPE_CITSI Vacuolar-processing enzyme OS=Citrus sinensis PE=2 SV=1//0		LOC101215343	8.81147	46.8868	-2.4117	0.0030387	sp|Q5Z9Z0|BGL24_ORYSJ Beta-glucosidase 24 OS=Oryza sativa subsp. japonica GN=BGLU24 PE=2 SV=1//0
LOC101220920	892.595	290.878	1.6176	0.0083569	sp|Q9SMT7|4CLLA_ARATH Oxalate--CoA ligase OS=Arabidopsis thaliana GN=AAE3 PE=1 SV=1//0		LOC101211250	540.358	1031.23	-0.93237	0.0030537	sp|Q8L633|RNZC_ARATH Ribonuclease Z, chloroplastic OS=Arabidopsis thaliana GN=CPZ PE=2 SV=1//2.25766e-173
LOC101203646	1937.86	1291.05	0.58592	0.0084187			LOC101204726	3756.69	5715.33	-0.60537	0.003054	sp|Q9SYL9|RK13_ARATH 50S ribosomal protein L13, chloroplastic OS=Arabidopsis thaliana GN=RPL13 PE=2 SV=1//1.03886e-113
LOC101202909	950.295	608.867	0.64225	0.0085672	sp|Q9SIH5|FB322_ARATH Probable F-box protein At1g60180 OS=Arabidopsis thaliana GN=At2g36090 PE=2 SV=1//1.83167e-70		LOC101209940	364.158	620.823	-0.76962	0.0030745	sp|Q3T0X9|DPOD4_BOVIN DNA polymerase delta subunit 4 OS=Bos taurus GN=POLD4 PE=1 SV=1//2.19388e-09
LOC101207462	134.732	60.3235	1.1593	0.0085901	sp|Q40316|VESTR_MEDSA Vestitone reductase OS=Medicago sativa PE=1 SV=1//9.5594e-41		LOC101222004	125.544	251.295	-1.0012	0.0030745	sp|P29162|ASOL_TOBAC L-ascorbate oxidase homolog OS=Nicotiana tabacum PE=2 SV=1//0
LOC101217019	245.454	62.6607	1.9698	0.0085901	sp|Q9FUT0|GSTU9_ARATH Glutathione S-transferase U9 OS=Arabidopsis thaliana GN=GSTU9 PE=2 SV=1//3.86906e-62		LOC101210435	3568.22	10031.2	-1.4912	0.0031082
LOC101204522	1047.22	676.093	0.63127	0.0086072	sp|Q05609|CTR1_ARATH Serine/threonine-protein kinase CTR1 OS=Arabidopsis thaliana GN=CTR1 PE=1 SV=1//8.99419e-63		LOC101210160	181.115	337.937	-0.89985	0.0031529	sp|Q8L649|BB_ARATH E3 ubiquitin ligase BIG BROTHER OS=Arabidopsis thaliana GN=BB PE=1 SV=1//2.45694e-76
LOC101219722	47.8406	11.5017	2.0564	0.0086145	sp|O64793|Y1675_ARATH G-type lectin S-receptor-like serine/threonine-protein kinase At1g67520 OS=Arabidopsis thaliana GN=At1g67520 PE=2 SV=3//1.03484e-139		LOC101217203	19.902	84.9352	-2.0935	0.0032315	sp|Q5D892|MER3_ARATH ATP-dependent DNA helicase MER3 homolog OS=Arabidopsis thaliana GN=MER3 PE=2 SV=1//0
CSPIN6	3086.29	2089.46	0.56274	0.0086167	sp|Q9S7Z8|PIN3_ARATH Auxin efflux carrier component 3 OS=Arabidopsis thaliana GN=PIN3 PE=1 SV=1//0		LOC101217126	4374.74	17911.7	-2.0336	0.0032677	sp|Q9S728|PDF1_ARATH Protodermal factor 1 OS=Arabidopsis thaliana GN=PDF1 PE=2 SV=1//1.45692e-45
LOC101218608	2049.96	1328.75	0.62552	0.0086167			LOC101206500	12.8525	55.5075	-2.1106	0.0032771	sp|A7UL74|CTF7_ARATH Protein CHROMOSOME TRANSMISSION FIDELITY 7 OS=Arabidopsis thaliana GN=CTF7 PE=1 SV=1//5.73223e-86
LOC101218281	5033.08	3439.96	0.54905	0.0086483			LOC101218654	106.441	226.628	-1.0903	0.0033505	sp|P32518|DUT_SOLLC Deoxyuridine 5&apos;-triphosphate nucleotidohydrolase OS=Solanum lycopersicum PE=2 SV=1//4.46889e-83
LOC101222998	777.921	490.96	0.66402	0.0087047			LOC101203608	5493.7	8259.49	-0.58828	0.0033625	sp|Q8LB81|GDL79_ARATH GDSL esterase/lipase At5g33370 OS=Arabidopsis thaliana GN=At5g33370 PE=2 SV=1//0
LOC101219789	105.95	19.4594	2.4448	0.0087442	sp|P54152|MSRA_FRAAN Peptide methionine sulfoxide reductase OS=Fragaria ananassa PE=2 SV=2//9.27434e-91		LOC101212245	3962.36	6057.6	-0.61238	0.0033662	sp|Q42967|DCUP_TOBAC Uroporphyrinogen decarboxylase, chloroplastic OS=Nicotiana tabacum GN=DCUP PE=1 SV=1//0
LOC101204232	110.224	45.7127	1.2698	0.0087657	sp|Q39033|PLCD2_ARATH Phosphoinositide phospholipase C 2 OS=Arabidopsis thaliana GN=PLC2 PE=1 SV=1//7.29812e-178		LOC101214733	39.4509	169.838	-2.106	0.0033686	sp|Q40134|RAD51_SOLLC DNA repair protein RAD51 homolog OS=Solanum lycopersicum GN=RAD51 PE=2 SV=1//0
LOC101206524	1002.81	647.372	0.63139	0.008795	sp|Q9FLE8|Y5986_ARATH Uncharacterized protein At5g39865 OS=Arabidopsis thaliana GN=At5g39865 PE=2 SV=1//1.00071e-38		LOC101208570	976.296	1639.17	-0.74757	0.003396	sp|Q9C6X2|SCAM4_ARATH Secretory carrier-associated membrane protein 4 OS=Arabidopsis thaliana GN=SCAMP4 PE=2 SV=1//2.48603e-132
LOC101215984	275.267	150.629	0.86983	0.0088611	sp|P0C5E2|Y1839_ARATH Probable serine/threonine-protein kinase At1g18390 OS=Arabidopsis thaliana GN=At1g18390 PE=2 SV=2//2.12888e-152		LOC101206268	150.332	317.825	-1.0801	0.0034022	sp|Q14181|DPOA2_HUMAN DNA polymerase alpha subunit B OS=Homo sapiens GN=POLA2 PE=1 SV=2//2.69119e-68
LOC105435881	178.462	87.8709	1.0222	0.0088712			LOC101216255	501.42	1093.47	-1.1248	0.003407	sp|P50699|TLPH_ARATH Thaumatin-like protein OS=Arabidopsis thaliana GN=At1g18250 PE=2 SV=2//1.38206e-77
LOC101204523	2055.4	1301.81	0.6589	0.0089046	sp|Q66GR3|BH130_ARATH Transcription factor bHLH130 OS=Arabidopsis thaliana GN=BHLH130 PE=1 SV=1//1.74766e-85		LOC101219367	81.2043	199.266	-1.2951	0.003439	sp|Q9SJW9|CDT1A_ARATH CDT1-like protein a, chloroplastic OS=Arabidopsis thaliana GN=CDT1A PE=1 SV=1//2.0103e-37
LOC101204653	474.732	284.735	0.7375	0.0089124	sp|Q9SX20|PTR18_ARATH Protein NRT1/ PTR FAMILY 3.1 OS=Arabidopsis thaliana GN=NPF3.1 PE=2 SV=1//0		LOC101207920	421.276	796.977	-0.91977	0.0034425	sp|O22468|MSI2_ARATH WD-40 repeat-containing protein MSI2 OS=Arabidopsis thaliana GN=MSI2 PE=2 SV=1//0
LOC101212230	2502.88	1536.35	0.70408	0.0089343	sp|P19135|PER2_CUCSA Peroxidase 2 (Fragment) OS=Cucumis sativus PE=2 SV=1//1.96191e-117		LOC101209119	1049.42	1993.48	-0.9257	0.0034425	sp|Q84MA9|Y1063_ARATH Inactive leucine-rich repeat receptor-like serine/threonine-protein kinase At1g60630 OS=Arabidopsis thaliana GN=At1g60630 PE=2 SV=1//0
LOC101218831	1638.53	1085.43	0.59413	0.0090108	sp|Q9LU91|SKI14_ARATH F-box protein SKIP14 OS=Arabidopsis thaliana GN=SKIP14 PE=1 SV=1//1.77927e-20		LOC101205925	2012.89	3082.11	-0.61465	0.0034426	sp|Q9LXJ0|FTZ22_ARATH Cell division protein FtsZ homolog 2-2, chloroplastic OS=Arabidopsis thaliana GN=FTSZ2-2 PE=1 SV=1//0
LOC101214816	2326.49	1474.63	0.6578	0.0090111	sp|Q9FHH8|COL5_ARATH Zinc finger protein CONSTANS-LIKE 5 OS=Arabidopsis thaliana GN=COL5 PE=2 SV=2//6.97139e-97		LOC101210781	1815.06	3274.32	-0.85118	0.003446	sp|P52410|KASC1_ARATH 3-oxoacyl-[acyl-carrier-protein] synthase I, chloroplastic OS=Arabidopsis thaliana GN=KAS1 PE=2 SV=2//0
LOC101205765	1696.23	1124.41	0.59317	0.0090585	sp|Q9SKX5|PAO2_ARATH Probable polyamine oxidase 2 OS=Arabidopsis thaliana GN=PAO2 PE=2 SV=1//0		LOC105435186	2.18529	27.6341	-3.6606	0.0034633
LOC101219117	2216.84	1493.26	0.57004	0.0092704	sp|Q52K82|CML21_ARATH Probable calcium-binding protein CML21 OS=Arabidopsis thaliana GN=CML21 PE=2 SV=1//3.71933e-90		LOC101217217	118.942	239.391	-1.0091	0.003468	sp|B3DNN5|CDC16_ARATH Anaphase-promoting complex subunit 6 OS=Arabidopsis thaliana GN=APC6 PE=2 SV=1//0
LOC101220889	67.2021	21.6225	1.636	0.009344	sp|P19244|HSP41_PEA 22.7 kDa class IV heat shock protein OS=Pisum sativum GN=HSP22.7 PE=2 SV=1//1.02913e-39		LOC101222802	241.502	428.385	-0.82687	0.0034833
LOC101221948	841.86	464.554	0.85773	0.0094282	sp|Q43314|DHE1_ARATH Glutamate dehydrogenase 1 OS=Arabidopsis thaliana GN=GDH1 PE=2 SV=1//0		LOC101205559	14061.5	21048.7	-0.58198	0.003569	sp|Q9C5R8|BAS1B_ARATH 2-Cys peroxiredoxin BAS1-like, chloroplastic OS=Arabidopsis thaliana GN=At5g06290 PE=2 SV=3//4.47612e-131
LOC101205522	2291.4	1548.41	0.56545	0.0094354	sp|O22757|MLO8_ARATH MLO-like protein 8 OS=Arabidopsis thaliana GN=MLO8 PE=1 SV=2//0		LOC101217811	722.297	1429.99	-0.98534	0.0035885	sp|Q9SR92|STR10_ARATH Rhodanese-like domain-containing protein 10 OS=Arabidopsis thaliana GN=STR10 PE=2 SV=1//1.02793e-72
LOC101211016	225.762	100.786	1.1635	0.0094566			LOC101218611	124.088	246.61	-0.99086	0.0036271	sp|Q41951|TIP21_ARATH Aquaporin TIP2-1 OS=Arabidopsis thaliana GN=TIP2-1 PE=1 SV=2//6.42534e-116
LOC101211969	491.463	296.682	0.72817	0.0094683	sp|Q9SHY2|YSL7_ARATH Probable metal-nicotianamine transporter YSL7 OS=Arabidopsis thaliana GN=YSL7 PE=2 SV=1//0		LOC101219022	15.5782	60.9539	-1.9682	0.0036799	sp|Q0VBD2|MCM10_MOUSE Protein MCM10 homolog OS=Mus musculus GN=Mcm10 PE=2 SV=1//3.38977e-30
LOC101220957	414.489	244.588	0.76098	0.0094683	sp|Q8LE94|RING3_ARATH E3 ubiquitin-protein ligase At3g02290 OS=Arabidopsis thaliana GN=At3g02290 PE=2 SV=1//1.47587e-16		LOC101211778	28.2198	85.8922	-1.6058	0.003714
LOC101221306	3211.16	1098.06	1.5481	0.0094713	sp|Q8VY90|EF105_ARATH Ethylene-responsive transcription factor ERF105 OS=Arabidopsis thaliana GN=ERF105 PE=2 SV=1//1.43385e-51		LOC101221367	11.7715	52.4962	-2.1569	0.0037184
LOC101203309	3287.58	2238.3	0.55463	0.0095071	sp|F8WKW0|UGT1_GARJA Crocetin glucosyltransferase, chloroplastic OS=Gardenia jasminoides GN=UGT75L6 PE=1 SV=1//5.07437e-149		LOC101215979	1212.25	1879.43	-0.6326	0.0037233	sp|Q08298|RD22_ARATH Dehydration-responsive protein RD22 OS=Arabidopsis thaliana GN=RD22 PE=2 SV=1//5.13263e-91
Novel00105	913.456	572.274	0.67463	0.0095139	hypothetical protein Csa_2G359970 [Cucumis sativus]		LOC101222856	431.567	713.391	-0.72511	0.0037294	sp|Q9LS40|ASPG1_ARATH Protein ASPARTIC PROTEASE IN GUARD CELL 1 OS=Arabidopsis thaliana GN=ASPG1 PE=1 SV=1//2.69453e-175
LOC101214213	379.076	209.257	0.85721	0.0095284	sp|P0C8L4|Y4648_ARATH Uncharacterized protein At4g26485 OS=Arabidopsis thaliana GN=At4g26485 PE=4 SV=1//3.47121e-56		LOC101203474	1288.39	1996.29	-0.63175	0.0037458	sp|Q9M9S3|WHY1_ARATH Single-stranded DNA-binding protein WHY1, chloroplastic OS=Arabidopsis thaliana GN=WHY1 PE=1 SV=1//1.50029e-108
LOC101206167	2002.58	1202.59	0.73571	0.0095928	sp|O24621|SIGC_ARATH RNA polymerase sigma factor sigC OS=Arabidopsis thaliana GN=SIGC PE=2 SV=1//4.42107e-124		LOC101212931	303.651	521.147	-0.77928	0.0037572	sp|Q9ZNT1|NB5R1_ARATH NADH--cytochrome b5 reductase 1 OS=Arabidopsis thaliana GN=CBR1 PE=1 SV=1//4.63486e-142
LOC101211698	1960.96	1224.66	0.67918	0.0095928	sp|P51273|YCF36_PORPU Uncharacterized protein ycf36 OS=Porphyra purpurea GN=ycf36 PE=3 SV=1//3.347e-36		LOC101215891	23.8727	95.7953	-2.0046	0.0037992	sp|O23305|Y4449_ARATH FHA domain-containing protein At4g14490 OS=Arabidopsis thaliana GN=At4g14490 PE=1 SV=1//6.59298e-41
LOC101214431	4089.72	2417.89	0.75825	0.0095928	sp|Q6DBP4|PAE8_ARATH Pectin acetylesterase 8 OS=Arabidopsis thaliana GN=PAE8 PE=2 SV=1//0		LOC101220786	369.44	759.363	-1.0395	0.0038461	sp|Q9LIK0|PKP1_ARATH Plastidial pyruvate kinase 1, chloroplastic OS=Arabidopsis thaliana GN=PKP1 PE=1 SV=1//0
LOC101213740	365.592	212.171	0.78501	0.0097908			LOC101208808	1165.32	1812.55	-0.6373	0.0038744	sp|Q94A68|Y1669_ARATH Uncharacterized oxidoreductase At1g06690, chloroplastic OS=Arabidopsis thaliana GN=At1g06690 PE=2 SV=1//2.90563e-20
LOC101222864	499.556	105.472	2.2438	0.0097908	sp|Q9SGP2|HSL1_ARATH Receptor-like protein kinase HSL1 OS=Arabidopsis thaliana GN=HSL1 PE=2 SV=1//0		LOC101204386	2110.54	4626.78	-1.1324	0.0038816	sp|Q9T0I5|PRP4_ARATH Proline-rich protein 4 OS=Arabidopsis thaliana GN=PRP4 PE=2 SV=1//2.176e-34
LOC101205379	1571.64	905.637	0.79526	0.0098103			LOC101207080	2229.09	3385.11	-0.60275	0.0038827	sp|Q7Y1W1|TIC56_ARATH Protein TIC 56, chloroplastic OS=Arabidopsis thaliana GN=TIC56 PE=1 SV=1//0
LOC101206984	434.744	259.612	0.74381	0.0098167	sp|Q9STW5|MACP2_ARATH MACPF domain-containing protein At4g24290 OS=Arabidopsis thaliana GN=At4g24290 PE=2 SV=1//4.99986e-149		LOC101205436	932.338	1461.81	-0.64883	0.0039062	sp|Q9SYG7|AL7B4_ARATH Aldehyde dehydrogenase family 7 member B4 OS=Arabidopsis thaliana GN=ALDH7B4 PE=2 SV=3//0
LOC101212503	985.966	639.414	0.62479	0.0098167	sp|Q9ZTX9|ARFD_ARATH Auxin response factor 4 OS=Arabidopsis thaliana GN=ARF4 PE=1 SV=1//0		LOC101221538	95.725	283.494	-1.5664	0.0039346
LOC101216632	31.3689	5.01152	2.646	0.0098419			LOC101211578	56.9801	227.106	-1.9948	0.003969	sp|Q39071|CCA21_ARATH Cyclin-A2-1 OS=Arabidopsis thaliana GN=CYCA2-1 PE=2 SV=3//3.68652e-128
LOC101212972	146.337	7.8925	4.2127	0.0098611	sp|Q9SX25|CXE6_ARATH Probable carboxylesterase 6 OS=Arabidopsis thaliana GN=CXE6 PE=2 SV=1//1.98273e-47		LOC101204872	5087.32	7630.97	-0.58496	0.003972	sp|Q8W463|RK191_ARATH 50S ribosomal protein L19-1, chloroplastic OS=Arabidopsis thaliana GN=At4g17560 PE=2 SV=1//3.39053e-52
LOC101213967	2128.42	1374.73	0.63063	0.0099075	sp|Q0WPQ2|ETR2_ARATH Ethylene receptor 2 OS=Arabidopsis thaliana GN=ETR2 PE=1 SV=2//0		LOC105434559	782.244	2460.78	-1.6534	0.0039954
LOC101220226	2804.82	1747.7	0.68245	0.010174	sp|O49675|CCD4_ARATH Probable carotenoid cleavage dioxygenase 4, chloroplastic OS=Arabidopsis thaliana GN=CCD4 PE=1 SV=1//0		LOC101221505	932.13	1567.55	-0.74991	0.0040006	sp|Q84JF5|PTA14_ARATH Protein PLASTID TRANSCRIPTIONALLY ACTIVE 14 OS=Arabidopsis thaliana GN=PTAC14 PE=1 SV=1//0
LOC101217296	27.5856	3.54399	2.9605	0.010203	sp|Q9SHB5|WRK55_ARATH WRKY transcription factor 55 OS=Arabidopsis thaliana GN=WRKY55 PE=2 SV=1//4.1488e-48		LOC105435177	12.8525	54.3771	-2.081	0.0040006	sp|Q9LX14|UFC_ARATH Protein UPSTREAM OF FLC OS=Arabidopsis thaliana GN=UFC PE=2 SV=1//5.90563e-13
WRKY34	1440.47	225.806	2.6734	0.010229	sp|Q93WU8|WRK54_ARATH Probable WRKY transcription factor 54 OS=Arabidopsis thaliana GN=WRKY54 PE=2 SV=2//2.3335e-26		LOC101216861	1026.73	1904.76	-0.89155	0.0040732	sp|Q9LVA0|BAG7_ARATH BAG family molecular chaperone regulator 7 OS=Arabidopsis thaliana GN=BAG7 PE=1 SV=1//7.31411e-81
LOC101208051	220.074	115.516	0.9299	0.010246			LOC101205753	2288.4	3469.17	-0.60025	0.0040931	sp|Q9SGD6|AROD6_ARATH Arogenate dehydratase/prephenate dehydratase 6, chloroplastic OS=Arabidopsis thaliana GN=ADT6 PE=1 SV=1//0
LOC101210455	734.332	465.89	0.65644	0.01027	sp|Q9ZUH1|Y2424_ARATH BTB/POZ domain-containing protein At2g24240 OS=Arabidopsis thaliana GN=At2g24240 PE=2 SV=1//0		LOC101204959	8.29443	44.2777	-2.4164	0.0040945	sp|Q5M7C8|HORM1_XENLA HORMA domain-containing protein 1 OS=Xenopus laevis GN=hormad1 PE=2 SV=1//3.99428e-23
LOC101211425	107.123	44.4844	1.2679	0.010277	sp|Q8L612|MACP1_ARATH MACPF domain-containing protein At1g14780 OS=Arabidopsis thaliana GN=At1g14780 PE=2 SV=1//0		LOC101203506	6002.19	10277.9	-0.77599	0.0040989	sp|Q766C3|NEP1_NEPGR Aspartic proteinase nepenthesin-1 OS=Nepenthes gracilis GN=nep1 PE=1 SV=1//3.83899e-40
LOC101219720	2779.34	1895.74	0.55198	0.010279	sp|Q9STX3|GID2_ARATH F-box protein GID2 OS=Arabidopsis thaliana GN=GID2 PE=1 SV=1//1.53245e-54		LOC101216006	461.667	859.833	-0.8972	0.0041087
LOC101207314	3068.4	2084.45	0.55782	0.010336	sp|P29602|CPC_CUCSA Cucumber peeling cupredoxin OS=Cucumis sativus PE=1 SV=3//2.45562e-18		LOC101217401	206.347	821.261	-1.9928	0.0041087
LOC101220378	232.105	124.126	0.90298	0.010374	sp|Q9SRE5|Y1666_ARATH Uncharacterized protein At1g76660 OS=Arabidopsis thaliana GN=At1g76660 PE=2 SV=1//1.29702e-24		LOC101206056	1729.52	2634.62	-0.60722	0.0042048	sp|Q339N5|CSLH1_ORYSJ Cellulose synthase-like protein H1 OS=Oryza sativa subsp. japonica GN=CSLH1 PE=2 SV=2//1.7436e-162
Novel00280	1535.38	201.747	2.928	0.010502	peroxidase 2-like precursor [Cucumis sativus]>gi|167533|gb|AAA33129.1| peroxidase [Cucumis sativus]>gi|700198939|gb|KGN54097.1| Peroxidase [Cucumis sativus]		LOC101222468	1864.71	4318.77	-1.2117	0.0042182	sp|Q43077|AMO_PEA Primary amine oxidase OS=Pisum sativum PE=1 SV=1//0
LOC101210705	8291.67	5059.13	0.71277	0.010653	sp|P17407|21KD_DAUCA 21 kDa protein OS=Daucus carota PE=2 SV=1//1.34952e-57		LOC105435449	518.224	1009.4	-0.96184	0.004241	sp|Q0WP01|PTR9_ARATH Protein NRT1/ PTR FAMILY 5.10 OS=Arabidopsis thaliana GN=NPF5.10 PE=2 SV=1//0
LOC105436089	123.336	53.9533	1.1928	0.010769	sp|F8WKW1|UGT2_GARJA 7-deoxyloganetin glucosyltransferase OS=Gardenia jasminoides GN=UGT85A24 PE=1 SV=1//0		LOC101209812	101.177	269.797	-1.415	0.0042482	sp|Q9FLN0|GLIP1_ARATH GDSL esterase/lipase 1 OS=Arabidopsis thaliana GN=GLIP1 PE=1 SV=1//1.19529e-86
LOC101220855	1421.47	481.48	1.5618	0.010826	sp|Q6NQG7|ATL78_ARATH RING-H2 finger protein ATL78 OS=Arabidopsis thaliana GN=ATL78 PE=2 SV=1//1.89034e-56		LOC101205804	459.035	893.511	-0.96088	0.0042966	sp|Q93ZB9|FACR3_ARATH Fatty acyl-CoA reductase 3 OS=Arabidopsis thaliana GN=FAR3 PE=2 SV=1//0
LOC105435427	217.911	114.603	0.9271	0.010826			LOC101213727	188.752	345.753	-0.87325	0.0043614
LOC101205271	4360.54	2998.48	0.54028	0.010918	sp|Q8G6C6|DNAJ_BIFLO Chaperone protein DnaJ OS=Bifidobacterium longum (strain NCC 2705) GN=dnaJ PE=3 SV=1//9.03903e-08		LOC101222026	53.3375	128.963	-1.2737	0.0043844	sp|Q9LSB1|GUX1_ARATH UDP-glucuronate:xylan alpha-glucuronosyltransferase 1 OS=Arabidopsis thaliana GN=GUX1 PE=2 SV=1//0
LOC101210272	376.803	147.217	1.3559	0.010945	sp|B8XCH5|QKY_ARATH Protein QUIRKY OS=Arabidopsis thaliana GN=QKY PE=2 SV=1//0		LOC101206371	80.7591	175.067	-1.1162	0.004496	sp|Q3E9B8|AB23G_ARATH ABC transporter G family member 23 OS=Arabidopsis thaliana GN=ABCG23 PE=2 SV=1//0
LOC101211300	929.906	494.828	0.91016	0.010977			LOC101220741	0	16.5784	#NAME?	0.004496
LOC101207833	2746.09	1871.33	0.55331	0.011008			LOC101210465	22.1107	161.141	-2.8655	0.004504
LOC101204709	1111.18	727.307	0.61145	0.011064	sp|Q9HCG7|GBA2_HUMAN Non-lysosomal glucosylceramidase OS=Homo sapiens GN=GBA2 PE=1 SV=2//8.33743e-178		LOC101218706	617.595	986.416	-0.67554	0.0046297
LOC101220018	849.634	522.997	0.70004	0.011148	sp|O23661|ARFC_ARATH Auxin response factor 3 OS=Arabidopsis thaliana GN=ARF3 PE=1 SV=2//1.58015e-175		LOC105435210	3.33652	30.4062	-3.188	0.0046314
LOC101214396	2136.26	1443.42	0.5656	0.011177	sp|O24606|EIN3_ARATH Protein ETHYLENE INSENSITIVE 3 OS=Arabidopsis thaliana GN=EIN3 PE=1 SV=1//0		LOC101215229	1503.47	2706.55	-0.84816	0.0046394	sp|Q8VZ80|PLT5_ARATH Polyol transporter 5 OS=Arabidopsis thaliana GN=PLT5 PE=1 SV=2//0
LOC101206713	19.8317	1.36974	3.8558	0.011227			LOC101216304	113.96	233.173	-1.0329	0.0046614	sp|Q6NZP1|ZRAB3_MOUSE DNA annealing helicase and endonuclease ZRANB3 OS=Mus musculus GN=Zranb3 PE=1 SV=1//3.18197e-28
LOC101208604	131.536	59.7582	1.1383	0.011321			LOC101207295	124.534	242.936	-0.96404	0.0047786	sp|Q9FIE3|VIN3_ARATH Protein VERNALIZATION INSENSITIVE 3 OS=Arabidopsis thaliana GN=VIN3 PE=1 SV=2//1.75692e-92
LOC101206520	36.2331	5.68565	2.6719	0.011365			LOC101206943	448.299	733.121	-0.70959	0.0048076	sp|F4IW47|TKTC2_ARATH Transketolase-2, chloroplastic OS=Arabidopsis thaliana GN=TKL-2 PE=2 SV=1//0
LOC101213894	129	58.3559	1.1444	0.011372	sp|Q8W1Y3|KP1_ARATH Kinesin KP1 OS=Arabidopsis thaliana GN=KP1 PE=1 SV=2//1.77058e-169		Novel00136	205.246	367.213	-0.83926	0.0048286	hypothetical protein Csa_2G360640 [Cucumis sativus]
LOC101213303	1531.19	1023.72	0.58084	0.011375	sp|Q9SD85|F3PH_ARATH Flavonoid 3&apos;-monooxygenase OS=Arabidopsis thaliana GN=CYP75B1 PE=1 SV=1//7.70597e-110		LOC101213519	120.655	321.858	-1.4155	0.0048428	sp|Q94B08|GCP1_ARATH Germination-specific cysteine protease 1 OS=Arabidopsis thaliana GN=GCP1 PE=2 SV=2//2.36103e-153
LOC101215903	483.289	293.639	0.71884	0.011375	sp|Q9LD37|CNG20_ARATH Probable cyclic nucleotide-gated ion channel 20, chloroplastic OS=Arabidopsis thaliana GN=CNGC20 PE=2 SV=1//0		LOC101203385	1112.09	1720.45	-0.62951	0.0048623	sp|P82715|PPD5_ARATH PsbP domain-containing protein 5, chloroplastic OS=Arabidopsis thaliana GN=PPD5 PE=1 SV=3//6.73355e-124
LOC105434885	754.098	399.545	0.9164	0.011375			LOC101218579	27.6559	83.0876	-1.587	0.0048675	sp|O95372|LYPA2_HUMAN Acyl-protein thioesterase 2 OS=Homo sapiens GN=LYPLA2 PE=1 SV=1//1.22954e-29
LOC101218675	388.293	182.775	1.0871	0.011551	sp|Q9SQL2|CB24_PEA Chlorophyll a-b binding protein P4, chloroplastic OS=Pisum sativum GN=lhcA-P4 PE=1 SV=1//3.58397e-152		LOC101219060	6045.37	8986.39	-0.57191	0.0048738	sp|P31165|RK15_PEA 50S ribosomal protein L15, chloroplastic (Fragment) OS=Pisum sativum GN=RPL15 PE=2 SV=1//1.3638e-95
LOC101205472	523.869	322.827	0.69844	0.011552			LOC101210755	20.5127	69.705	-1.7647	0.0048921	sp|Q9SMV7|MSH7_ARATH DNA mismatch repair protein MSH7 OS=Arabidopsis thaliana GN=MSH7 PE=1 SV=1//0
LOC101216292	477.511	291.671	0.71119	0.011553			LOC101213923	188.257	423.502	-1.1697	0.0049296	sp|Q8W103|CHR24_ARATH Protein CHROMATIN REMODELING 24 OS=Arabidopsis thaliana GN=CHR24 PE=2 SV=1//0
LOC101216326	4262.42	2879.15	0.56603	0.011657	sp|Q9SSE5|COL9_ARATH Zinc finger protein CONSTANS-LIKE 9 OS=Arabidopsis thaliana GN=COL9 PE=2 SV=1//2.25548e-121		LOC101206632	3937.81	5882.86	-0.57912	0.0049459	sp|Q9XJ27|RR9_ARATH 30S ribosomal protein S9, chloroplastic OS=Arabidopsis thaliana GN=RPS9 PE=2 SV=1//1.07167e-75
LOC101219998	66.9428	21.8292	1.6167	0.011751	sp|Q39224|SRG1_ARATH Protein SRG1 OS=Arabidopsis thaliana GN=SRG1 PE=2 SV=1//1.475e-53		LOC101202830	35489.7	78619.4	-1.1475	0.004989	sp|P85894|LTP1_MORNI Non-specific lipid-transfer protein 1 OS=Morus nigra PE=1 SV=1//1.73293e-31
LOC101205739	1229.03	615.217	0.99836	0.012134	sp|Q9SCP2|PLY12_ARATH Probable pectate lyase 12 OS=Arabidopsis thaliana GN=At3g53190 PE=2 SV=2//0		LOC101214033	287.743	491.48	-0.77235	0.004989	sp|P19892|RAA5E_ARATH Ras-related protein RABA5e OS=Arabidopsis thaliana GN=RABA5E PE=2 SV=1//5.42922e-115
LOC101222198	447.977	124.377	1.8487	0.012134	sp|Q8L9T5|ATL2_ARATH RING-H2 finger protein ATL2 OS=Arabidopsis thaliana GN=ATL2 PE=2 SV=2//1.58224e-34		LOC101207193	387.3	639.707	-0.72396	0.0049907	sp|Q9FH05|SCP42_ARATH Serine carboxypeptidase-like 42 OS=Arabidopsis thaliana GN=SCPL42 PE=2 SV=1//0
LOC101212015	2100.91	1354.22	0.63356	0.012162	sp|Q8GYN5|RIN4_ARATH RPM1-interacting protein 4 OS=Arabidopsis thaliana GN=RIN4 PE=1 SV=1//3.5925e-07		LOC101210836	646.66	1026.07	-0.66606	0.0049907	sp|Q9SL79|CAF1P_ARATH CRS2-associated factor 1, chloroplastic OS=Arabidopsis thaliana GN=At2g20020 PE=2 SV=2//0
LOC101214461	1651.17	1104.41	0.58022	0.012162	sp|Q40294|AOX1_MANIN Ubiquinol oxidase, mitochondrial OS=Mangifera indica GN=AOMI 1 PE=1 SV=2//1.45839e-168		LOC101219011	3718.21	5902.34	-0.66668	0.0050375	sp|O49545|BAME1_ARATH Leucine-rich repeat receptor-like serine/threonine-protein kinase BAM1 OS=Arabidopsis thaliana GN=BAM1 PE=1 SV=1//0
LOC101209417	2815.24	1925.43	0.54808	0.012212	sp|P42751|CCD11_ARATH Cyclin-D1-1 OS=Arabidopsis thaliana GN=CYCD1-1 PE=1 SV=3//1.8748e-108		LOC101218923	3648.02	5450.2	-0.57919	0.0051438	sp|Q9ASS6|PNSL5_ARATH Photosynthetic NDH subunit of lumenal location 5, chloroplastic OS=Arabidopsis thaliana GN=PNSL5 PE=1 SV=1//1.0682e-106
LOC101218856	24.1319	2.77208	3.1219	0.012218	sp|P45732|PALY_STYHU Phenylalanine ammonia-lyase OS=Stylosanthes humilis GN=PAL17.1 PE=2 SV=1//1.37671e-106		LOC101207978	39.9679	117.418	-1.5547	0.0051539	sp|Q8LPG9|IQD14_ARATH Protein IQ-DOMAIN 14 OS=Arabidopsis thaliana GN=IQD14 PE=1 SV=1//2.35377e-16
LOC101216451	111.375	36.5052	1.6093	0.012257			LOC101218716	2013.12	4470.36	-1.151	0.005161	sp|Q8VZW3|CFI3_ARATH Probable chalcone--flavonone isomerase 3 OS=Arabidopsis thaliana GN=CHI3 PE=1 SV=1//1.23344e-65
LOC101203868	360.283	212.486	0.76177	0.012274			LOC101222582	6895.9	10230.2	-0.56902	0.005202	sp|P29344|RR1_SPIOL 30S ribosomal protein S1, chloroplastic OS=Spinacia oleracea GN=RPS1 PE=1 SV=1//0
LOC101212626	83.9799	18.3504	2.1942	0.012282			LOC101216674	0.540465	19.5787	-5.1789	0.0052321	sp|Q9STJ6|BH126_ARATH Transcription factor bHLH126 OS=Arabidopsis thaliana GN=BHLH126 PE=2 SV=1//3.14361e-27
LOC101220426	686.186	435.311	0.65655	0.012441	sp|Q84WF5|VAMPL_ARATH Probable VAMP-like protein At1g33475 OS=Arabidopsis thaliana GN=At1g33475 PE=2 SV=1//5.88394e-58		LOC101218591	36.5611	99.2089	-1.4402	0.0052321	sp|Q41253|RAC13_GOSHI Rac-like GTP-binding protein RAC13 OS=Gossypium hirsutum GN=RAC13 PE=2 SV=1//2.67261e-118
LOC101206615	1019.24	471.067	1.1135	0.012552	sp|Q9SN23|LBD38_ARATH LOB domain-containing protein 38 OS=Arabidopsis thaliana GN=LBD38 PE=2 SV=1//3.78369e-72		LOC101213351	18.821	65.8676	-1.8072	0.0052492
LOC101210967	189.152	98.3392	0.94371	0.01272	sp|Q6WNQ8|C81E8_MEDTR Cytochrome P450 81E8 OS=Medicago truncatula GN=CYP81E8 PE=2 SV=1//2.56902e-169		LOC101212208	1877.81	2834.73	-0.59416	0.005256	sp|Q93ZB6|DCUP1_ARATH Uroporphyrinogen decarboxylase 1, chloroplastic OS=Arabidopsis thaliana GN=HEME1 PE=2 SV=2//0
LOC101217529	382.158	227.857	0.74604	0.01286			Novel00263	38.2528	124.332	-1.7006	0.0052824
LOC101221128	503.777	309.674	0.70204	0.012894	sp|Q9LZM8|BLH9_ARATH BEL1-like homeodomain protein 9 OS=Arabidopsis thaliana GN=BLH9 PE=1 SV=1//1.81561e-79		LOC101214753	95.7734	206.038	-1.1052	0.0052867	sp|Q9XFH4|DDM1_ARATH ATP-dependent DNA helicase DDM1 OS=Arabidopsis thaliana GN=DDM1 PE=1 SV=1//0
LOC101205542	1188.01	789.543	0.58946	0.012959	sp|Q6Z2W3|ARFE_ORYSJ Auxin response factor 5 OS=Oryza sativa subsp. japonica GN=ARF5 PE=2 SV=2//4.80305e-69		LOC101214546	628.12	994.689	-0.66321	0.0053119	sp|B9I2J6|AXEP_POPTR L-Ala-D/L-amino acid epimerase OS=Populus trichocarpa GN=POPTR_0012s05040g PE=3 SV=2//1.35685e-144
LOC101206827	2009.22	1366.14	0.55653	0.012959	sp|O22797|GLTP1_ARATH Glycolipid transfer protein 1 OS=Arabidopsis thaliana GN=GLTP1 PE=2 SV=1//4.10633e-111		Novel00092	18.7039	65.7373	-1.8134	0.0053215
LOC101202747	46.9003	12.0669	1.9585	0.012982	sp|Q9LZD3|E70A1_ARATH Exocyst complex component EXO70A1 OS=Arabidopsis thaliana GN=EXO70A1 PE=1 SV=1//4.63329e-60		LOC101212113	6326.33	9384.44	-0.5689	0.0053332	sp|O80360|RK3_TOBAC 50S ribosomal protein L3, chloroplastic (Fragment) OS=Nicotiana tabacum GN=RPL3 PE=2 SV=1//3.90724e-120
LOC101209089	1031.29	566.764	0.86363	0.012984			LOC101217806	485.043	940.499	-0.95531	0.0053332
Novel00274	17.5526	0.8697	4.335	0.013022	PREDICTED: GATA zinc finger domain-containing protein 10-like [Cucumis melo]		LOC105435584	59.7762	138.225	-1.2094	0.005385
LOC101204060	9446.17	5841.19	0.69347	0.013369	sp|Q0D3J9|C3H53_ORYSJ Zinc finger CCCH domain-containing protein 53 OS=Oryza sativa subsp. japonica GN=Os07g0682400 PE=2 SV=1//4.61549e-130		LOC101210383	207.689	368.441	-0.82701	0.0054811	sp|Q9FPS7|UBP20_ARATH Ubiquitin carboxyl-terminal hydrolase 20 OS=Arabidopsis thaliana GN=UBP20 PE=2 SV=1//4.98551e-115
LOC105434615	381.169	194.419	0.97126	0.013369			LOC101214667	2026.98	3052.44	-0.59063	0.0055471	sp|P55826|PPOC_ARATH Protoporphyrinogen oxidase 1, chloroplastic OS=Arabidopsis thaliana GN=PPOX1 PE=1 SV=1//0
LOC101207038	23.943	0.467446	5.6787	0.013709	sp|P13088|AUX22_SOYBN Auxin-induced protein AUX22 OS=Glycine max GN=AUX22 PE=2 SV=1//2.93006e-55		LOC101221140	327.618	548.455	-0.74336	0.0055711
LOC101207661	104.349	20.8943	2.3202	0.013747	sp|O65924|Y2921_ARATH Putative leucine-rich repeat receptor-like protein kinase At2g19210 OS=Arabidopsis thaliana GN=At2g19210 PE=3 SV=1//0		LOC101210717	52.1628	213.507	-2.0332	0.0056031	sp|O00311|CDC7_HUMAN Cell division cycle 7-related protein kinase OS=Homo sapiens GN=CDC7 PE=1 SV=1//5.90456e-24
LOC101219669	980.093	645.306	0.60293	0.013747	sp|Q8RXG3|M2K5_ARATH Mitogen-activated protein kinase kinase 5 OS=Arabidopsis thaliana GN=MKK5 PE=1 SV=2//3.98482e-152		LOC101221526	2406.9	4037.1	-0.74614	0.0056166	sp|O80823|C86A8_ARATH Cytochrome P450 86A8 OS=Arabidopsis thaliana GN=CYP86A8 PE=2 SV=1//0
LOC101214823	1927.03	1308.32	0.55866	0.013806	sp|Q9SSU8|PSY_DAUCA Phytoene synthase, chloroplastic OS=Daucus carota GN=PSY PE=2 SV=1//0		LOC101209516	107.873	236.076	-1.1299	0.0056341	sp|Q9C9C4|ENO1_ARATH Enolase 1, chloroplastic OS=Arabidopsis thaliana GN=ENO1 PE=1 SV=1//0
LOC101218366	1492.31	446.882	1.7396	0.013806	sp|Q9SAH7|WRK40_ARATH Probable WRKY transcription factor 40 OS=Arabidopsis thaliana GN=WRKY40 PE=1 SV=1//3.59717e-82		LOC101221707	1892.16	3377.05	-0.83573	0.0056374	sp|B9HBA8|ACCC1_POPTR Biotin carboxylase 1, chloroplastic OS=Populus trichocarpa GN=POPTRDRAFT_831870 PE=2 SV=1//0
Novel00052	126.627	36.0163	1.8139	0.013806			LOC101213450	596.662	948.857	-0.66928	0.0056592	sp|Q9LQT8|GAI_ARATH DELLA protein GAI OS=Arabidopsis thaliana GN=GAI PE=1 SV=1//3.0562e-129
LOC101203649	385.516	220.781	0.80418	0.01401	sp|Q9CAN1|RBL2_ARATH RHOMBOID-like protein 2 OS=Arabidopsis thaliana GN=RBL2 PE=1 SV=1//1.15135e-116		LOC101209244	70.4434	179.872	-1.3524	0.0056595	sp|P24465|C71A1_PERAE Cytochrome P450 71A1 OS=Persea americana GN=CYP71A1 PE=1 SV=2//1.73254e-139
LOC101204981	4205.4	2548.38	0.72266	0.014013			LOC101217257	314.198	605.159	-0.94564	0.0056731	sp|O48922|C98A2_SOYBN Cytochrome P450 98A2 OS=Glycine max GN=CYP98A2 PE=2 SV=1//0
LOC101218177	95.4438	20.8943	2.1915	0.014024	sp|Q9FGZ4|WRK48_ARATH Probable WRKY transcription factor 48 OS=Arabidopsis thaliana GN=WRKY48 PE=2 SV=1//8.30113e-46		LOC101223088	539.611	863.183	-0.67775	0.0056908
LOC101206683	83.1568	31.6893	1.3918	0.014087	sp|Q9H201|EPN3_HUMAN Epsin-3 OS=Homo sapiens GN=EPN3 PE=2 SV=1//6.55774e-11		LOC101208374	110.129	245.566	-1.1569	0.0057061	sp|Q9MA60|FH11_ARATH Formin-like protein 11 OS=Arabidopsis thaliana GN=FH11 PE=2 SV=1//0
LOC105434597	1869.17	627.079	1.5757	0.014133	sp|Q94LX1|CLH1_CITUN Chlorophyllase-1, chloroplastic OS=Citrus unshiu PE=2 SV=1//1.56733e-47		LOC101221181	1055.93	1621.61	-0.61891	0.0057107	sp|Q94K75|RHON1_ARATH Rho-N domain-containing protein 1, chloroplastic OS=Arabidopsis thaliana GN=RHON1 PE=1 SV=1//3.21493e-59
LOC101215511	1104.46	734.177	0.58914	0.014205	sp|Q9LPS1|HXK3_ARATH Hexokinase-3 OS=Arabidopsis thaliana GN=At1g50460 PE=1 SV=1//0		LOC101203129	6538.34	11730.5	-0.84327	0.0057175	sp|Q42699|METE_CATRO 5-methyltetrahydropteroyltriglutamate--homocysteine methyltransferase OS=Catharanthus roseus GN=METE PE=2 SV=1//0
LOC101203342	2396.39	1383.04	0.79303	0.014289	sp|P07369|CB2G_SOLLC Chlorophyll a-b binding protein 3C, chloroplastic OS=Solanum lycopersicum GN=CAB3C PE=3 SV=1//6.58363e-164		LOC101203869	35.5271	96.4694	-1.4412	0.0057784	sp|Q0UPV4|PSF3_PHANO DNA replication complex GINS protein PSF3 OS=Phaeosphaeria nodorum (strain SN15 / ATCC MYA-4574 / FGSC 10173) GN=PSF3 PE=3 SV=1//8.12319e-19
LOC101210416	407.797	138.889	1.5539	0.014292	sp|P0CH30|RING1_GOSHI E3 ubiquitin-protein ligase RING1 OS=Gossypium hirsutum GN=RING1 PE=1 SV=1//1.60264e-11		LOC101210304	279.123	476.739	-0.7723	0.0057916	sp|Q94AL9|AGT22_ARATH Alanine--glyoxylate aminotransferase 2 homolog 2, mitochondrial OS=Arabidopsis thaliana GN=AGT3 PE=1 SV=2//0
LOC101206242	1064.02	704.314	0.59523	0.014484	sp|Q9LYD3|DREB3_ARATH Dehydration-responsive element-binding protein 3 OS=Arabidopsis thaliana GN=DREB3 PE=2 SV=1//5.74641e-44		LOC101222176	159.075	294.833	-0.89019	0.0059134	sp|Q6A333|ALY2_ARATH Protein ALWAYS EARLY 2 OS=Arabidopsis thaliana GN=ALY2 PE=1 SV=1//1.12124e-158
LOC105436047	73.0535	18.1874	2.006	0.014484			LOC101221905	184.076	332.273	-0.85207	0.0059294	sp|P69781|GAT12_ARATH GATA transcription factor 12 OS=Arabidopsis thaliana GN=GATA12 PE=2 SV=1//2.38014e-66
LOC101207152	2535.09	708.35	1.8395	0.01449	sp|P32292|ARG2_VIGRR Indole-3-acetic acid-induced protein ARG2 OS=Vigna radiata var. radiata GN=ARG2 PE=2 SV=1//3.98274e-23		LOC101220309	248.085	602.733	-1.2807	0.0059913	sp|Q9C5C4|ARGE_ARATH Acetylornithine deacetylase OS=Arabidopsis thaliana GN=At4g17830 PE=2 SV=1//0
LOC101220719	249.4	100.46	1.3118	0.01449	sp|O49561|G2OX8_ARATH Gibberellin 2-beta-dioxygenase 8 OS=Arabidopsis thaliana GN=GA2OX8 PE=1 SV=2//2.06924e-143		LOC101220834	71.7367	157.467	-1.1343	0.0059935	sp|Q8S3N1|SINA5_ARATH E3 ubiquitin-protein ligase SINAT5 OS=Arabidopsis thaliana GN=SINAT5 PE=1 SV=2//9.61588e-167
LOC101221294	3437.4	2381.6	0.52939	0.014499	sp|Q9C5U2|AHK2_ARATH Histidine kinase 2 OS=Arabidopsis thaliana GN=AHK2 PE=1 SV=1//0		LOC101215732	20.747	71.5859	-1.7868	0.0060141	sp|Q9ZUE0|PEK12_ARATH Proline-rich receptor-like protein kinase PERK12 OS=Arabidopsis thaliana GN=PERK12 PE=2 SV=2//0
LOC105434431	260.628	145.553	0.84045	0.014512			LOC101222636	1591.58	2914.74	-0.87291	0.0060749	sp|Q42699|METE_CATRO 5-methyltetrahydropteroyltriglutamate--homocysteine methyltransferase OS=Catharanthus roseus GN=METE PE=2 SV=1//0
LOC101204857	495.646	290.302	0.77176	0.014608	sp|Q29Q28|UTR2_ARATH UDP-galactose/UDP-glucose transporter 2 OS=Arabidopsis thaliana GN=UTR2 PE=2 SV=1//0		LOC101210440	6423.04	9471.78	-0.56038	0.0060766	sp|O80361|RK4_TOBAC 50S ribosomal protein L4, chloroplastic OS=Nicotiana tabacum GN=RPL4 PE=2 SV=1//1.95177e-117
LOC101204446	1319.97	867.197	0.60608	0.014621			LOC101203703	146.291	273.287	-0.90157	0.0062739
LOC101214599	304.807	132.203	1.2051	0.014753	sp|Q5XQC7|BON3_ARATH Protein BONZAI 3 OS=Arabidopsis thaliana GN=BON3 PE=1 SV=1//0		LOC101210336	3668.51	5437.46	-0.56774	0.0063214	sp|Q9THX6|TL29_SOLLC Thylakoid lumenal 29 kDa protein, chloroplastic OS=Solanum lycopersicum GN=CLEB3J9 PE=3 SV=1//2.15933e-163
LOC101219253	160.486	80.2066	1.0007	0.014753	sp|Q92383|MAG1_SCHPO DNA-3-methyladenine glycosylase 1 OS=Schizosaccharomyces pombe (strain 972 / ATCC 24843) GN=mag1 PE=1 SV=1//6.73417e-28		LOC101221401	606.479	956.412	-0.65717	0.0063214	sp|Q8H0T9|KTNB1_ARATH Katanin p80 WD40 repeat-containing subunit B1 homolog OS=Arabidopsis thaliana GN=At5g23430 PE=2 SV=3//0
LOC101218875	430.35	262.33	0.71413	0.014763	sp|O49686|PYR1_ARATH Abscisic acid receptor PYR1 OS=Arabidopsis thaliana GN=PYR1 PE=1 SV=1//3.07772e-89		LOC101218879	36.4908	97.7414	-1.4214	0.0063525	sp|P0AC62|GLRX3_ECOLI Glutaredoxin-3 OS=Escherichia coli (strain K12) GN=grxC PE=1 SV=2//9.19556e-07
LOC105436361	606.654	251.133	1.2724	0.014929			LOC101209366	310.131	736.514	-1.2478	0.0063544	sp|Q9XIW1|XTH5_ARATH Probable xyloglucan endotransglucosylase/hydrolase protein 5 OS=Arabidopsis thaliana GN=XTH5 PE=2 SV=1//2.80468e-172
LOC101218448	1762.13	1191.77	0.56421	0.015209			LOC101219001	76.2713	164.076	-1.1052	0.0064629	sp|Q8VYZ0|ORTH2_ARATH E3 ubiquitin-protein ligase ORTHRUS 2 OS=Arabidopsis thaliana GN=ORTH2 PE=1 SV=1//0
LOC101218013	1442.61	975.374	0.56466	0.015364	sp|Q39016|CDPKB_ARATH Calcium-dependent protein kinase 11 OS=Arabidopsis thaliana GN=CPK11 PE=1 SV=2//0		LOC101219260	739.992	1152.88	-0.63967	0.006537
LOC101204831	522.791	280.615	0.89764	0.015396	sp|P0C897|Y3264_ARATH Putative UPF0481 protein At3g02645 OS=Arabidopsis thaliana GN=At3g02645 PE=3 SV=1//2.60607e-147		LOC101204727	1420.79	2297.09	-0.69311	0.0065912	sp|O04683|FER1_MESCR Ferredoxin-1, chloroplastic OS=Mesembryanthemum crystallinum PE=2 SV=1//8.72862e-48
LOC101214955	944.517	624.923	0.5959	0.015476	sp|Q40392|TMVRN_NICGU TMV resistance protein N OS=Nicotiana glutinosa GN=N PE=1 SV=1//4.46265e-150		LOC101207750	30.7566	97.9266	-1.6708	0.0066566	sp|Q9M2D8|Y3126_ARATH Uncharacterized protein At3g61260 OS=Arabidopsis thaliana GN=At3g61260 PE=1 SV=1//1.17751e-10
LOC101220948	171.178	76.75	1.1573	0.01563	sp|F4JKK0|SUD1_ARATH Probable E3 ubiquitin ligase SUD1 OS=Arabidopsis thaliana GN=SUD1 PE=1 SV=1//1.34913e-08		LOC101219146	76.1995	169.001	-1.1492	0.0066846
LOC101217470	855.951	559.762	0.61271	0.015633	sp|Q9LN49|KCS4_ARATH 3-ketoacyl-CoA synthase 4 OS=Arabidopsis thaliana GN=KCS4 PE=2 SV=1//0		LOC101205737	544.306	861.791	-0.66292	0.0067219	sp|Q9C5J8|OEP80_ARATH Outer envelope protein 80, chloroplastic OS=Arabidopsis thaliana GN=OEP80 PE=2 SV=1//0
LOC101206116	77.9161	29.4387	1.4042	0.015705	sp|Q9FL28|FLS2_ARATH LRR receptor-like serine/threonine-protein kinase FLS2 OS=Arabidopsis thaliana GN=FLS2 PE=1 SV=1//4.45162e-11		LOC101212175	1147.21	1755.95	-0.61412	0.0067277	sp|Q38833|CHLG_ARATH Chlorophyll synthase, chloroplastic OS=Arabidopsis thaliana GN=CHLG PE=2 SV=1//0
LOC101222833	7407.45	5198.81	0.51079	0.015721	sp|Q8H1E4|RAP24_ARATH Ethylene-responsive transcription factor RAP2-4 OS=Arabidopsis thaliana GN=RAP2-4 PE=1 SV=1//3.21054e-59		LOC101206443	2249.15	4579.52	-1.0258	0.0067345	sp|Q9S818|FL3H_ARATH Naringenin,2-oxoglutarate 3-dioxygenase OS=Arabidopsis thaliana GN=F3H PE=1 SV=1//1.7772e-150
LOC101209632	999.212	662.971	0.59185	0.015765	sp|Q8GX29|SKI25_ARATH F-box/kelch-repeat protein SKIP25 OS=Arabidopsis thaliana GN=SKIP25 PE=1 SV=1//1.54501e-66		LOC101212273	228.933	398.891	-0.80107	0.0067717	sp|O04478|GUN7_ARATH Endoglucanase 7 OS=Arabidopsis thaliana GN=KOR2 PE=2 SV=1//0
LOC101220554	4337.85	2798.59	0.63228	0.015781	sp|Q8SAG3|ADF_VITVI Actin-depolymerizing factor OS=Vitis vinifera PE=2 SV=1//1.06739e-66		LOC101211644	1014.11	1551.26	-0.61323	0.0069736	sp|Q3ZC22|HSBP1_BOVIN Heat shock factor-binding protein 1 OS=Bos taurus GN=HSBP1 PE=3 SV=1//1.61256e-08
LOC101216616	359.691	200.974	0.83975	0.015828	sp|Q66PF3|UFOG3_FRAAN Putative UDP-glucose flavonoid 3-O-glucosyltransferase 3 OS=Fragaria ananassa GN=GT3 PE=2 SV=1//1.41034e-124		LOC101221020	28272.6	41192.9	-0.54299	0.0069931	sp|P33629|TBA_PRUDU Tubulin alpha chain OS=Prunus dulcis GN=TUBA PE=2 SV=1//0
LOC101213195	381.028	228.945	0.7349	0.015855			LOC101221565	1735.39	2651.29	-0.61143	0.007002	sp|Q2JS42|PYRH_SYNJA Uridylate kinase OS=Synechococcus sp. (strain JA-3-3Ab) GN=pyrH PE=3 SV=1//1.08789e-106
LOC105436203	2059.72	1337.16	0.62327	0.01586	sp|O02414|DYL1_HELCR Dynein light chain LC6, flagellar outer arm OS=Heliocidaris crassispina PE=3 SV=1//5.30179e-20		LOC101218230	424.096	890.282	-1.0699	0.0070327	sp|Q9SM57|OEP21_PEA Outer envelope pore protein 21, chloroplastic OS=Pisum sativum GN=OEP21 PE=1 SV=1//2.0677e-67
LOC101221183	626.898	317.512	0.98142	0.016021	sp|Q9FJP6|PUB38_ARATH U-box domain-containing protein 38 OS=Arabidopsis thaliana GN=PUB38 PE=1 SV=1//1.85433e-149		LOC101207638	405.771	660.437	-0.70275	0.0070828
LOC101211592	1679.76	1144.11	0.55403	0.016096	sp|F4KFC7|MD26C_ARATH Probable mediator of RNA polymerase II transcription subunit 26c OS=Arabidopsis thaliana GN=MED26C PE=1 SV=1//4.70179e-105		LOC101214927	1699.45	2559.18	-0.59062	0.0071025	sp|O78328|DXS_CAPAN Probable 1-deoxy-D-xylulose-5-phosphate synthase, chloroplastic OS=Capsicum annuum GN=TKT2 PE=2 SV=1//0
LOC101213459	663.136	425.809	0.6391	0.016222	sp|Q6AWW5|Y5262_ARATH Ankyrin repeat-containing protein At5g02620 OS=Arabidopsis thaliana GN=At5g02620 PE=1 SV=1//0		LOC105434440	34.2118	95.7301	-1.4845	0.007143	sp|Q949M8|3HID3_ARATH Probable 3-hydroxyisobutyrate dehydrogenase-like 3, mitochondrial OS=Arabidopsis thaliana GN=At1g71180 PE=2 SV=1//8.52352e-97
LOC101220581	699.488	452.269	0.62912	0.016291	sp|Q8LBH4|SPX1_ARATH SPX domain-containing protein 1 OS=Arabidopsis thaliana GN=SPX1 PE=2 SV=2//6.09696e-125		LOC101210208	17.1059	60.8235	-1.8301	0.0071457	sp|Q8VYJ2|AHL1_ARATH AT-hook motif nuclear-localized protein 1 OS=Arabidopsis thaliana GN=AHL1 PE=1 SV=1//7.34275e-88
Novel00336	91.8042	37.8639	1.2777	0.016346	hypothetical protein Csa_5G136870 [Cucumis sativus]		LOC101210090	964.474	1643.35	-0.76883	0.0071789	sp|P49351|FPPS1_LUPAL Farnesyl pyrophosphate synthase 1 OS=Lupinus albus GN=FPS1 PE=2 SV=1//0
LOC101211821	164.926	83.7832	0.97709	0.016359	sp|Q84K79|IDM2L_ARATH Alpha-crystallin domain-containing protein 22.3 OS=Arabidopsis thaliana GN=ACD22.3 PE=1 SV=1//1.52514e-71		LOC101216424	1245.51	1881.59	-0.59522	0.0071977	sp|P51425|RL39_MAIZE 60S ribosomal protein L39 OS=Zea mays GN=RPL39 PE=3 SV=1//6.26569e-27
LOC101220722	1462.08	989.364	0.56345	0.016375	sp|Q8VZJ9|CRCK2_ARATH Calmodulin-binding receptor-like cytoplasmic kinase 2 OS=Arabidopsis thaliana GN=CRCK2 PE=2 SV=1//1.28414e-156		LOC101209646	323.438	537.877	-0.73379	0.0072336	sp|Q9FJ10|GAT16_ARATH GATA transcription factor 16 OS=Arabidopsis thaliana GN=GATA16 PE=2 SV=1//1.61911e-22
LOC101220878	100.825	39.3099	1.3589	0.016375	sp|Q9LIK5|CML11_ARATH Calmodulin-like protein 11 OS=Arabidopsis thaliana GN=CML11 PE=2 SV=1//2.82702e-84		LOC101218483	269.113	504.839	-0.90761	0.0072405	sp|Q8W104|FBL17_ARATH F-box/LRR-repeat protein 17 OS=Arabidopsis thaliana GN=FBL17 PE=1 SV=1//0
LOC105435167	14.9675	0.467446	5.0009	0.016382			LOC101212086	3339.94	4930.22	-0.56183	0.0072582	sp|Q94B60|CLPP4_ARATH ATP-dependent Clp protease proteolytic subunit 4, chloroplastic OS=Arabidopsis thaliana GN=CLPP4 PE=1 SV=1//9.95745e-125
LOC101213974	38.1825	8.45773	2.1746	0.016404	sp|H2DH21|C7A29_PANGI Cytochrome P450 CYP72A219 OS=Panax ginseng PE=2 SV=1//0		LOC101212049	1152.09	2561.1	-1.1525	0.0072611	sp|P22242|DRPE_CRAPL Desiccation-related protein PCC13-62 OS=Craterostigma plantagineum PE=2 SV=1//2.55818e-77
LOC101212688	474.057	265.32	0.83733	0.016468	sp|Q9LRA7|TPS9_ARATH Probable alpha,alpha-trehalose-phosphate synthase [UDP-forming] 9 OS=Arabidopsis thaliana GN=TPS9 PE=2 SV=1//0		LOC101220885	295.944	495.48	-0.7435	0.0072974
LOC101218130	317.589	185.721	0.77402	0.016471	sp|Q9LM18|FB303_ARATH F-box protein At1g22220 OS=Arabidopsis thaliana GN=At1g22220 PE=2 SV=1//2.97783e-37		LOC101217841	879.071	1350.88	-0.61985	0.0072985	sp|Q8VZV9|PTA7_ARATH Protein PLASTID TRANSCRIPTIONALLY ACTIVE 7 OS=Arabidopsis thaliana GN=PTAC7 PE=1 SV=1//2.59829e-61
LOC101208857	249.612	101.177	1.3028	0.016478	sp|Q9ZUN5|TET2_ARATH Tetraspanin-2 OS=Arabidopsis thaliana GN=TET2 PE=2 SV=1//6.2266e-87		LOC101210724	146.551	374.604	-1.354	0.0073657	sp|Q5XEZ5|CSC1_ARATH Calcium permeable stress-gated cation channel 1 OS=Arabidopsis thaliana GN=CSC1 PE=2 SV=1//0
LOC101204561	98.5944	41.5493	1.2467	0.016533	sp|P93194|RPK1_IPONI Receptor-like protein kinase OS=Ipomoea nil GN=INRPK1 PE=2 SV=2//0		LOC101203602	362.067	594.156	-0.71459	0.0074077	sp|Q9SFC6|GDIR_ARATH Rho GDP-dissociation inhibitor 1 OS=Arabidopsis thaliana GN=GDI1 PE=1 SV=1//1.48948e-56
LOC101217977	728.089	326.111	1.1588	0.016613	sp|Q6Z9C8|HFB2B_ORYSJ Heat stress transcription factor B-2b OS=Oryza sativa subsp. japonica GN=HSFB2B PE=2 SV=1//7.32542e-65		LOC101210758	315.629	761.016	-1.2697	0.0075108	sp|Q67ZI9|GDL48_ARATH GDSL esterase/lipase At2g42990 OS=Arabidopsis thaliana GN=At2g42990 PE=2 SV=1//9.41902e-155
LOC101220874	1552.6	1055.61	0.5566	0.016613			LOC101216020	56.2756	130.322	-1.2115	0.0075108	sp|Q9CA40|NUDT1_ARATH Nudix hydrolase 1 OS=Arabidopsis thaliana GN=NUDT1 PE=1 SV=1//6.90308e-46
LOC101214565	63.7937	18.5134	1.7848	0.016643			LOC101222079	495.054	1091.18	-1.1402	0.0075336	sp|Q9LIS1|CR26L_ARATH Protein ECERIFERUM 26-like OS=Arabidopsis thaliana GN=CER26L PE=2 SV=1//2.54967e-15
LOC101218775	897.139	588.919	0.60726	0.016769	sp|Q9FNE1|CRK42_ARATH Cysteine-rich receptor-like protein kinase 42 OS=Arabidopsis thaliana GN=CRK42 PE=2 SV=1//0		LOC101222908	1484	2466.77	-0.73313	0.007572	sp|Q42545|FTSZ1_ARATH Cell division protein FtsZ homolog 1, chloroplastic OS=Arabidopsis thaliana GN=FTSZ1 PE=1 SV=2//0
LOC105435546	75.145	13.4693	2.48	0.016773	sp|Q39265|ZFP6_ARATH Zinc finger protein 6 OS=Arabidopsis thaliana GN=ZFP6 PE=2 SV=1//5.58467e-24		LOC101218443	6522.07	9511.08	-0.54428	0.0075857	sp|Q9ASR0|TBB3_ARATH Tubulin beta-3 chain OS=Arabidopsis thaliana GN=TUBB3 PE=2 SV=2//0
LOC101210908	775.482	379.291	1.0318	0.016995	sp|Q9FUD3|BZIP9_ARATH Basic leucine zipper 9 OS=Arabidopsis thaliana GN=BZIP9 PE=1 SV=1//1.3258e-47		LOC101214256	633.5	1127.17	-0.83129	0.0076014
LOC101222237	385.096	233.326	0.72287	0.016995	sp|Q9ZUU2|AAED1_ARATH Thioredoxin-like protein AAED1, chloroplastic OS=Arabidopsis thaliana GN=At2g37240 PE=2 SV=2//4.16296e-112		LOC101222028	122.302	233.76	-0.93459	0.0076772	sp|P15043|RECQ_ECOLI ATP-dependent DNA helicase RecQ OS=Escherichia coli (strain K12) GN=recQ PE=1 SV=5//2.69263e-120
LOC105436052	279.78	160.175	0.80465	0.017128	sp|Q9FJF9|SAU21_ARATH Auxin-responsive protein SAUR21 OS=Arabidopsis thaliana GN=SAUR21 PE=2 SV=1//1.44046e-31		LOC101203744	22.8386	136.953	-2.5841	0.0077566	sp|P55201|BRPF1_HUMAN Peregrin OS=Homo sapiens GN=BRPF1 PE=1 SV=2//7.35851e-32
LOC101204293	71.0088	23.8731	1.5726	0.01718	sp|F4I9E1|NFD4_ARATH Protein NUCLEAR FUSION DEFECTIVE 4 OS=Arabidopsis thaliana GN=NFD4 PE=3 SV=1//8.75687e-09		LOC101216852	1281.4	3695.96	-1.5282	0.0077906	sp|P37123|C77A1_SOLME Cytochrome P450 77A1 (Fragment) OS=Solanum melongena GN=CYP77A1 PE=2 SV=1//1.32647e-153
LOC101213257	116.169	52.4747	1.1465	0.017342	sp|Q9XID3|Y1343_ARATH G-type lectin S-receptor-like serine/threonine-protein kinase At1g34300 OS=Arabidopsis thaliana GN=At1g34300 PE=2 SV=1//3.63099e-72		Novel00304	129.751	245.425	-0.91954	0.007805	PREDICTED: protein NRT1/ PTR FAMILY 5.10-like [Cucumis sativus]
LOC101202898	713.61	417.08	0.77481	0.017449			LOC101223236	81.2761	169.925	-1.064	0.0078574
LOC101203021	67.0365	23.3293	1.5228	0.017449	sp|Q9FE67|ERF80_ARATH Ethylene-responsive transcription factor 9 OS=Arabidopsis thaliana GN=ERF9 PE=2 SV=1//5.74231e-20		LOC101203157	164.033	299.703	-0.86955	0.00786	sp|Q96558|UGDH1_SOYBN UDP-glucose 6-dehydrogenase 1 OS=Glycine max GN=UGD1 PE=2 SV=1//0
LOC101213808	3467.61	1961.06	0.82231	0.017492	sp|Q9FYF9|FB76_ARATH F-box protein At1g67340 OS=Arabidopsis thaliana GN=At1g67340 PE=1 SV=1//1.72583e-155		LOC101221074	186.47	347.026	-0.8961	0.0079155
LOC101214089	1947.69	1148.79	0.76164	0.017492	sp|Q9LY05|EF106_ARATH Ethylene-responsive transcription factor ERF106 OS=Arabidopsis thaliana GN=ERF106 PE=2 SV=1//7.44386e-25		LOC101207896	2199.35	3262.56	-0.56893	0.0079473	sp|P35017|SODM_HEVBR Superoxide dismutase [Mn], mitochondrial OS=Hevea brasiliensis GN=SODA PE=2 SV=1//1.28127e-125
LOC101219946	131.774	33.8961	1.9589	0.017512	sp|Q93Z27|CML45_ARATH Probable calcium-binding protein CML45 OS=Arabidopsis thaliana GN=CML45 PE=1 SV=1//9.66299e-18		LOC101217639	50.3056	170.251	-1.7589	0.0079606	sp|A2WY46|EAR1_ORYSI Protein terminal ear1 homolog OS=Oryza sativa subsp. indica GN=PLA2 PE=2 SV=1//9.15699e-33
LOC101221056	840.956	472.348	0.83218	0.017546	sp|Q9LUB7|OBE2_ARATH Protein OBERON 2 OS=Arabidopsis thaliana GN=OBE2 PE=1 SV=1//0		LOC101202891	189.221	334.936	-0.82382	0.007993	sp|Q9LIN2|GDL53_ARATH GDSL esterase/lipase At3g26430 OS=Arabidopsis thaliana GN=At3g26430 PE=2 SV=1//3.21545e-170
LOC101217074	81.6994	32.0478	1.3501	0.017573	sp|Q9SZ42|FAD4_ARATH Fatty acid desaturase 4, chloroplastic OS=Arabidopsis thaliana GN=FAD4 PE=2 SV=1//4.0829e-131		LOC101210192	178.577	319.358	-0.83863	0.007993	sp|Q10173|NUF2_SCHPO Kinetochore protein nuf2 OS=Schizosaccharomyces pombe (strain 972 / ATCC 24843) GN=nuf2 PE=1 SV=1//4.29476e-09
LOC101221819	513.152	322.816	0.66867	0.017666	sp|O82485|OPT7_ARATH Oligopeptide transporter 7 OS=Arabidopsis thaliana GN=OPT7 PE=2 SV=1//0		LOC101211012	732.452	1131.39	-0.6273	0.007993	sp|Q9LZS7|GDL71_ARATH GDSL esterase/lipase At5g03610 OS=Arabidopsis thaliana GN=At5g03610 PE=2 SV=1//1.42097e-106
LOC101209332	513.483	323.979	0.66442	0.017782			LOC101205179	82.2149	182.188	-1.148	0.0080019	sp|Q9LN01|PPR21_ARATH Pentatricopeptide repeat-containing protein At1g08070, chloroplastic OS=Arabidopsis thaliana GN=PCMP-H12 PE=2 SV=1//0
LOC101203221	58.4375	18.4919	1.66	0.017807	sp|P17801|KPRO_MAIZE Putative receptor protein kinase ZmPK1 OS=Zea mays GN=PK1 PE=2 SV=2//0		LOC101204383	461.221	732.111	-0.66661	0.0081054	sp|Q9SPV4|SAMT_CLABR Salicylate carboxymethyltransferase OS=Clarkia breweri GN=SAMT PE=1 SV=1//3.98863e-87
LOC101205612	30.4754	5.28339	2.5281	0.017807	sp|Q9SFB0|FRD3_ARATH MATE efflux family protein FRD3 OS=Arabidopsis thaliana GN=FRD3 PE=1 SV=1//0		LOC101208568	204.634	366.898	-0.84233	0.0081304	sp|F4HW04|DPOE1_ARATH DNA polymerase epsilon catalytic subunit A OS=Arabidopsis thaliana GN=POL2A PE=1 SV=1//0
LOC105436148	445.344	273.146	0.70525	0.017807			LOC101217637	6220.18	9071.96	-0.54446	0.008201	sp|P93162|CHLI_SOYBN Magnesium-chelatase subunit ChlI, chloroplastic OS=Glycine max GN=CHLI PE=2 SV=1//0
LOC101207106	387.258	234.402	0.72431	0.018058	sp|Q9C9T2|SARD1_ARATH Protein SAR DEFICIENT 1 OS=Arabidopsis thaliana GN=SARD1 PE=1 SV=1//2.66162e-61		LOC101213775	343.127	561.077	-0.70945	0.0083643	sp|A2RVM0|TIC32_ARATH Short-chain dehydrogenase TIC 32, chloroplastic OS=Arabidopsis thaliana GN=TIC32 PE=2 SV=1//2.51089e-147
LOC101212248	60.9743	20.1224	1.5994	0.01851	sp|P0CH01|AT21A_ARATH Putative RING-H2 finger protein ATL21A OS=Arabidopsis thaliana GN=ATL21A PE=3 SV=1//1.02872e-06		LOC101221630	145.282	267.949	-0.8831	0.0083643	sp|Q9S7D9|ACCR1_ARATH Serine/threonine-protein kinase-like protein CCR1 OS=Arabidopsis thaliana GN=CCR1 PE=1 SV=1//0
LOC101220178	362.885	166.566	1.1234	0.018595	sp|Q7XJE6|MCA1_ARATH Metacaspase-1 OS=Arabidopsis thaliana GN=AMC1 PE=1 SV=1//1.79628e-85		LOC101220505	2772.31	4239.17	-0.61269	0.0084187	sp|P51204|YCF54_PORPU Uncharacterized protein ycf54 OS=Porphyra purpurea GN=ycf54 PE=3 SV=1//4.34504e-10
LOC101220339	228.981	128.061	0.8384	0.018635	sp|Q9LMX5|AFP2_ARATH Ninja-family protein AFP2 OS=Arabidopsis thaliana GN=AFP2 PE=1 SV=1//3.18379e-28		LOC101211402	1052.01	1619.12	-0.62207	0.0084236	sp|P0A9T5|TAS_SHIFL Protein tas OS=Shigella flexneri GN=tas PE=3 SV=1//1.75623e-102
CSPK3	184.052	70.8147	1.378	0.018721	sp|Q9C8M5|WAG1_ARATH Serine/threonine-protein kinase WAG1 OS=Arabidopsis thaliana GN=WAG1 PE=2 SV=1//3.58386e-147		LOC101221039	670.761	1422.58	-1.0846	0.0084334	sp|P35684|RL3_ORYSJ 60S ribosomal protein L3 OS=Oryza sativa subsp. japonica GN=RPL3 PE=2 SV=2//0
LOC101221742	145.704	65.1068	1.1622	0.018983	sp|Q9FYH7|VSR6_ARATH Vacuolar-sorting receptor 6 OS=Arabidopsis thaliana GN=VSR6 PE=2 SV=3//0		LOC101206353	50.7523	133.105	-1.391	0.0084402	sp|Q9SVX5|DRE2F_ARATH Dehydration-responsive element-binding protein 2F OS=Arabidopsis thaliana GN=DREB2F PE=2 SV=1//4.2802e-43
LOC101210952	1131.45	694.01	0.70515	0.019028	sp|O81832|Y4729_ARATH G-type lectin S-receptor-like serine/threonine-protein kinase At4g27290 OS=Arabidopsis thaliana GN=At4g27290 PE=3 SV=4//0		LOC101213912	558.92	910.406	-0.70387	0.0084448	sp|Q9SE97|FH1_ARATH Formin-like protein 1 OS=Arabidopsis thaliana GN=FH1 PE=1 SV=1//0
LOC101219538	703.929	458.77	0.61766	0.019306			LOC101217222	52.7501	124.473	-1.2386	0.0085097	sp|Q8VYJ2|AHL1_ARATH AT-hook motif nuclear-localized protein 1 OS=Arabidopsis thaliana GN=AHL1 PE=1 SV=1//9.89298e-46
LOC101219386	164.455	78.848	1.0605	0.019332	sp|Q8LAL2|IAA26_ARATH Auxin-responsive protein IAA26 OS=Arabidopsis thaliana GN=IAA26 PE=1 SV=2//1.02926e-43		LOC101211972	16.7763	58.7797	-1.8089	0.0085577	sp|Q9SF37|MCM8_ARATH Probable DNA helicase MCM8 OS=Arabidopsis thaliana GN=MCM8 PE=2 SV=2//0
LOC101214394	532.09	337.492	0.65682	0.019392	sp|O15050|TRNK1_HUMAN TPR and ankyrin repeat-containing protein 1 OS=Homo sapiens GN=TRANK1 PE=2 SV=4//1.43195e-45		LOC101213124	9.98613	79.717	-2.9969	0.0086167
LOC105436377	175.9	92.1105	0.93332	0.019392	sp|P0C5E2|Y1839_ARATH Probable serine/threonine-protein kinase At1g18390 OS=Arabidopsis thaliana GN=At1g18390 PE=2 SV=2//3.18866e-151		LOC101216300	105.783	296.713	-1.488	0.0086167	sp|Q9SS80|U503A_ARATH UPF0503 protein At3g09070, chloroplastic OS=Arabidopsis thaliana GN=At3g09070 PE=1 SV=1//5.50074e-93
LOC101206185	181.775	96.285	0.91677	0.019412	sp|Q9P6Q3|BCS1_SCHPO Probable mitochondrial chaperone bcs1 OS=Schizosaccharomyces pombe (strain 972 / ATCC 24843) GN=SPAC644.07 PE=2 SV=1//5.72763e-24		LOC101222950	555.679	868.423	-0.64415	0.0086809	sp|Q10137|SEC14_SCHPO Sec14 cytosolic factor OS=Schizosaccharomyces pombe (strain 972 / ATCC 24843) GN=sec14 PE=3 SV=1//3.03373e-16
LOC101210406	1617.91	1107.94	0.54626	0.019412	sp|Q6H6V4|ARFF_ORYSJ Auxin response factor 6 OS=Oryza sativa subsp. japonica GN=ARF6 PE=1 SV=1//0		LOC101202998	781.768	1197.76	-0.61553	0.0087343	sp|Q9M0I2|EXPB3_ARATH Expansin-B3 OS=Arabidopsis thaliana GN=EXPB3 PE=2 SV=2//7.47898e-113
LOC101213697	296.489	142.118	1.0609	0.019412	sp|Q0WVN5|CSLG3_ARATH Cellulose synthase-like protein G3 OS=Arabidopsis thaliana GN=CSLG3 PE=2 SV=2//0		LOC101210057	936.073	1418.49	-0.59966	0.0087343	sp|Q5U403|MVD1_DANRE Diphosphomevalonate decarboxylase OS=Danio rerio GN=mvd PE=2 SV=1//3.52113e-108
LOC101217325	1047.36	703.727	0.57367	0.019699	sp|Q38832|IAA14_ARATH Auxin-responsive protein IAA14 OS=Arabidopsis thaliana GN=IAA14 PE=1 SV=2//4.56811e-95		LOC101218937	6.62617	36.9942	-2.481	0.0087346
LOC101221767	2604.91	1815.03	0.52124	0.019862	sp|Q9M1S3|ARP1_ARATH Probable RNA-binding protein ARP1 OS=Arabidopsis thaliana GN=ARP1 PE=2 SV=1//1.39796e-34		LOC101203694	901.324	1372.82	-0.60702	0.008744	sp|F4JIF5|TCX2_ARATH Protein tesmin/TSO1-like CXC 2 OS=Arabidopsis thaliana GN=TCX2 PE=1 SV=1//3.49426e-129
LOC101209125	2266.23	1575.05	0.52489	0.019903	sp|Q94B71|OBE3_ARATH Protein OBERON 3 OS=Arabidopsis thaliana GN=OBE3 PE=1 SV=1//0		LOC101210350	2470.17	3641.49	-0.55992	0.0087442	sp|Q8W593|LGUC_ARATH Probable lactoylglutathione lyase, chloroplast OS=Arabidopsis thaliana GN=At1g67280 PE=1 SV=1//0
LOC101213554	29088.3	18984.2	0.61564	0.019922	sp|O82392|THIC_ARATH Phosphomethylpyrimidine synthase, chloroplastic OS=Arabidopsis thaliana GN=THIC PE=1 SV=1//0		LOC101214269	193.498	340.013	-0.81327	0.0087449	sp|P17407|21KD_DAUCA 21 kDa protein OS=Daucus carota PE=2 SV=1//5.66496e-52
LOC101216386	397.36	244.338	0.70157	0.019976	sp|Q94F62|BAK1_ARATH BRASSINOSTEROID INSENSITIVE 1-associated receptor kinase 1 OS=Arabidopsis thaliana GN=BAK1 PE=1 SV=2//2.44836e-57		LOC105435100	9.98613	44.7126	-2.1627	0.008795	sp|Q9SJW9|CDT1A_ARATH CDT1-like protein a, chloroplastic OS=Arabidopsis thaliana GN=CDT1A PE=1 SV=1//2.50683e-41
LOC101204608	237.932	133.627	0.83233	0.020002	sp|Q9SCK6|NAC62_ARATH NAC domain-containing protein 62 OS=Arabidopsis thaliana GN=NAC062 PE=1 SV=1//8.3191e-17		LOC101214932	251.324	485.521	-0.94998	0.0088284
LOC101207652	78.48	30.3847	1.369	0.020416			LOC101222299	159.592	288.767	-0.85552	0.0088503	sp|Q9C968|CCA24_ARATH Cyclin-A2-4 OS=Arabidopsis thaliana GN=CYCA2-4 PE=2 SV=1//1.48736e-150
LOC101206858	413.361	255.774	0.69253	0.020634	sp|Q69F95|C85A_PHAVU Cytochrome P450 85A OS=Phaseolus vulgaris GN=BA13 PE=3 SV=2//0		LOC101221900	134.754	340.393	-1.3369	0.0088516	sp|Q9LY41|ATL4_ARATH E3 ubiquitin-protein ligase ATL4 OS=Arabidopsis thaliana GN=ATL4 PE=1 SV=1//1.69341e-60
LOC101202951	195.263	98.4592	0.98782	0.020834	sp|Q9C9W0|AB17I_ARATH ABC transporter I family member 17 OS=Arabidopsis thaliana GN=ABCI17 PE=2 SV=1//1.04887e-97		LOC101209143	4468.13	6530.18	-0.54745	0.0088655	sp|P19954|PRSP1_SPIOL Ribosome-binding factor PSRP1, chloroplastic OS=Spinacia oleracea GN=PSRP1 PE=1 SV=2//4.86142e-110
LOC101217536	318.552	190.07	0.745	0.020834	sp|Q0WSN2|DAR2_ARATH Protein DA1-related 2 OS=Arabidopsis thaliana GN=DAR2 PE=2 SV=1//0		LOC101222110	1455.82	2207.71	-0.60072	0.0088663	sp|Q93VT8|ACLB1_ORYSJ ATP-citrate synthase beta chain protein 1 OS=Oryza sativa subsp. japonica GN=ACLB-1 PE=2 SV=1//0
LOC101211799	308.986	183.21	0.75404	0.021012			LOC105435016	58.2719	152.738	-1.3902	0.0089416
LOC101223008	84.7079	34.6569	1.2894	0.021066	sp|Q94AZ2|STP13_ARATH Sugar transport protein 13 OS=Arabidopsis thaliana GN=STP13 PE=1 SV=2//0		LOC101208501	788.482	1431.7	-0.86058	0.0091012	sp|Q8H151|AAE13_ARATH Malonate--CoA ligase OS=Arabidopsis thaliana GN=AAE13 PE=1 SV=1//0
LOC101208268	2336.52	1625.77	0.52324	0.021226			LOC101214244	390.12	626.259	-0.68284	0.009344	sp|Q93Y06|Y5720_ARATH Probable inactive receptor kinase At5g67200 OS=Arabidopsis thaliana GN=At5g67200 PE=1 SV=1//0
LOC101222203	397.531	68.4552	2.5378	0.021263	sp|Q6L5F4|CML14_ORYSJ Probable calcium-binding protein CML14 OS=Oryza sativa subsp. japonica GN=CML14 PE=2 SV=1//2.27403e-07		LOC101217968	49.626	145.248	-1.5493	0.0093584	sp|Q8H157|PTR19_ARATH Protein NRT1/ PTR FAMILY 4.6 OS=Arabidopsis thaliana GN=NPF4.6 PE=1 SV=1//0
LOC101213097	1004.32	535.01	0.90858	0.021354	sp|Q9SGA0|ACR6_ARATH ACT domain-containing protein ACR6 OS=Arabidopsis thaliana GN=ACR6 PE=2 SV=1//0		Novel00290	12999.2	19331.3	-0.57252	0.0093962	Protochlorophyllide reductase, chloroplastic [Cucumis sativus]
LOC101210065	1978.34	1370.77	0.52931	0.021459	sp|Q8GZA4|CBSX6_ARATH CBS domain-containing protein CBSX6 OS=Arabidopsis thaliana GN=CBSX6 PE=1 SV=1//0		LOC101220073	1725.64	2551.02	-0.56394	0.0094192	sp|Q9AT35|RL23A_DAUCA 60S ribosomal protein L23a OS=Daucus carota GN=RPL23A PE=2 SV=1//5.9247e-76
LOC101215012	2124.38	1479.96	0.52148	0.021528	sp|Q9FKB5|KRP3_ARATH Cyclin-dependent kinase inhibitor 3 OS=Arabidopsis thaliana GN=KRP3 PE=1 SV=1//1.82699e-29		LOC101215291	16.6826	58.084	-1.7998	0.0094472	sp|Q6E7H0|ORC3_ARATH Origin of replication complex subunit 3 OS=Arabidopsis thaliana GN=ORC3 PE=1 SV=1//0
LOC101210444	159.712	40.3752	1.9839	0.021544	sp|Q9SUE3|CRF4_ARATH Ethylene-responsive transcription factor CRF4 OS=Arabidopsis thaliana GN=CRF4 PE=1 SV=2//3.95682e-37		LOC101218622	64.1936	140.747	-1.1326	0.0094532	sp|O80673|CAMK1_ARATH CDPK-related kinase 1 OS=Arabidopsis thaliana GN=CRK1 PE=1 SV=1//0
LOC101211758	2978.24	2087.81	0.51247	0.021544	sp|Q9SJM6|SAP4_ARATH Zinc finger A20 and AN1 domain-containing stress-associated protein 4 OS=Arabidopsis thaliana GN=SAP4 PE=1 SV=1//2.7592e-47		LOC101210562	249.564	422.014	-0.75788	0.009491	sp|Q94AP3|WAT1_ARATH Protein WALLS ARE THIN 1 OS=Arabidopsis thaliana GN=WAT1 PE=1 SV=1//0
LOC101213169	1266.45	860.347	0.5578	0.021544	sp|P93212|14337_SOLLC 14-3-3 protein 7 OS=Solanum lycopersicum GN=TFT7 PE=2 SV=2//2.23924e-130		LOC101208308	506.596	888.989	-0.81133	0.0095139	sp|Q8VZF6|EDR2L_ARATH Protein ENHANCED DISEASE RESISTANCE 2-like OS=Arabidopsis thaliana GN=EDR2L PE=2 SV=1//5.75356e-59
LOC101218083	7590.61	4550.82	0.73809	0.021662	sp|Q9ZRW8|GSTUJ_ARATH Glutathione S-transferase U19 OS=Arabidopsis thaliana GN=GSTU19 PE=2 SV=1//2.06994e-92		LOC101205037	35.4333	92.7299	-1.3879	0.0095284	sp|Q9SYK9|U74E2_ARATH UDP-glycosyltransferase 74E2 OS=Arabidopsis thaliana GN=UGT74E2 PE=1 SV=1//1.46411e-121
LOC101222547	2013.43	413.396	2.2841	0.021691	sp|Q9SIA5|DTX1_ARATH MATE efflux family protein DTX1 OS=Arabidopsis thaliana GN=DTX1 PE=2 SV=1//3.50386e-105		LOC101215771	30.4754	83.3594	-1.4517	0.0096142	sp|P30184|AMPL1_ARATH Leucine aminopeptidase 1 OS=Arabidopsis thaliana GN=PM25 PE=1 SV=1//4.18712e-179
LOC101210106	915.693	321.785	1.5088	0.021708	sp|Q02283|HAT5_ARATH Homeobox-leucine zipper protein HAT5 OS=Arabidopsis thaliana GN=HAT5 PE=1 SV=1//5.75009e-68		LOC105435923	106.864	245.631	-1.2007	0.0096419
LOC101207634	3509.84	2122.93	0.72535	0.022114	sp|P32110|GSTX6_SOYBN Probable glutathione S-transferase OS=Glycine max GN=HSP26-A PE=2 SV=1//3.00661e-60		LOC101214798	584.042	906.971	-0.63498	0.0097271	sp|Q5HZ36|GAT21_ARATH GATA transcription factor 21 OS=Arabidopsis thaliana GN=GATA21 PE=1 SV=2//2.92648e-19
LOC101212305	928.627	620.738	0.58111	0.022177	sp|Q40392|TMVRN_NICGU TMV resistance protein N OS=Nicotiana glutinosa GN=N PE=1 SV=1//2.18387e-152		LOC101212389	3426.6	4998.46	-0.5447	0.0098103	sp|O80934|Y2766_ARATH Uncharacterized protein At2g37660, chloroplastic OS=Arabidopsis thaliana GN=At2g37660 PE=2 SV=2//6.05388e-162
LOC101203761	88.2553	36.7334	1.2646	0.022218	sp|Q38830|IAA12_ARATH Auxin-responsive protein IAA12 OS=Arabidopsis thaliana GN=IAA12 PE=1 SV=1//7.99886e-14		LOC101214175	24.9302	73.7816	-1.5654	0.0099075	sp|Q13231|CHIT1_HUMAN Chitotriosidase-1 OS=Homo sapiens GN=CHIT1 PE=1 SV=1//4.54776e-34
LOC101210604	441.982	277.767	0.67012	0.022558	sp|Q9FNE8|CSPLV_ARATH CASP-like protein 4A1 OS=Arabidopsis thaliana GN=At5g40300 PE=2 SV=1//1.17786e-48		LOC101211421	35.7614	108.504	-1.6013	0.009922	sp|Q53MB8|TLPH_ORYSJ Thaumatin-like protein OS=Oryza sativa subsp. japonica GN=Os11g0706600 PE=2 SV=1//7.97838e-95
LOC101222712	3321.74	2337.87	0.50675	0.022739	sp|Q9C9W9|ADO3_ARATH Adagio protein 3 OS=Arabidopsis thaliana GN=ADO3 PE=1 SV=1//0		LOC101221983	61.421	135.507	-1.1416	0.010017	sp|Q9LZR0|ATB51_ARATH Putative homeobox-leucine zipper protein ATHB-51 OS=Arabidopsis thaliana GN=ATHB-51 PE=2 SV=2//1.62086e-34
LOC101219805	11.5138	0	Inf	0.022772			LOC101221992	371.763	864.345	-1.2172	0.010022	sp|P49252|AMO_LENCU Primary amine oxidase (Fragment) OS=Lens culinaris PE=1 SV=3//0
LOC101217422	1102.65	747.114	0.56157	0.02294			LOC101220225	648.631	1007.32	-0.63505	0.010074	sp|P37120|C75A2_SOLME Flavonoid 3&apos;,5&apos;-hydroxylase OS=Solanum melongena GN=CYP75A2 PE=2 SV=1//7.43882e-76
LOC101215529	245.735	106.352	1.2083	0.023112	sp|Q9FHP1|ACR1_ARATH ACT domain-containing protein ACR1 OS=Arabidopsis thaliana GN=ACR1 PE=2 SV=1//1.86618e-165		LOC101217997	2215.84	3994.33	-0.8501	0.010159	sp|P52413|ACP3_CUPLA Acyl carrier protein 3, chloroplastic OS=Cuphea lanceolata GN=ACL1.3 PE=2 SV=1//6.10476e-34
LOC101206871	1345.49	920.421	0.54776	0.023129	sp|Q9LNW3|P2C03_ARATH Protein phosphatase 2C 3 OS=Arabidopsis thaliana GN=AIP1 PE=1 SV=1//1.1344e-125		LOC101203595	1054.34	2141.27	-1.0221	0.010229	sp|Q9LZG0|ADK2_ARATH Adenosine kinase 2 OS=Arabidopsis thaliana GN=ADK2 PE=1 SV=1//0
LOC101210089	52969.4	30647.4	0.78939	0.023129	sp|P43390|MT2_ACTDE Metallothionein-like protein type 2 OS=Actinidia deliciosa GN=pKIWI504 PE=2 SV=1//9.03158e-15		LOC101216697	580.829	989.524	-0.76862	0.010261	sp|Q9SB61|ZHD2_ARATH Zinc-finger homeodomain protein 2 OS=Arabidopsis thaliana GN=ZHD1 PE=1 SV=1//3.98655e-63
LOC101214254	1728.69	1100.9	0.65099	0.023374	sp|Q39024|MPK4_ARATH Mitogen-activated protein kinase 4 OS=Arabidopsis thaliana GN=MPK4 PE=1 SV=2//0		LOC101220883	511.106	798.272	-0.64326	0.01027	sp|Q9LYT3|TT12_ARATH Protein TRANSPARENT TESTA 12 OS=Arabidopsis thaliana GN=TT12 PE=2 SV=1//5.65125e-101
LOC101216555	5020.75	3097.95	0.69659	0.023507	sp|Q9LMM6|BPS1_ARATH Protein BPS1, chloroplastic OS=Arabidopsis thaliana GN=BPS1 PE=2 SV=1//2.0787e-103		LOC101218798	70.6792	149.988	-1.0855	0.010279	sp|Q6DFF9|MABP1_XENLA Mitogen-activated protein kinase-binding protein 1 OS=Xenopus laevis GN=mapkbp1 PE=2 SV=1//1.35592e-110
LOC101203338	476.216	302.14	0.6564	0.023773	sp|Q9FME8|OPT4_ARATH Oligopeptide transporter 4 OS=Arabidopsis thaliana GN=OPT4 PE=1 SV=1//0		LOC101216492	20.583	83.1306	-2.0139	0.010292	sp|F4I241|BUB33_ARATH Mitotic checkpoint protein BUB3.3 OS=Arabidopsis thaliana GN=BUB3.3 PE=2 SV=1//1.6879e-103
LOC101217720	453.19	286.855	0.6598	0.024178			LOC101207915	34.6336	96.4153	-1.4771	0.010439	sp|Q9FGH4|E139_ARATH Glucan endo-1,3-beta-glucosidase 9 OS=Arabidopsis thaliana GN=At5g58480 PE=1 SV=1//0
LOC101218120	3407.24	2299.88	0.56704	0.024293	sp|A6P6V9|CBDAS_CANSA Cannabidiolic acid synthase OS=Cannabis sativa GN=CBDAS PE=1 SV=1//5.75705e-142		LOC101211892	219.321	372.932	-0.76587	0.010439	sp|O04722|SUT21_ARATH Sulfate transporter 2.1 OS=Arabidopsis thaliana GN=SULTR2;1 PE=2 SV=1//0
LOC101218536	4724.72	2647.09	0.83582	0.024293	sp|Q7VG78|GUAA_HELHP Probable GMP synthase [glutamine-hydrolyzing] OS=Helicobacter hepaticus (strain ATCC 51449 / 3B1) GN=guaA PE=3 SV=1//1.23076e-39		LOC101205390	527.531	822.328	-0.64046	0.010626	sp|Q5GWV1|RS5_XANOR 30S ribosomal protein S5 OS=Xanthomonas oryzae pv. oryzae (strain KACC10331 / KXO85) GN=rpsE PE=3 SV=1//2.76688e-25
LOC101222181	2059.39	1335.52	0.62482	0.024293	sp|Q8L9S1|R18AL_ARATH 60S ribosomal protein L18a-like protein OS=Arabidopsis thaliana GN=At1g29970 PE=2 SV=2//1.86498e-17		LOC101210032	101.459	197.201	-0.95876	0.010637	sp|Q9SFC6|GDIR_ARATH Rho GDP-dissociation inhibitor 1 OS=Arabidopsis thaliana GN=GDI1 PE=1 SV=1//1.33104e-101
LOC105434385	480.21	304.304	0.65816	0.024293			LOC101214991	3507	6226.23	-0.82812	0.010653	sp|Q9SU40|SKU5_ARATH Monocopper oxidase-like protein SKU5 OS=Arabidopsis thaliana GN=SKU5 PE=1 SV=1//0
LOC101211772	3195.52	2255.92	0.50233	0.024561			LOC101208473	142.015	316.477	-1.1561	0.010785	sp|O82797|PCNA_TOBAC Proliferating cell nuclear antigen OS=Nicotiana tabacum GN=PCNA PE=2 SV=1//0
LOC101210587	426.17	268.928	0.66421	0.024595	sp|Q9C8C1|LCV2_ARATH Protein LIKE COV 2 OS=Arabidopsis thaliana GN=LCV2 PE=2 SV=1//1.8413e-111		LOC101216973	4188.7	6064.3	-0.53384	0.010881	sp|P82024|RR21_SPIOL 30S ribosomal protein S21, chloroplastic (Fragment) OS=Spinacia oleracea GN=rps21 PE=1 SV=1//4.3523e-14
LOC101204148	17.5526	1.30455	3.7501	0.024614	sp|Q7XBH4|MYB4_ORYSJ Myb-related protein Myb4 OS=Oryza sativa subsp. japonica GN=MYB4 PE=2 SV=2//6.35694e-75		LOC101216559	601.573	926.975	-0.62379	0.010912	sp|A7R385|CSPLC_VITVI CASP-like protein 2B1 OS=Vitis vinifera GN=GSVIVT00013502001 PE=2 SV=1//6.23495e-68
Novel00419	8788.91	4464.42	0.97721	0.02462	hypothetical protein Csa_6G239680 [Cucumis sativus]		LOC101206117	216.478	370.582	-0.77557	0.010933	sp|C0LGI2|Y1677_ARATH Probable LRR receptor-like serine/threonine-protein kinase At1g67720 OS=Arabidopsis thaliana GN=At1g67720 PE=2 SV=1//1.85699e-43
LOC101208169	921.305	550.271	0.74354	0.02464	sp|Q9SLG9|PI5K5_ARATH Phosphatidylinositol 4-phosphate 5-kinase 5 OS=Arabidopsis thaliana GN=PIP5K5 PE=2 SV=1//4.59741e-14		LOC101221378	1053.49	1572.03	-0.57746	0.01102	sp|Q9LVM0|Y5830_ARATH Probable inactive receptor kinase At5g58300 OS=Arabidopsis thaliana GN=At5g58300 PE=2 SV=1//0
LOC101218486	653.148	429.255	0.60558	0.024675	sp|Q94AP3|WAT1_ARATH Protein WALLS ARE THIN 1 OS=Arabidopsis thaliana GN=WAT1 PE=1 SV=1//9.72044e-176		LOC101219715	5802.61	8381.73	-0.53055	0.011022	sp|P42732|RR13_ARATH 30S ribosomal protein S13, chloroplastic OS=Arabidopsis thaliana GN=RPS13 PE=2 SV=1//5.08958e-78
LOC101203907	2097.62	1464.2	0.51864	0.024782	sp|Q9CAD5|YODA_ARATH Mitogen-activated protein kinase kinase kinase YODA OS=Arabidopsis thaliana GN=YDA PE=1 SV=1//3.66797e-125		LOC101209494	79.1142	162.805	-1.0411	0.011041
LOC101213761	1340.16	923.116	0.53782	0.024838	sp|Q9LUZ4|C3H66_ARATH Zinc finger CCCH domain-containing protein 66 OS=Arabidopsis thaliana GN=At5g58620 PE=2 SV=1//0		LOC101205114	332.129	537.355	-0.69413	0.011143	sp|Q5ZJR3|OSTC_CHICK Oligosaccharyltransferase complex subunit OSTC OS=Gallus gallus GN=OSTC PE=2 SV=1//1.17158e-30
LOC101216151	166.006	86.8382	0.93483	0.024996	sp|Q66GN2|LRK64_ARATH Lectin-domain containing receptor kinase VI.4 OS=Arabidopsis thaliana GN=LECRK64 PE=2 SV=1//0		LOC101221256	288.682	526.745	-0.86762	0.011143	sp|Q93ZH9|HHP1_ARATH Heptahelical transmembrane protein 1 OS=Arabidopsis thaliana GN=HHP1 PE=1 SV=1//4.76549e-131
LOC101205283	221.25	125.235	0.82105	0.025285	sp|Q8LAP8|DOF46_ARATH Dof zinc finger protein DOF4.6 OS=Arabidopsis thaliana GN=DOF4.6 PE=2 SV=2//3.48939e-33		LOC101206854	148.174	269.264	-0.86174	0.011181	sp|Q9SKU1|CLC1_ARATH Clathrin light chain 1 OS=Arabidopsis thaliana GN=At2g20760 PE=2 SV=1//1.57141e-60
LOC101209031	305.841	144.129	1.0854	0.025299	sp|Q7XA72|AB21G_ARATH ABC transporter G family member 21 OS=Arabidopsis thaliana GN=ABCG21 PE=2 SV=2//0		LOC101208395	526.123	819.002	-0.63847	0.011243	sp|Q9SQK3|EM506_ARATH Ankyrin repeat domain-containing protein EMB506, chloroplastic OS=Arabidopsis thaliana GN=EMB506 PE=1 SV=1//1.17096e-91
LOC101206391	2067.33	1368.68	0.59499	0.025307	sp|P09379|GYP7_YARLI GTPase-activating protein GYP7 OS=Yarrowia lipolytica (strain CLIB 122 / E 150) GN=GYP7 PE=3 SV=2//1.12243e-26		LOC101215659	505.957	863.443	-0.77108	0.011311	sp|P82353|NLTP2_PRUAR Non-specific lipid-transfer protein 2 OS=Prunus armeniaca PE=1 SV=1//5.50517e-22
LOC101212451	66.4507	20.5898	1.6904	0.025307	sp|Q9FL41|WTR38_ARATH WAT1-related protein At5g07050 OS=Arabidopsis thaliana GN=At5g07050 PE=2 SV=1//7.03252e-123		LOC101202824	109.943	210.583	-0.93763	0.011359	sp|P83103|HASP_DROME Putative serine/threonine-protein kinase haspin homolog OS=Drosophila melanogaster GN=Haspin PE=2 SV=1//2.70604e-40
LOC101207434	678.972	447.888	0.60021	0.025448	sp|Q9SRM0|ATL66_ARATH RING-H2 finger protein ATL66 OS=Arabidopsis thaliana GN=ATL66 PE=2 SV=1//2.99401e-21		LOC101212745	158.511	283.669	-0.83962	0.011421
LOC101218987	40.8848	10.6646	1.9387	0.025459	sp|Q9FUT0|GSTU9_ARATH Glutathione S-transferase U9 OS=Arabidopsis thaliana GN=GSTU9 PE=2 SV=1//3.94349e-65		LOC105436374	60.8337	133.627	-1.1353	0.011481
LOC105435365	40.8614	10.6972	1.9335	0.025459	sp|Q39202|RLK1_ARATH G-type lectin S-receptor-like serine/threonine-protein kinase RLK1 OS=Arabidopsis thaliana GN=RLK1 PE=2 SV=2//1.05189e-48		LOC101203952	841.018	1586.98	-0.91607	0.011508	sp|Q8RU27|UPTG2_SOLTU Alpha-1,4-glucan-protein synthase [UDP-forming] 2 OS=Solanum tuberosum GN=UPTG2 PE=1 SV=1//0
LOC101220783	1498.07	781.272	0.93921	0.025464	sp|Q9C7A2|Y3236_ARATH Ankyrin repeat-containing protein At3g12360 OS=Arabidopsis thaliana GN=At3g12360 PE=2 SV=1//0		LOC101213298	2504.23	3649.82	-0.54346	0.011508	sp|Q9ASV6|RR20_ARATH 30S ribosomal protein S20, chloroplastic OS=Arabidopsis thaliana GN=RPS20 PE=2 SV=1//3.93214e-32
LOC101223112	999.234	677.702	0.56017	0.025535	sp|A7LXU3|BGH3B_BACO1 Beta-glucosidase BoGH3B OS=Bacteroides ovatus (strain ATCC 8483 / DSM 1896 / JCM 5824 / NCTC 11153) GN=BACOVA_02659 PE=1 SV=1//2.8936e-76		LOC101215733	3258.99	5474.49	-0.7483	0.011513	sp|Q9C7F7|LTPG1_ARATH Non-specific lipid transfer protein GPI-anchored 1 OS=Arabidopsis thaliana GN=LTPG1 PE=1 SV=1//2.10614e-37
LOC101216094	882.516	285.475	1.6283	0.025626	sp|Q66PF3|UFOG3_FRAAN Putative UDP-glucose flavonoid 3-O-glucosyltransferase 3 OS=Fragaria ananassa GN=GT3 PE=2 SV=1//5.42191e-132		Novel00269	78.5738	161.467	-1.0391	0.011526	hypothetical protein Csa_4G064110 [Cucumis sativus]
LOC101221282	637.808	330.808	0.94713	0.025673	sp|Q9S7P9|SNP33_ARATH SNAP25 homologous protein SNAP33 OS=Arabidopsis thaliana GN=SNAP33 PE=1 SV=1//8.33401e-103		LOC101220750	113.114	272.83	-1.2702	0.011644	sp|Q94AG6|SAMC1_ARATH S-adenosylmethionine carrier 1, chloroplastic/mitochondrial OS=Arabidopsis thaliana GN=SAMC1 PE=1 SV=1//6.47363e-146
LOC101209437	959.413	650.22	0.56122	0.025717	sp|Q99615|DNJC7_HUMAN DnaJ homolog subfamily C member 7 OS=Homo sapiens GN=DNAJC7 PE=1 SV=2//6.9446e-41		LOC101208741	288.072	470.586	-0.70803	0.011764	sp|Q9CAN1|RBL2_ARATH RHOMBOID-like protein 2 OS=Arabidopsis thaliana GN=RBL2 PE=1 SV=1//1.56959e-96
LOC101205141	1080.16	736.656	0.55219	0.025914	sp|Q6I628|PSS2_ORYSJ CDP-diacylglycerol--serine O-phosphatidyltransferase 2 OS=Oryza sativa subsp. japonica GN=PSS2 PE=2 SV=2//0		LOC101218521	414.219	1018.49	-1.298	0.011837	sp|Q948Z4|SNAK1_SOLTU Snakin-1 OS=Solanum tuberosum GN=SN1 PE=1 SV=1//1.59206e-14
LOC101221406	465.315	297.367	0.64596	0.025938	sp|Q9LIS2|RBG4_ARATH Glycine-rich RNA-binding protein 4, mitochondrial OS=Arabidopsis thaliana GN=RBG4 PE=2 SV=1//7.30603e-25		LOC101205492	74.4625	155.054	-1.0582	0.011911	sp|Q9FEL8|LAX1_MEDTR Auxin transporter-like protein 1 OS=Medicago truncatula GN=LAX1 PE=2 SV=1//0
LOC101208438	785.302	507.983	0.62847	0.025955	sp|Q6TGC6|CBK1_PNECA Serine/threonine-protein kinase CBK1 OS=Pneumocystis carinii GN=CBK1 PE=2 SV=1//1.25695e-142		LOC101208458	1660.01	2553.12	-0.62107	0.01198	sp|O65554|CIPK6_ARATH CBL-interacting serine/threonine-protein kinase 6 OS=Arabidopsis thaliana GN=CIPK6 PE=1 SV=1//0
LOC101214299	88.0897	37.3964	1.2361	0.025976	sp|Q9SI09|XERIC_ARATH Probable E3 ubiquitin-protein ligase XERICO OS=Arabidopsis thaliana GN=XERICO PE=1 SV=1//2.44979e-14		LOC101209857	5.52181	49.6804	-3.1695	0.012006	sp|Q32PL8|PRIPO_DANRE DNA-directed primase/polymerase protein OS=Danio rerio GN=primpol PE=2 SV=2//1.1628e-69
LOC101220896	4618.31	2103.94	1.1343	0.025986	sp|Q1KLZ2|CAS1_MALDO L-3-cyanoalanine synthase 1, mitochondrial OS=Malus domestica GN=CAS1 PE=1 SV=1//0		LOC101220142	314.51	714.03	-1.1829	0.01204	sp|B9SR15|CSPL4_RICCO CASP-like protein 4C1 OS=Ricinus communis GN=RCOM_0464280 PE=2 SV=1//2.39167e-78
LOC101222515	87.7382	37.103	1.2417	0.026112			LOC101214425	3398.98	4909.94	-0.5306	0.012055	sp|Q2JNP0|FTSH_SYNJB ATP-dependent zinc metalloprotease FtsH OS=Synechococcus sp. (strain JA-2-3B&apos;a(2-13)) GN=ftsH PE=3 SV=1//6.8501e-86
LOC101220403	20.3721	2.23944	3.1854	0.026123	sp|Q9FF18|C7351_ARATH Cytokinin hydroxylase OS=Arabidopsis thaliana GN=CYP735A1 PE=1 SV=1//3.16008e-85		LOC101215446	322.617	524.06	-0.69991	0.012126	sp|Q9LU14|APG2_ARATH GDSL esterase/lipase APG OS=Arabidopsis thaliana GN=APG PE=1 SV=1//1.108e-134
LOC101216876	165.443	87.2079	0.92381	0.0264	sp|O23090|BH014_ARATH Transcription factor bHLH14 OS=Arabidopsis thaliana GN=BHLH14 PE=2 SV=1//1.36494e-53		LOC101210915	87.7821	287.973	-1.7139	0.012162
LOC101205216	10417.8	5652.91	0.88199	0.02649	sp|P46690|GASA4_ARATH Gibberellin-regulated protein 4 OS=Arabidopsis thaliana GN=GASA4 PE=1 SV=2//9.09457e-30		LOC101203073	83.2724	175.002	-1.0715	0.012216	sp|Q93XX5|Y5713_ARATH PI-PLC X domain-containing protein At5g67130 OS=Arabidopsis thaliana GN=At5g67130 PE=1 SV=1//6.97567e-135
LOC101206135	1138.63	731.829	0.63772	0.026551			LOC101204575	167.698	294.236	-0.81111	0.012274	sp|Q6Q2C2|HYES_PIG Bifunctional epoxide hydrolase 2 OS=Sus scrofa GN=EPHX2 PE=2 SV=1//3.38258e-54
LOC105435006	147.914	76.1626	0.95761	0.026566			LOC101207403	2762.89	3996.32	-0.53249	0.012274	sp|Q9FZ86|PDCB3_ARATH PLASMODESMATA CALLOSE-BINDING PROTEIN 3 OS=Arabidopsis thaliana GN=PDCB3 PE=1 SV=1//5.76944e-42
LOC101212735	71.104	3.64178	4.2872	0.02665	sp|O49858|C82A3_SOYBN Cytochrome P450 82A3 OS=Glycine max GN=CYP82A3 PE=2 SV=1//8.06359e-150		LOC101204783	667.427	1103.04	-0.72481	0.012368
LOC101217123	212.37	48.9092	2.1184	0.02665	sp|Q9LDH1|SIB1_ARATH Sigma factor binding protein 1, chloroplastic OS=Arabidopsis thaliana GN=SIB1 PE=1 SV=1//9.57771e-08		LOC101221474	476.614	743.623	-0.64175	0.012368	sp|C0LGQ5|GSO1_ARATH LRR receptor-like serine/threonine-protein kinase GSO1 OS=Arabidopsis thaliana GN=GSO1 PE=2 SV=1//2.31954e-08
LOC101211311	403.28	252.176	0.67735	0.026707	sp|Q84MB3|ACCH1_ARATH 1-aminocyclopropane-1-carboxylate oxidase homolog 1 OS=Arabidopsis thaliana GN=At1g06620 PE=2 SV=1//5.1534e-141		LOC101221134	22.0638	101.437	-2.2008	0.012465	sp|Q9FDW1|MYB44_ARATH Transcription factor MYB44 OS=Arabidopsis thaliana GN=MYB44 PE=2 SV=1//5.19453e-34
LOC101203784	3795.29	1796.38	1.0791	0.027022	sp|P82280|RAV2_ARATH AP2/ERF and B3 domain-containing transcription repressor RAV2 OS=Arabidopsis thaliana GN=RAV2 PE=2 SV=1//1.15527e-131		LOC101205674	86.1637	172.176	-0.99873	0.012521	sp|Q9LZM0|CCD71_ARATH Putative cyclin-D7-1 OS=Arabidopsis thaliana GN=CYCD7-1 PE=3 SV=1//1.35348e-27
LOC101220281	3026.84	1096.05	1.4655	0.027248	sp|Q8H0Z6|IP5P3_ARATH Type IV inositol polyphosphate 5-phosphatase 3 OS=Arabidopsis thaliana GN=IP5P3 PE=1 SV=1//0		LOC101221467	45.9365	189.612	-2.0453	0.012521	sp|Q9FLI0|BH120_ARATH Transcription factor bHLH120 OS=Arabidopsis thaliana GN=BHLH120 PE=2 SV=2//1.08309e-30
LOC101211128	152.238	79.0109	0.9462	0.027321	sp|Q8GYN5|RIN4_ARATH RPM1-interacting protein 4 OS=Arabidopsis thaliana GN=RIN4 PE=1 SV=1//3.61344e-06		LOC101218765	65.8619	140.16	-1.0896	0.012541
LOC101213046	2755.13	1952.99	0.49644	0.027375			LOC105434629	71.807	150.042	-1.0632	0.012616
LOC101212176	1061.93	725.579	0.54949	0.027444	sp|P58466|CTDS1_MOUSE Carboxy-terminal domain RNA polymerase II polypeptide A small phosphatase 1 OS=Mus musculus GN=Ctdsp1 PE=1 SV=1//8.19334e-21		LOC101219513	1489.62	2186.99	-0.554	0.012757
LOC101207641	280.605	159.848	0.81184	0.027585	sp|Q9SU92|PPSP3_ARATH Inorganic pyrophosphatase 3 OS=Arabidopsis thaliana GN=At4g29530 PE=2 SV=1//5.62578e-93		LOC101210780	11.6544	46.452	-1.9949	0.012803	sp|Q39092|ZAT1_ARATH Zinc finger protein ZAT1 OS=Arabidopsis thaliana GN=ZAT1 PE=2 SV=1//1.81165e-24
LOC101222005	772.783	250.133	1.6274	0.027812	sp|P10538|AMYB_SOYBN Beta-amylase OS=Glycine max GN=BMY1 PE=1 SV=3//0		LOC101213205	450.644	928.973	-1.0436	0.012824	sp|B7N5L0|RHMA_ECOLU 2-keto-3-deoxy-L-rhamnonate aldolase OS=Escherichia coli O17:K52:H18 (strain UMN026 / ExPEC) GN=rhmA PE=3 SV=1//2.60095e-41
LOC101207387	80.431	33.0916	1.2813	0.027876	sp|Q03662|GSTX1_TOBAC Probable glutathione S-transferase OS=Nicotiana tabacum PE=2 SV=1//1.19396e-65		LOC101218653	2377.42	3450.48	-0.5374	0.012835	sp|Q9LPZ1|MORF9_ARATH Multiple organellar RNA editing factor 9, chloroplastic OS=Arabidopsis thaliana GN=MORF9 PE=1 SV=1//9.62366e-95
LOC101220299	2632.44	1867.44	0.49534	0.027876	sp|Q8LHP0|ELOF1_ORYSJ Transcription elongation factor 1 homolog OS=Oryza sativa subsp. japonica GN=Os07g0631100 PE=3 SV=1//1.02686e-41		LOC101206980	1849.32	3013.29	-0.70434	0.012894	sp|Q94KI8|TPC1_ARATH Two pore calcium channel protein 1 OS=Arabidopsis thaliana GN=TPC1 PE=1 SV=1//0
CDPK5	1016.13	692.965	0.55223	0.027968	sp|Q42479|CDPK3_ARATH Calcium-dependent protein kinase 3 OS=Arabidopsis thaliana GN=CPK3 PE=1 SV=1//0		LOC101212838	921.557	1379.26	-0.58175	0.012894	sp|Q08747|UAF30_YEAST Upstream activation factor subunit UAF30 OS=Saccharomyces cerevisiae (strain ATCC 204508 / S288c) GN=UAF30 PE=1 SV=1//1.12963e-15
LOC101220882	1715.95	1200.9	0.51489	0.028262	sp|Q8L736|SKI11_ARATH F-box/kelch-repeat protein SKIP11 OS=Arabidopsis thaliana GN=SKIP11 PE=1 SV=2//1.11499e-174		LOC101209567	229.214	385.041	-0.74832	0.012959
LOC105435284	61.5147	22.0248	1.4818	0.0284	sp|Q00451|PRF1_SOLLC 36.4 kDa proline-rich protein OS=Solanum lycopersicum GN=TPRP-F1 PE=2 SV=1//1.03701e-13		LOC101215048	526.497	872.128	-0.72812	0.012959	sp|Q9CAJ9|Y1385_ARATH BTB/POZ domain-containing protein At1g63850 OS=Arabidopsis thaliana GN=At1g63850 PE=1 SV=1//0
LOC101203945	2561.85	1815.67	0.49668	0.028406	sp|Q9LHJ8|SAP5_ARATH Zinc finger A20 and AN1 domain-containing stress-associated protein 5 OS=Arabidopsis thaliana GN=SAP5 PE=2 SV=1//3.67138e-50		LOC101215672	646.122	984.862	-0.60811	0.012959	sp|Q8L7F7|NUP62_ARATH Nuclear pore complex protein NUP62 OS=Arabidopsis thaliana GN=NUP62 PE=1 SV=1//1.63886e-109
LOC101217287	593.845	390.771	0.60376	0.028659	sp|O22446|HDA19_ARATH Histone deacetylase 19 OS=Arabidopsis thaliana GN=HDA19 PE=1 SV=2//0		LOC101206006	1124.29	1667.93	-0.56905	0.012982	sp|A9VRF5|PUR9_BACWK Bifunctional purine biosynthesis protein PurH OS=Bacillus weihenstephanensis (strain KBAB4) GN=purH PE=3 SV=1//7.45482e-163
LOC101219424	176.629	96.3827	0.87388	0.028732	sp|Q9FHW7|SKP1B_ARATH SKP1-like protein 1B OS=Arabidopsis thaliana GN=SKP1B PE=1 SV=1//8.34455e-69		LOC101205529	55.5696	122.854	-1.1446	0.012991	sp|Q8L8A6|GRF5_ARATH Growth-regulating factor 5 OS=Arabidopsis thaliana GN=GRF5 PE=1 SV=1//4.47935e-58
LOC101220052	600.801	370.03	0.69925	0.028786	sp|Q21657|MOCOS_CAEEL Molybdenum cofactor sulfurase OS=Caenorhabditis elegans GN=mocs-1 PE=3 SV=2//1.71891e-12		Novel00324	77.8927	159.358	-1.0327	0.013106	hypothetical protein Csa_5G576690 [Cucumis sativus]
LOC101204531	2259.93	1599.16	0.49896	0.028825	sp|Q9C5U0|AHK4_ARATH Histidine kinase 4 OS=Arabidopsis thaliana GN=AHK4 PE=1 SV=1//0		LOC101212103	0.563897	24.2205	-5.4247	0.013126	sp|Q6WG30|T5H_TAXCU Taxadiene 5-alpha hydroxylase OS=Taxus cuspidata PE=1 SV=2//2.91349e-114
LOC101206523	471.824	304.607	0.6313	0.028841			LOC101212211	2582.01	3779.56	-0.54972	0.013154	sp|Q9XF97|RL4_PRUAR 60S ribosomal protein L4 OS=Prunus armeniaca GN=RPL4 PE=2 SV=1//0
LOC101203065	7844.15	4725.03	0.73129	0.028952	sp|Q94F39|AFP3_ARATH Ninja-family protein AFP3 OS=Arabidopsis thaliana GN=AFP3 PE=1 SV=1//2.41063e-25		LOC105435740	2063.67	2991.69	-0.53575	0.013369
LOC101213301	545.907	356.679	0.61403	0.028952	sp|Q9C5V5|GLR28_ARATH Glutamate receptor 2.8 OS=Arabidopsis thaliana GN=GLR2.8 PE=2 SV=2//0		LOC101220475	1264.16	1862.64	-0.55917	0.013463
Novel00447	15.3908	0.8697	4.1454	0.028952			LOC101214644	3196.31	4609.92	-0.52833	0.013538	sp|P27684|PSRP5_SPIOL 50S ribosomal protein 5 alpha, chloroplastic OS=Spinacia oleracea GN=PSRP5 PE=1 SV=1//5.23853e-08
LOC105434588	145.213	74.5321	0.96224	0.029111			LOC101216655	303.064	558.705	-0.88247	0.013538	sp|Q9FGQ7|CCD32_ARATH Cyclin-D3-2 OS=Arabidopsis thaliana GN=CYCD3-2 PE=2 SV=1//7.05547e-84
LOC101217400	3367.4	2406.7	0.48458	0.029273	sp|Q9C7E8|COL15_ARATH Zinc finger protein CONSTANS-LIKE 15 OS=Arabidopsis thaliana GN=COL15 PE=2 SV=1//1.5507e-106		LOC101207278	9887.39	16385.7	-0.72878	0.013779	sp|P27489|CB23_SOLLC Chlorophyll a-b binding protein 13, chloroplastic OS=Solanum lycopersicum GN=CAB13 PE=1 SV=1//3.77845e-167
LOC105434483	1171.5	783.392	0.58055	0.02957	sp|P54766|RAN1B_LOTJA GTP-binding nuclear protein Ran1B (Fragment) OS=Lotus japonicus GN=RAN1B PE=2 SV=1//9.84874e-88		LOC101206105	354.921	563.37	-0.66659	0.014033	sp|Q86TV6|TTC7B_HUMAN Tetratricopeptide repeat protein 7B OS=Homo sapiens GN=TTC7B PE=1 SV=3//4.43709e-12
SEM1	424.336	269.624	0.65426	0.029764	sp|Q8S9H7|DIV_ANTMA Transcription factor DIVARICATA OS=Antirrhinum majus GN=DIVARICATA PE=2 SV=1//2.74687e-84		LOC101210776	149.957	266.612	-0.83019	0.014037	sp|Q8VZ49|ADHL4_ARATH Alcohol dehydrogenase-like 4 OS=Arabidopsis thaliana GN=At1g64710 PE=2 SV=1//0
LOC101205576	5973.57	4303.47	0.47309	0.029774	sp|P14766|F16P2_SPIOL Fructose-1,6-bisphosphatase, cytosolic OS=Spinacia oleracea PE=1 SV=2//0		LOC101217965	813.536	1298.29	-0.67434	0.014087	sp|Q9M394|SCKL1_ARATH Fructokinase-like 1, chloroplastic OS=Arabidopsis thaliana GN=FLN1 PE=1 SV=1//0
LOC101214695	172.657	93.3173	0.88769	0.029774	sp|Q9LHK4|AB8B_ARATH Putative ABC transporter B family member 8 OS=Arabidopsis thaliana GN=ABCB8 PE=5 SV=1//6.03918e-78		LOC101211909	136.799	247.023	-0.85259	0.014118	sp|Q84WF6|TET5_ARATH Tetraspanin-5 OS=Arabidopsis thaliana GN=TET5 PE=2 SV=1//5.27841e-80
LOC101216631	1424.49	994.723	0.51808	0.029796	sp|Q9LH39|PHSD_ARATH Probable polyamine transporter At3g19553 OS=Arabidopsis thaliana GN=At3g19553 PE=3 SV=1//0		Novel00301	0	16.0021	#NAME?	0.014261
LOC101213855	8075.96	4958.58	0.70371	0.029842	sp|P93788|REMO_SOLTU Remorin OS=Solanum tuberosum PE=1 SV=1//2.36917e-51		LOC101221614	691.864	1298.7	-0.9085	0.01427	sp|P29514|TBB6_ARATH Tubulin beta-6 chain OS=Arabidopsis thaliana GN=TUBB6 PE=2 SV=1//0
LOC101218944	2329.68	1601.29	0.5409	0.029853	sp|Q93XX4|C2D61_ARATH C2 domain-containing protein At1g53590 OS=Arabidopsis thaliana GN=NTMC2T6.1 PE=1 SV=2//0		LOC101208015	2903.48	4177.01	-0.52469	0.014329	sp|O80439|RR31_ARATH 30S ribosomal protein S31, chloroplastic OS=Arabidopsis thaliana GN=RPS31 PE=1 SV=1//2.4193e-14
LOC105436118	82.0758	34.6895	1.2425	0.029939			LOC101218852	1815.85	2640.26	-0.54003	0.014358	sp|Q9LS48|SG1_ARATH protein SLOW GREEN 1, chloroplastic OS=Arabidopsis thaliana GN=SG1 PE=1 SV=1//2.53049e-27
LOC101205754	256.193	61.6932	2.054	0.029969	sp|Q2V3E2|YIPL5_ARATH Protein yippee-like At4g27740 OS=Arabidopsis thaliana GN=At4g27740 PE=3 SV=1//6.90144e-35		LOC101216040	140.254	712.42	-2.3447	0.014366	sp|Q9ZPW7|ZHD6_ARATH Zinc-finger homeodomain protein 6 OS=Arabidopsis thaliana GN=ZHD6 PE=1 SV=1//2.15364e-54
LOC101207125	1183.36	816.177	0.53593	0.029969	sp|O80462|XLG1_ARATH Extra-large guanine nucleotide-binding protein 1 OS=Arabidopsis thaliana GN=XLG1 PE=1 SV=2//5.2709e-10		LOC101208976	5.00478	30.9389	-2.628	0.014425
LOC101209836	182.856	101.188	0.85367	0.029981	sp|Q8LBZ4|OTU_ARATH OTU domain-containing protein At3g57810 OS=Arabidopsis thaliana GN=At3g57810 PE=2 SV=1//2.9413e-65		LOC101222143	284.597	464.16	-0.7057	0.014479
LOC101220287	1634.15	1141.98	0.51699	0.029987	sp|Q39013|NAC2_ARATH NAC domain-containing protein 2 OS=Arabidopsis thaliana GN=NAC002 PE=2 SV=2//6.62642e-131		LOC105436036	14.4036	51.5613	-1.8399	0.014484
LOC101211047	2441.55	662.214	1.8824	0.03001	sp|Q9SA16|P2A09_ARATH Protein PHLOEM PROTEIN 2-LIKE A9 OS=Arabidopsis thaliana GN=PP2A9 PE=2 SV=1//4.14947e-30		LOC101211948	1741.68	2534.69	-0.54133	0.014529	sp|Q9FXI5|IQD32_ARATH Protein IQ-DOMAIN 32 OS=Arabidopsis thaliana GN=IQD32 PE=1 SV=3//1.21989e-29
LOC101213813	799.982	539.857	0.56739	0.030243	sp|Q8LCG7|NFYC2_ARATH Nuclear transcription factor Y subunit C-2 OS=Arabidopsis thaliana GN=NFYC2 PE=2 SV=2//4.14399e-76		LOC101208634	1242.42	1843.96	-0.56965	0.014649	sp|Q84KI6|SQD1_SPIOL UDP-sulfoquinovose synthase, chloroplastic OS=Spinacia oleracea GN=SQD1 PE=1 SV=1//0
LOC101214165	143.945	55.6379	1.3714	0.030286	sp|Q39111|GAOX2_ARATH Gibberellin 20 oxidase 2 OS=Arabidopsis thaliana GN=GA20OX2 PE=2 SV=1//9.29762e-131		LOC101218186	7.11977	36.1571	-2.3444	0.014753	sp|F4I9E1|NFD4_ARATH Protein NUCLEAR FUSION DEFECTIVE 4 OS=Arabidopsis thaliana GN=NFD4 PE=3 SV=1//2.42648e-55
LOC101217032	801.817	540.825	0.56811	0.030367	sp|Q6YZE8|SPL16_ORYSJ Squamosa promoter-binding-like protein 16 OS=Oryza sativa subsp. japonica GN=SPL16 PE=2 SV=1//1.6241e-47		Novel00035	56.6271	227.769	-2.008	0.014754	hypothetical protein Csa_1G501830 [Cucumis sativus]
LOC101220206	87.3384	37.7335	1.2108	0.030461	sp|C0LGP4|Y3475_ARATH Probable LRR receptor-like serine/threonine-protein kinase At3g47570 OS=Arabidopsis thaliana GN=At3g47570 PE=2 SV=1//0		LOC101218563	688.765	1112.45	-0.69166	0.01488	sp|Q9SS80|U503A_ARATH UPF0503 protein At3g09070, chloroplastic OS=Arabidopsis thaliana GN=At3g09070 PE=1 SV=1//3.96273e-35
LOC101214023	466.042	300.845	0.63144	0.030726	sp|Q9ZT07|RKS1_ARATH G-type lectin S-receptor-like serine/threonine-protein kinase RKS1 OS=Arabidopsis thaliana GN=RKS1 PE=3 SV=3//9.47079e-54		LOC101204773	55.5696	121.94	-1.1338	0.014929	sp|Q8GXL3|SPL8_ARATH Squamosa promoter-binding-like protein 8 OS=Arabidopsis thaliana GN=SPL8 PE=1 SV=2//1.61649e-61
LOC101207405	206.025	81.2393	1.3426	0.030816			LOC101209597	1192.43	2528.06	-1.0841	0.014929	sp|A4II73|OVCA2_XENTR Ovarian cancer-associated gene 2 protein homolog OS=Xenopus tropicalis GN=ovca2 PE=2 SV=2//1.19472e-15
LOC101219163	3946.37	2826.58	0.48147	0.03082	sp|Q9SXS2|SUT33_ARATH Probable sulfate transporter 3.3 OS=Arabidopsis thaliana GN=SULTR3;3 PE=2 SV=2//0		LOC101209117	873.284	1568.5	-0.84487	0.015006	sp|Q9S746|HTH_ARATH Protein HOTHEAD OS=Arabidopsis thaliana GN=HTH PE=1 SV=1//0
LOC101221690	1655.63	1162.34	0.51034	0.03082	sp|Q9FJ95|DHSO_ARATH Sorbitol dehydrogenase OS=Arabidopsis thaliana GN=SDH PE=1 SV=1//0		LOC101222306	2282.17	3810.31	-0.7395	0.015006	sp|Q96558|UGDH1_SOYBN UDP-glucose 6-dehydrogenase 1 OS=Glycine max GN=UGD1 PE=2 SV=1//0
Novel00163	24.9302	3.97884	2.6475	0.03082	Uncharacterized protein TCM_024518 [Theobroma cacao]>gi|508717229|gb|EOY09126.1| Uncharacterized protein TCM_024518 [Theobroma cacao]		LOC101203425	56.3459	123.484	-1.1319	0.015105	sp|Q3E9B4|OFP8_ARATH Transcription repressor OFP8 OS=Arabidopsis thaliana GN=OFP8 PE=2 SV=1//3.63067e-17
LOC105435230	2653.67	1364.9	0.95919	0.030891			LOC101209450	45.6303	105.699	-1.2119	0.015173	sp|Q54JL4|Y7715_DICDI Putative uncharacterized protein DDB_G0287975 OS=Dictyostelium discoideum GN=DDB_G0287975 PE=4 SV=1//1.58428e-08
LOC105435735	709.707	474.642	0.58038	0.030891	sp|B2RXR6|ANR44_MOUSE Serine/threonine-protein phosphatase 6 regulatory ankyrin repeat subunit B OS=Mus musculus GN=Ankrd44 PE=2 SV=1//7.61749e-07		LOC101204430	14.9909	52.2028	-1.8	0.015198	sp|P46668|ATHB6_ARATH Homeobox-leucine zipper protein ATHB-6 OS=Arabidopsis thaliana GN=ATHB-6 PE=1 SV=1//1.42074e-29
LOC101203172	520.02	156.316	1.7341	0.030971	sp|Q8VZ91|EF103_ARATH Ethylene-responsive transcription factor 6 OS=Arabidopsis thaliana GN=ERF6 PE=2 SV=2//4.31415e-41		LOC101222215	784.227	1537.11	-0.97088	0.015198	sp|Q4R1I9|ANGLT_ROSHC Anthocyanidin 5,3-O-glucosyltransferase OS=Rosa hybrid cultivar GN=RhGT1 PE=2 SV=1//6.15499e-51
LOC101209988	124.56	31.8197	1.9689	0.030971	sp|Q10S70|EXLA1_ORYSJ Expansin-like A1 OS=Oryza sativa subsp. japonica GN=EXLA1 PE=2 SV=1//1.70334e-70		LOC105435774	69.8092	144.498	-1.0496	0.015221
LOC101211334	1092.83	754.223	0.535	0.031	sp|Q9ZVT9|C2GR1_ARATH C2 and GRAM domain-containing protein At1g03370 OS=Arabidopsis thaliana GN=At1g03370 PE=2 SV=4//0		LOC101219389	27.6559	75.5973	-1.4507	0.01525	sp|Q9LJK2|ABAH4_ARATH Abscisic acid 8&apos;-hydroxylase 4 OS=Arabidopsis thaliana GN=CYP707A4 PE=2 SV=2//0
LOC101208262	24.7896	3.97884	2.6393	0.031067	sp|Q9M815|PCR8_ARATH Protein PLANT CADMIUM RESISTANCE 8 OS=Arabidopsis thaliana GN=PCR8 PE=1 SV=2//3.66556e-65		LOC101215139	359.574	569.055	-0.66228	0.015297	sp|B8AQW7|PLP1_ORYSI Patatin-like protein 1 OS=Oryza sativa subsp. indica GN=PLP1 PE=3 SV=1//1.03537e-139
LOC101211280	100.311	17.0132	2.5597	0.0315	sp|Q9FJV7|MCU4_ARATH Calcium uniporter protein 4, mitochondrial OS=Arabidopsis thaliana GN=At5g42610 PE=2 SV=1//5.15987e-82		LOC105434554	63.2079	150.031	-1.2471	0.015361	sp|Q41238|LOX16_SOLTU Linoleate 9S-lipoxygenase 6 (Fragment) OS=Solanum tuberosum GN=LOX1.6 PE=1 SV=1//0
LOC101213830	204.026	115.179	0.82487	0.0315	sp|F4HW02|GAT1_ARATH GABA transporter 1 OS=Arabidopsis thaliana GN=GAT1 PE=1 SV=1//3.73404e-161		LOC101219040	126.791	231.847	-0.87072	0.015573
LOC101219319	1384.1	934.88	0.56609	0.031506	sp|Q9FXA4|PUB26_ARATH U-box domain-containing protein 26 OS=Arabidopsis thaliana GN=PUB26 PE=2 SV=1//9.34516e-169		LOC101205805	228.016	379.823	-0.73619	0.01563	sp|Q9XED8|ARFI_ARATH Auxin response factor 9 OS=Arabidopsis thaliana GN=ARF9 PE=1 SV=1//0
LOC101211701	194.135	84.8707	1.1937	0.031662	sp|B8XCH5|QKY_ARATH Protein QUIRKY OS=Arabidopsis thaliana GN=QKY PE=2 SV=1//0		LOC101215613	204.138	431.678	-1.0804	0.015683	sp|Q07353|FL3H_PETHY Naringenin,2-oxoglutarate 3-dioxygenase (Fragment) OS=Petunia hybrida GN=AN3 PE=1 SV=1//5.52425e-178
LOC105435196	532.917	349.613	0.60815	0.031667			LOC101221223	848.593	1261.21	-0.57167	0.015781	sp|Q66GI4|PRRP1_ARATH Proteinaceous RNase P 1, chloroplastic/mitochondrial OS=Arabidopsis thaliana GN=PRORP1 PE=1 SV=1//0
LOC101211453	2728.41	1568.58	0.79861	0.031797	sp|Q66GP0|Y5738_ARATH BTB/POZ domain-containing protein At5g67385 OS=Arabidopsis thaliana GN=At5g67385 PE=1 SV=2//0		LOC105435440	30.7816	93.5233	-1.6033	0.015874	sp|Q9LZX5|ZPR2_ARATH Protein LITTLE ZIPPER 2 OS=Arabidopsis thaliana GN=ZPR2 PE=1 SV=1//8.02004e-07
LOC101209182	1309.85	913.18	0.52043	0.032097	sp|Q2MHE4|HT1_ARATH Serine/threonine-protein kinase HT1 OS=Arabidopsis thaliana GN=HT1 PE=1 SV=1//4.37377e-64		LOC101203357	47.322	107.613	-1.1853	0.016153	sp|P42736|RAP23_ARATH Ethylene-responsive transcription factor RAP2-3 OS=Arabidopsis thaliana GN=RAP2-3 PE=1 SV=2//2.33874e-33
LOC101213207	419.286	222.738	0.91259	0.032097	sp|Q9JHZ9|S38A3_RAT Sodium-coupled neutral amino acid transporter 3 OS=Rattus norvegicus GN=Slc38a3 PE=2 SV=1//2.13488e-28		LOC101208608	3523.93	5039.24	-0.51602	0.016225	sp|Q9SZN7|HIP26_ARATH Heavy metal-associated isoprenylated plant protein 26 OS=Arabidopsis thaliana GN=HIPP26 PE=1 SV=1//6.54518e-09
LOC101206445	491.166	192.646	1.3503	0.03232	sp|Q9SAK5|APL_ARATH Myb family transcription factor APL OS=Arabidopsis thaliana GN=APL PE=2 SV=2//1.33673e-45		LOC101217606	928.924	2867.55	-1.6262	0.016261	sp|Q38910|XTH23_ARATH Probable xyloglucan endotransglucosylase/hydrolase protein 23 OS=Arabidopsis thaliana GN=XTH23 PE=2 SV=1//2.74674e-148
LOC101218064	4361.7	3053.2	0.51457	0.032376	sp|Q8GXG1|ASPGB_ARATH Probable isoaspartyl peptidase/L-asparaginase 2 OS=Arabidopsis thaliana GN=At3g16150 PE=2 SV=2//0		LOC101215088	112.175	208.756	-0.89607	0.016375	sp|Q09023|CHI2_BRANA Endochitinase CH25 OS=Brassica napus PE=2 SV=1//2.80975e-103
NR2	23485.8	9627.96	1.2865	0.032385	sp|P17569|NIA_CUCMA Nitrate reductase [NADH] OS=Cucurbita maxima PE=2 SV=1//0		LOC101216704	4349.48	6194.5	-0.51015	0.016375	sp|P82244|RK34_SPIOL 50S ribosomal protein L34, chloroplastic OS=Spinacia oleracea GN=RPL34 PE=1 SV=1//3.49438e-32
LOC101208812	1264	878.774	0.52444	0.032395	sp|Q0WT19|IP5P8_ARATH Type I inositol polyphosphate 5-phosphatase 8 OS=Arabidopsis thaliana GN=IP5P8 PE=2 SV=1//2.32454e-106		LOC101209626	3076.59	4547.22	-0.56365	0.016409	sp|Q940B0|RL183_ARATH 60S ribosomal protein L18-3 OS=Arabidopsis thaliana GN=RPL18C PE=2 SV=1//2.92229e-116
LOC101219005	50.5898	16.611	1.6067	0.032511	sp|Q9SNE1|ERF11_ARATH Ethylene-responsive transcription factor ERF011 OS=Arabidopsis thaliana GN=ERF011 PE=2 SV=1//1.1479e-47		LOC101216250	17.7401	56.921	-1.6819	0.016431	sp|Q93VV5|PTR16_ARATH Protein NRT1/ PTR FAMILY 4.3 OS=Arabidopsis thaliana GN=NPF4.3 PE=2 SV=1//5.22276e-114
LOC101203876	641.31	428.005	0.58339	0.032587	sp|Q8LBL5|PRT1_ARATH E3 ubiquitin-protein ligase PRT1 OS=Arabidopsis thaliana GN=PRT1 PE=2 SV=2//2.9105e-06		LOC101217323	2419.3	3736.69	-0.62717	0.016448	sp|Q9LIR4|ILVD_ARATH Dihydroxy-acid dehydratase, chloroplastic OS=Arabidopsis thaliana GN=DHAD PE=2 SV=1//0
LOC105435909	82.4273	34.9288	1.2387	0.032762			LOC101207163	2.23216	92.5336	-5.3735	0.016653	sp|Q41238|LOX16_SOLTU Linoleate 9S-lipoxygenase 6 (Fragment) OS=Solanum tuberosum GN=LOX1.6 PE=1 SV=1//0
LOC101218581	2831.62	1947.87	0.53973	0.033037	sp|Q9LYT3|TT12_ARATH Protein TRANSPARENT TESTA 12 OS=Arabidopsis thaliana GN=TT12 PE=2 SV=1//3.32618e-105		LOC101213730	74.7671	175.926	-1.2345	0.0167	sp|Q38908|XTH30_ARATH Probable xyloglucan endotransglucosylase/hydrolase protein 30 OS=Arabidopsis thaliana GN=XTH30 PE=2 SV=2//2.00281e-168
LOC101214841	412.326	262.753	0.65007	0.033094	sp|Q2QQS5|CCT14_ORYSJ Cyclin-T1-4 OS=Oryza sativa subsp. japonica GN=CYCT1-1 PE=2 SV=1//2.08805e-108		LOC101209256	182.148	309.684	-0.76569	0.016744	sp|Q9LEY1|SCP35_ARATH Serine carboxypeptidase-like 35 OS=Arabidopsis thaliana GN=SCPL35 PE=2 SV=1//3.00725e-65
LOC101211350	1662.89	1171.09	0.50585	0.033116	sp|Q9T014|SPA2_ARATH Protein SPA1-RELATED 2 OS=Arabidopsis thaliana GN=SPA2 PE=1 SV=2//0		LOC101203801	733.951	1094.64	-0.5767	0.016769	sp|Q94C77|RPKL_ARATH Receptor protein kinase-like protein At4g34220 OS=Arabidopsis thaliana GN=At4g34220 PE=2 SV=1//0
LOC105435852	256.707	108.69	1.2399	0.033116			LOC101209588	1001.82	1474.09	-0.55721	0.016769	sp|A7LXU3|BGH3B_BACO1 Beta-glucosidase BoGH3B OS=Bacteroides ovatus (strain ATCC 8483 / DSM 1896 / JCM 5824 / NCTC 11153) GN=BACOVA_02659 PE=1 SV=1//3.97478e-80
LOC101202901	163.235	87.9687	0.89189	0.03324	sp|Q9LZR8|Y5370_ARATH PAN domain-containing protein At5g03700 OS=Arabidopsis thaliana GN=At5g03700 PE=1 SV=1//2.28149e-160		LOC101209707	566.864	860.203	-0.60167	0.016769	sp|Q9MAP8|B3GT6_ARATH Probable beta-1,3-galactosyltransferase 6 OS=Arabidopsis thaliana GN=B3GALT6 PE=2 SV=1//0
LOC101210368	656.141	236.208	1.474	0.033311	sp|A6T923|HPXO_KLEP7 FAD-dependent urate hydroxylase OS=Klebsiella pneumoniae subsp. pneumoniae (strain ATCC 700721 / MGH 78578) GN=hpxO PE=1 SV=1//2.51511e-20		LOC101213021	40.2506	97.0021	-1.269	0.016769	sp|Q8C9A2|ENDOV_MOUSE Endonuclease V OS=Mus musculus GN=Endov PE=1 SV=2//1.61483e-64
LOC101212988	6240.39	3893.84	0.68044	0.03334	sp|Q9C998|RPI1_ARATH Probable ribose-5-phosphate isomerase 1 OS=Arabidopsis thaliana GN=RPI1 PE=1 SV=1//4.64839e-121		LOC101219557	3669.1	5228.01	-0.51083	0.016883	sp|Q9LYA9|CP41A_ARATH Chloroplast stem-loop binding protein of 41 kDa a, chloroplastic OS=Arabidopsis thaliana GN=CSP41A PE=1 SV=1//0
LOC101216247	8195.97	5950.48	0.46191	0.03334	sp|Q8RXD9|DPE2_ARATH 4-alpha-glucanotransferase DPE2 OS=Arabidopsis thaliana GN=DPE2 PE=1 SV=1//0		LOC101211643	1660.63	2399.47	-0.53098	0.017302	sp|O22607|MSI4_ARATH WD-40 repeat-containing protein MSI4 OS=Arabidopsis thaliana GN=MSI4 PE=1 SV=3//0
LOC101216810	1100.07	764.137	0.52569	0.033363			LOC101203441	955.043	2088.18	-1.1286	0.017408	sp|F4HVY0|CER1_ARATH Protein ECERIFERUM 1 OS=Arabidopsis thaliana GN=CER1 PE=1 SV=1//0
LOC101217130	1604.91	492.671	1.7038	0.033363			LOC101214962	206.399	346.438	-0.74716	0.017443	sp|Q8W5R1|GENL2_ORYSJ Flap endonuclease GEN-like 2 OS=Oryza sativa subsp. japonica GN=SEND1 PE=2 SV=1//0
LOC101205281	320.381	180.493	0.82785	0.03352	sp|Q9M0X5|CRK25_ARATH Cysteine-rich receptor-like protein kinase 25 OS=Arabidopsis thaliana GN=CRK25 PE=3 SV=1//0		LOC105434818	6.03884	33.6783	-2.4795	0.017554	sp|Q94CF0|EHD1_ARATH EH domain-containing protein 1 OS=Arabidopsis thaliana GN=EHD1 PE=1 SV=1//1.40973e-17
LOC101203191	330.698	205.495	0.68641	0.033713	sp|Q9FE83|SKIP2_ARATH F-box protein SKIP2 OS=Arabidopsis thaliana GN=SKIP2 PE=1 SV=1//1.07612e-173		LOC101217337	2746.41	3926.66	-0.51575	0.017572	sp|Q05024|TRI1_YEAST Protein TRI1 OS=Saccharomyces cerevisiae (strain ATCC 204508 / S288c) GN=TRI1 PE=1 SV=1//7.97373e-12
LOC101208656	548.42	288.617	0.92612	0.03398	sp|Q9LTC0|Y5707_ARATH Probable receptor-like protein kinase At5g47070 OS=Arabidopsis thaliana GN=At5g47070 PE=1 SV=1//1.75466e-145		LOC101212948	76.8821	154.347	-1.0055	0.017666	sp|O81755|PER48_ARATH Putative Peroxidase 48 OS=Arabidopsis thaliana GN=PER48 PE=3 SV=3//7.67118e-97
LOC101213811	63.7953	24.1338	1.4024	0.034007	sp|Q337C0|U496D_ORYSJ UPF0496 protein 4 OS=Oryza sativa subsp. japonica GN=Os10g0513300 PE=2 SV=1//1.14058e-08		LOC101222084	1005.67	1475.92	-0.55345	0.017782	sp|P54967|BIOB_ARATH Biotin synthase OS=Arabidopsis thaliana GN=BIO2 PE=2 SV=1//0
LOC101212188	76.8352	31.9826	1.2645	0.034378			LOC101218628	10251	19756.7	-0.94658	0.018058	sp|P08926|RUBA_PEA RuBisCO large subunit-binding protein subunit alpha, chloroplastic OS=Pisum sativum PE=1 SV=2//0
LOC105435806	681.562	446.398	0.61051	0.034489	sp|Q0WNN7|PP176_ARATH Pentatricopeptide repeat-containing protein At2g30100, chloroplastic OS=Arabidopsis thaliana GN=At2g30100 PE=2 SV=2//0		LOC105434636	30.7347	80.5	-1.3891	0.018058
LOC101220634	1526.79	779.119	0.97058	0.03449	sp|Q9SMT7|4CLLA_ARATH Oxalate--CoA ligase OS=Arabidopsis thaliana GN=AAE3 PE=1 SV=1//0		LOC101208329	1340.38	1939.84	-0.53329	0.018147	sp|Q02909|CAPP1_SOYBN Phosphoenolpyruvate carboxylase, housekeeping isozyme OS=Glycine max GN=PPC16 PE=2 SV=1//0
LOC101211070	1575.64	777.999	1.0181	0.034508	sp|Q8N1E6|FXL14_HUMAN F-box/LRR-repeat protein 14 OS=Homo sapiens GN=FBXL14 PE=1 SV=1//3.77482e-10		LOC101214473	352.406	763.961	-1.1163	0.01815	sp|Q9FVV1|GDL28_ARATH GDSL esterase/lipase At1g71250 OS=Arabidopsis thaliana GN=At1g71250 PE=2 SV=1//5.61078e-63
LOC101217755	10841.4	7891.15	0.45825	0.034508			LOC101212882	202.428	339.796	-0.74726	0.018155	sp|P49099|CYB5S_TOBAC Cytochrome b5, seed isoform OS=Nicotiana tabacum PE=2 SV=1//2.37093e-67
LOC101215765	450.82	216.704	1.0568	0.034598	sp|Q8LE94|RING3_ARATH E3 ubiquitin-protein ligase At3g02290 OS=Arabidopsis thaliana GN=At3g02290 PE=2 SV=1//5.49935e-20		LOC101210248	308.47	491.947	-0.67337	0.018186	sp|Q9LFS8|SMC5_ARATH Structural maintenance of chromosomes protein 5 OS=Arabidopsis thaliana GN=SMC5 PE=2 SV=1//0
LOC101212448	3521.16	2532.7	0.47538	0.034997	sp|Q9C9Q8|PMTT_ARATH Probable pectin methyltransferase QUA2 OS=Arabidopsis thaliana GN=QUA2 PE=1 SV=2//0		LOC101219514	127.283	228.955	-0.84703	0.018207	sp|Q9SV07|ASAT1_ARATH Acyl-CoA--sterol O-acyltransferase 1 OS=Arabidopsis thaliana GN=ASAT1 PE=1 SV=1//3.00157e-61
LOC101203133	1893.17	1346.8	0.49126	0.035032	sp|Q9FX43|M2K9_ARATH Mitogen-activated protein kinase kinase 9 OS=Arabidopsis thaliana GN=MKK9 PE=1 SV=1//4.42468e-129		LOC101217921	5.02821	29.841	-2.5692	0.018439	sp|Q9M0B6|GAE1_ARATH UDP-glucuronate 4-epimerase 1 OS=Arabidopsis thaliana GN=GAE1 PE=1 SV=1//0
LOC101221594	1137.05	766.364	0.5692	0.035146			LOC101216549	1503.74	2189.09	-0.54178	0.01851	sp|Q8LC68|NRP2_ARATH NAP1-related protein 2 OS=Arabidopsis thaliana GN=NRP2 PE=1 SV=2//3.9814e-112
LOC101208990	1204.39	839.811	0.52017	0.035159	sp|Q38873|CDPK7_ARATH Calcium-dependent protein kinase 7 OS=Arabidopsis thaliana GN=CPK7 PE=2 SV=1//0		LOC105435924	92.8118	249.37	-1.4259	0.018521	sp|Q9LFT5|EPFL1_ARATH EPIDERMAL PATTERNING FACTOR-like protein 1 OS=Arabidopsis thaliana GN=EPFL1 PE=1 SV=1//9.65387e-23
LOC101210835	768.357	523.115	0.55465	0.035167	sp|Q9C1X4|YKW3_SCHPO Uncharacterized RING finger protein P32A8.03c OS=Schizosaccharomyces pombe (strain 972 / ATCC 24843) GN=SPAP32A8.03c PE=3 SV=1//6.12911e-10		LOC101210772	1254.75	1823.78	-0.53954	0.018768	sp|Q9C595|YLMG2_ARATH YlmG homolog protein 2, chloroplastic OS=Arabidopsis thaliana GN=YLMG2 PE=2 SV=1//4.99506e-63
LOC101209864	137.858	70.9992	0.95731	0.035283	sp|O04469|ECI1_ARATH Enoyl-CoA delta isomerase 1, peroxisomal OS=Arabidopsis thaliana GN=ECI1 PE=1 SV=1//4.11382e-84		LOC101213979	38.8636	93.0343	-1.2593	0.018817
LOC101210904	1067.27	742.884	0.52271	0.035738	sp|J3SDX8|LICH_CROAD Putative lysosomal acid lipase/cholesteryl ester hydrolase OS=Crotalus adamanteus PE=2 SV=1//5.81938e-21		LOC101217264	2176.95	3110.24	-0.51472	0.018906	sp|Q9SU58|PMA4_ARATH ATPase 4, plasma membrane-type OS=Arabidopsis thaliana GN=AHA4 PE=2 SV=2//0
LOC101215623	278.16	169.143	0.71767	0.035782	sp|Q54DY9|BCS1B_DICDI Probable mitochondrial chaperone BCS1-B OS=Dictyostelium discoideum GN=bcsl1b PE=3 SV=1//9.54761e-26		LOC101220884	795.677	1176.53	-0.56428	0.018983	sp|O94631|MRM1_SCHPO rRNA methyltransferase 1, mitochondrial OS=Schizosaccharomyces pombe (strain 972 / ATCC 24843) GN=mrm1 PE=3 SV=1//9.76886e-38
LOC101220747	1844.52	1308.08	0.49579	0.035858	sp|Q9SJ56|BLH1_ARATH BEL1-like homeodomain protein 1 OS=Arabidopsis thaliana GN=BLH1 PE=1 SV=1//1.07184e-81		LOC101217700	1691.6	2431.74	-0.5236	0.019062	sp|Q9S7Q2|PP124_ARATH Pentatricopeptide repeat-containing protein At1g74850, chloroplastic OS=Arabidopsis thaliana GN=PTAC2 PE=2 SV=1//0
Novel00093	77.8693	32.4286	1.2638	0.036292	PREDICTED: uncharacterized protein LOC103493225 [Cucumis melo]		LOC101215972	2465.52	3519.51	-0.51348	0.019202	sp|Q9LI74|CHUP1_ARATH Protein CHUP1, chloroplastic OS=Arabidopsis thaliana GN=CHUP1 PE=1 SV=1//5.06712e-92
LOC101214746	68.0706	24.3079	1.4856	0.036705	sp|Q8S3D2|BH087_ARATH Transcription factor bHLH87 OS=Arabidopsis thaliana GN=BHLH87 PE=2 SV=1//5.53168e-33		LOC101220044	945.825	1387.11	-0.55244	0.019205
LOC101211696	35.1521	9.02297	1.9619	0.037074	sp|Q39224|SRG1_ARATH Protein SRG1 OS=Arabidopsis thaliana GN=SRG1 PE=2 SV=1//1.19258e-65		LOC101218481	277.923	446.397	-0.68364	0.019314
LOC101208319	330.582	142.39	1.2152	0.037424			LOC101222762	822.046	1213.27	-0.56162	0.019412	sp|Q2MHE4|HT1_ARATH Serine/threonine-protein kinase HT1 OS=Arabidopsis thaliana GN=HT1 PE=1 SV=1//1.49737e-134
LOC101209840	246.438	147.151	0.74393	0.037556	sp|P46667|ATHB5_ARATH Homeobox-leucine zipper protein ATHB-5 OS=Arabidopsis thaliana GN=ATHB-5 PE=1 SV=1//5.99669e-38		LOC101205606	31.0862	79.2828	-1.3507	0.019579	sp|Q9LHS9|RBE_ARATH Probable transcriptional regulator RABBIT EARS OS=Arabidopsis thaliana GN=RBE PE=2 SV=2//1.98614e-17
LOC101220139	469.473	306.184	0.61664	0.037613	sp|Q7F9W2|Y4814_ORYSJ B3 domain-containing protein Os04g0581400 OS=Oryza sativa subsp. japonica GN=Os04g0581400 PE=3 SV=2//3.19335e-57		LOC101203850	21222.3	30905.8	-0.5423	0.019862	sp|P12354|PSAE_SPIOL Photosystem I reaction center subunit IV, chloroplastic OS=Spinacia oleracea GN=PSAE-1 PE=1 SV=1//6.61121e-34
LOC101212372	227.053	133.355	0.76776	0.037803	sp|Q0IU52|ASP1_ORYSJ Aspartic proteinase Asp1 OS=Oryza sativa subsp. japonica GN=ASP1 PE=2 SV=1//1.15798e-75		LOC101205572	331.779	522.756	-0.65591	0.019921	sp|Q05046|CH62_CUCMA Chaperonin CPN60-2, mitochondrial OS=Cucurbita maxima GN=CPN60-2 PE=1 SV=1//0
LOC101207580	129.729	59.2582	1.1304	0.038006	sp|Q9ZVM9|Y1461_ARATH Probable serine/threonine-protein kinase At1g54610 OS=Arabidopsis thaliana GN=At1g54610 PE=1 SV=1//1.77176e-168		LOC101215867	5024.39	7867.13	-0.64689	0.01995	sp|P51819|HSP83_IPONI Heat shock protein 83 OS=Ipomoea nil GN=HSP83A PE=2 SV=1//0
LOC101221724	34.2118	8.6859	1.9777	0.038025	sp|Q8LGN0|GLR27_ARATH Glutamate receptor 2.7 OS=Arabidopsis thaliana GN=GLR2.7 PE=2 SV=3//0		LOC101207177	1217.84	1995.05	-0.7121	0.020044	sp|P27608|AROF_TOBAC Phospho-2-dehydro-3-deoxyheptonate aldolase 1, chloroplastic OS=Nicotiana tabacum GN=DHAPS-1 PE=2 SV=1//0
LOC105434967	782.943	452.955	0.78954	0.038108			LOC101222996	112.011	206.213	-0.88049	0.020058
LOC101203175	89.5252	32.7871	1.4492	0.038124	sp|Q9FRL3|ERDL6_ARATH Sugar transporter ERD6-like 6 OS=Arabidopsis thaliana GN=At1g75220 PE=1 SV=1//0		LOC101204708	251.818	408.273	-0.69715	0.020068	sp|Q9LIB3|BAG8_ARATH BAG family molecular chaperone regulator 8, chloroplastic OS=Arabidopsis thaliana GN=BAG1 PE=1 SV=1//1.01129e-22
LOC101204404	1255.83	884.523	0.50567	0.038455	sp|Q9SSL1|CAR7_ARATH Protein C2-DOMAIN ABA-RELATED 7 OS=Arabidopsis thaliana GN=CAR7 PE=2 SV=1//7.73711e-64		LOC101205938	726.571	1140.31	-0.65025	0.02014
LOC101204826	198.576	110.254	0.84886	0.038959			LOC101219210	297.591	473.727	-0.67073	0.020337	sp|Q8LSZ4|E2FE_ARATH E2F transcription factor-like E2FE OS=Arabidopsis thaliana GN=E2FE PE=2 SV=1//1.78217e-121
LOC101222537	91.8495	41.8101	1.1354	0.038966	sp|P13088|AUX22_SOYBN Auxin-induced protein AUX22 OS=Glycine max GN=AUX22 PE=2 SV=1//1.40708e-72		LOC101203848	796.52	1240.28	-0.63888	0.020413	sp|P52178|TPT2_BRAOB Triose phosphate/phosphate translocator, non-green plastid, chloroplastic OS=Brassica oleracea var. botrytis GN=NGTPT PE=2 SV=1//1.5128e-162
LOC101216855	1046.3	728.437	0.52242	0.039215	sp|O22768|UNE12_ARATH Transcription factor UNE12 OS=Arabidopsis thaliana GN=UNE12 PE=2 SV=2//7.71872e-50		LOC101213255	144.108	252.871	-0.81126	0.020468	sp|Q8L4H0|WEE1_ARATH Wee1-like protein kinase OS=Arabidopsis thaliana GN=WEE1 PE=1 SV=1//0
LOC101211655	2008.08	1251.26	0.68243	0.039263	sp|F4I9E1|NFD4_ARATH Protein NUCLEAR FUSION DEFECTIVE 4 OS=Arabidopsis thaliana GN=NFD4 PE=3 SV=1//2.80324e-13		LOC101214048	628.96	1180.28	-0.90809	0.020481	sp|Q7XSZ4|HACDA_ORYSJ Very-long-chain (3R)-3-hydroxyacyl-CoA dehydratase PASTICCINO 2A OS=Oryza sativa subsp. japonica GN=PAS2A PE=2 SV=2//3.4879e-110
LOC101216329	1950.95	1398.1	0.4807	0.039479	sp|O04057|ASPR_CUCPE Aspartic proteinase OS=Cucurbita pepo PE=2 SV=1//0		LOC101217444	117.108	211.649	-0.85383	0.020481	sp|O80522|GDL2_ARATH GDSL esterase/lipase At1g09390 OS=Arabidopsis thaliana GN=At1g09390 PE=2 SV=1//0
LOC105434510	29.2305	6.18569	2.2405	0.039494			LOC101215097	843.639	1240.7	-0.55646	0.020547	sp|Q4IPX8|SYM1_GIBZE Protein SYM1 OS=Gibberella zeae (strain PH-1 / ATCC MYA-4620 / FGSC 9075 / NRRL 31084) GN=SYM1 PE=3 SV=1//7.76753e-29
LOC101206667	33.0137	8.02288	2.0409	0.039871	sp|Q8GYN5|RIN4_ARATH RPM1-interacting protein 4 OS=Arabidopsis thaliana GN=RIN4 PE=1 SV=1//2.23808e-07		LOC101205906	123.193	236.391	-0.94025	0.020557	sp|Q9M7N6|MAF1_SOLLC MFP1 attachment factor 1 OS=Solanum lycopersicum GN=MAF1 PE=1 SV=1//1.19847e-41
LOC105434996	3404.76	2476.6	0.4592	0.039998			LOC101220279	964.249	1408.78	-0.54697	0.020882	sp|O23193|CBSX1_ARATH CBS domain-containing protein CBSX1, chloroplastic OS=Arabidopsis thaliana GN=CBSX1 PE=1 SV=2//2.94911e-91
LOC101210998	498.753	298.705	0.73961	0.040055	sp|Q43077|AMO_PEA Primary amine oxidase OS=Pisum sativum PE=1 SV=1//0		LOC101202798	737.058	1093.23	-0.56875	0.021013	sp|Q0GZS3|USP_CUCME UDP-sugar pyrophosphorylase OS=Cucumis melo GN=USP PE=1 SV=1//0
LOC101217205	836.852	576.058	0.53876	0.040055	sp|P27061|PPA1_SOLLC Acid phosphatase 1 OS=Solanum lycopersicum GN=APS1 PE=2 SV=1//1.52418e-100		LOC101205826	56.1804	119.571	-1.0897	0.021039	sp|O65493|XCP1_ARATH Xylem cysteine proteinase 1 OS=Arabidopsis thaliana GN=XCP1 PE=1 SV=1//0
LOC101218978	7326.47	5084.75	0.52694	0.040152	sp|Q8LPT9|GWD1_CITRE Alpha-glucan water dikinase, chloroplastic OS=Citrus reticulata GN=R1 PE=2 SV=1//0		LOC101217176	4328.3	6085.38	-0.49155	0.021052	sp|P51823|ARF2_ORYSJ ADP-ribosylation factor 2 OS=Oryza sativa subsp. japonica GN=ARF PE=2 SV=2//1.48653e-129
LOC101205548	1077.13	750.68	0.52092	0.040212	sp|Q9SSE9|JMJ25_ARATH Lysine-specific demethylase JMJ25 OS=Arabidopsis thaliana GN=JMJ25 PE=1 SV=1//5.75206e-31		LOC101215492	3067.5	4342.53	-0.50148	0.021212	sp|Q93VK5|LUT5_ARATH Protein LUTEIN DEFICIENT 5, chloroplastic OS=Arabidopsis thaliana GN=CYP97A3 PE=1 SV=1//0
LOC101209419	158.606	86.8923	0.86815	0.040657	sp|Q8LGG8|USPAL_ARATH Universal stress protein A-like protein OS=Arabidopsis thaliana GN=At3g01520 PE=1 SV=2//1.00523e-10		LOC101218753	938.614	1372.87	-0.54859	0.021219	sp|Q7XTV7|HIP1_ORYSJ Probable E3 ubiquitin-protein ligase HIP1 OS=Oryza sativa subsp. japonica GN=HIP1 PE=1 SV=2//7.03556e-36
LOC101205976	2851.5	1925.38	0.56658	0.04145	sp|Q9CAG8|FBK28_ARATH F-box/kelch-repeat protein At1g67480 OS=Arabidopsis thaliana GN=At1g67480 PE=2 SV=1//7.51489e-137		LOC101213189	637.082	1817.45	-1.5124	0.021226	sp|Q9C891|DIR20_ARATH Dirigent protein 20 OS=Arabidopsis thaliana GN=DIR20 PE=2 SV=1//1.68544e-58
LOC101219043	1283.2	902.962	0.50701	0.04145	sp|B8XCH5|QKY_ARATH Protein QUIRKY OS=Arabidopsis thaliana GN=QKY PE=2 SV=1//0		LOC101218946	116.405	211.67	-0.86267	0.021226	sp|B6YUU9|TRM1_THEON tRNA (guanine(26)-N(2))-dimethyltransferase OS=Thermococcus onnurineus (strain NA1) GN=trm1 PE=3 SV=1//1.06592e-35
LOC101221629	1242.64	869.958	0.51439	0.04145	sp|Q94B55|XB31_ARATH Putative E3 ubiquitin-protein ligase XBAT31 OS=Arabidopsis thaliana GN=XBAT31 PE=2 SV=1//0		LOC101220171	448.745	683.17	-0.60635	0.021226	sp|Q9LX20|ASPL1_ARATH Aspartic proteinase-like protein 1 OS=Arabidopsis thaliana GN=At5g10080 PE=1 SV=1//3.84849e-81
LOC101212236	37.4077	10.2297	1.8706	0.04147	sp|Q500U8|TKPR1_ARATH Tetraketide alpha-pyrone reductase 1 OS=Arabidopsis thaliana GN=TKPR1 PE=1 SV=1//3.10808e-85		LOC101208124	846.501	1261.93	-0.57605	0.021517
LOC101203565	705.175	482.512	0.54742	0.042028	sp|Q8VZT6|TRL32_ARATH Thioredoxin-like 3-2, chloroplastic OS=Arabidopsis thaliana GN=WCRKC2 PE=2 SV=1//6.12447e-37		LOC101208820	1123.24	2028.48	-0.85273	0.021534	sp|Q9SCU1|PATL6_ARATH Patellin-6 OS=Arabidopsis thaliana GN=PATL6 PE=2 SV=1//0
LOC101211703	2089.26	1497.49	0.48045	0.042028	sp|Q9SZR1|ACA10_ARATH Calcium-transporting ATPase 10, plasma membrane-type OS=Arabidopsis thaliana GN=ACA10 PE=1 SV=2//0		LOC101217929	1053.72	1620.05	-0.62055	0.021544	sp|Q9FIQ0|AGD9_ARATH Probable ADP-ribosylation factor GTPase-activating protein AGD9 OS=Arabidopsis thaliana GN=AGD9 PE=1 SV=1//1.18783e-160
LOC101215360	1505.7	855.664	0.81532	0.042028	sp|Q9S823|LNG2_ARATH Protein LONGIFOLIA 2 OS=Arabidopsis thaliana GN=LNG2 PE=1 SV=1//4.02967e-76		LOC101216718	92.6259	176.437	-0.92966	0.021594	sp|Q39117|TGT2_ARATH Trihelix transcription factor GT-2 OS=Arabidopsis thaliana GN=GT-2 PE=2 SV=1//6.04352e-17
LOC101208602	110.249	54.1815	1.0249	0.042241	sp|Q93YT1|GLR32_ARATH Glutamate receptor 3.2 OS=Arabidopsis thaliana GN=GLR3.2 PE=1 SV=2//0		LOC105435286	15.6954	90.5771	-2.5288	0.021662
PGIP2	61.5865	23.1012	1.4147	0.042338	sp|Q05091|PGIP_PYRCO Polygalacturonase inhibitor OS=Pyrus communis GN=PGIP PE=1 SV=1//6.24459e-153		LOC101210582	457.742	801.999	-0.80907	0.021708	sp|O48651|ERG1_PANGI Squalene monooxygenase OS=Panax ginseng PE=2 SV=1//0
LOC101212911	648.806	441.147	0.55653	0.042366	sp|Q9MAU5|Y1049_ARATH Putative BPI/LBP family protein At1g04970 OS=Arabidopsis thaliana GN=At1g04970 PE=2 SV=1//1.13489e-143		LOC101209916	1245.41	1793.81	-0.52641	0.021818	sp|P30707|RL9_PEA 60S ribosomal protein L9 OS=Pisum sativum GN=RPL9 PE=2 SV=1//8.8134e-117
LOC101222675	704.727	480.642	0.5521	0.042423	sp|P93050|RKF3_ARATH Probable LRR receptor-like serine/threonine-protein kinase RKF3 OS=Arabidopsis thaliana GN=RKF3 PE=2 SV=1//0		LOC101213039	110.553	202.408	-0.87252	0.021838	sp|P93005|PP181_ARATH Pentatricopeptide repeat-containing protein At2g33680 OS=Arabidopsis thaliana GN=PCMP-E19 PE=3 SV=1//0
LOC101206384	1492.7	1057.97	0.49662	0.042566	sp|P36616|DSK1_SCHPO Protein kinase dsk1 OS=Schizosaccharomyces pombe (strain 972 / ATCC 24843) GN=dsk1 PE=3 SV=2//1.18998e-122		LOC101219964	4918.54	6915.27	-0.49156	0.021909	sp|P16180|RR17_ARATH 30S ribosomal protein S17, chloroplastic OS=Arabidopsis thaliana GN=RPS17 PE=1 SV=1//1.27188e-33
LOC101212417	1445.43	1026.07	0.49438	0.042566	sp|Q54LB8|VP13A_DICDI Putative vacuolar protein sorting-associated protein 13A OS=Dictyostelium discoideum GN=vps13A PE=2 SV=1//1.25397e-08		LOC101211836	618.721	1166.62	-0.91498	0.021989	sp|Q9SUQ3|Y4374_ARATH Probable inactive receptor kinase At4g23740 OS=Arabidopsis thaliana GN=At4g23740 PE=2 SV=1//0
LOC101215913	3206.59	2174.48	0.56037	0.042618	sp|Q9FGZ9|UBL5_ARATH Ubiquitin-like protein 5 OS=Arabidopsis thaliana GN=UBL5 PE=3 SV=1//1.16744e-38		LOC101209423	284.129	490.577	-0.78793	0.022099	sp|Q9LHN8|F6H1_ARATH Feruloyl CoA ortho-hydroxylase 1 OS=Arabidopsis thaliana GN=F6&apos;H1 PE=1 SV=1//5.01418e-49
LOC101213759	486.769	322.218	0.5952	0.042619	sp|F4IBD7|CSCLA_ARATH CSC1-like protein RXW8 OS=Arabidopsis thaliana GN=RXW8 PE=2 SV=1//0		LOC101217858	625.889	930.779	-0.57253	0.022155	sp|Q9AV97|KDSA1_ARATH 2-dehydro-3-deoxyphosphooctonate aldolase 1 OS=Arabidopsis thaliana GN=KDSA1 PE=1 SV=2//0
LOC101218350	1292.71	911.007	0.50487	0.042713	sp|Q6R0E3|TRP5_ARATH Telomere repeat-binding protein 5 OS=Arabidopsis thaliana GN=TRP5 PE=1 SV=2//1.29524e-126		LOC101218393	136.893	240.109	-0.81064	0.022187	sp|Q54P70|Y4757_DICDI OTU domain-containing protein DDB_G0284757 OS=Dictyostelium discoideum GN=DDB_G0284757 PE=3 SV=2//4.46747e-17
LOC101215843	382.837	245.393	0.64164	0.042833	sp|Q9SI09|XERIC_ARATH Probable E3 ubiquitin-protein ligase XERICO OS=Arabidopsis thaliana GN=XERICO PE=1 SV=1//2.71739e-38		LOC101213378	883.465	1289.75	-0.54585	0.022275
LOC101215398	48.8512	14.8064	1.7222	0.04292			LOC101214545	861.248	1702.06	-0.98278	0.022303	sp|P34783|G3P_ATRNU Glyceraldehyde-3-phosphate dehydrogenase OS=Atriplex nummularia PE=2 SV=1//0
LOC101209035	1348.01	953.99	0.49878	0.04298			LOC101209578	121.008	218.693	-0.8538	0.022341	sp|Q9C891|DIR20_ARATH Dirigent protein 20 OS=Arabidopsis thaliana GN=DIR20 PE=2 SV=1//1.06179e-58
LOC101208703	607.788	114.135	2.4128	0.043339	sp|Q9ZPX9|KIC_ARATH Calcium-binding protein KIC OS=Arabidopsis thaliana GN=KIC PE=1 SV=2//1.02976e-49		LOC101207824	65.4854	165.065	-1.3338	0.022365	sp|Q9SZY4|PTR27_ARATH Protein NRT1/ PTR FAMILY 6.2 OS=Arabidopsis thaliana GN=NPF6.2 PE=1 SV=1//0
LOC101203699	105.878	52.0939	1.0232	0.043402	sp|Q5J907|TCTP_ELAGV Translationally-controlled tumor protein homolog OS=Elaeis guineensis var. tenera GN=TCTP PE=2 SV=1//5.63661e-90		LOC101205430	612.05	910.917	-0.57367	0.022651	sp|Q8RWD5|SCD2_ARATH Coiled-coil domain-containing protein SCD2 OS=Arabidopsis thaliana GN=SCD2 PE=1 SV=1//1.18654e-157
LOC101211895	42.3188	12.904	1.7135	0.043411			LOC101211231	2059.58	4678.81	-1.1838	0.0227	sp|Q93VR4|ML423_ARATH MLP-like protein 423 OS=Arabidopsis thaliana GN=MLP423 PE=2 SV=1//3.88328e-60
LOC101221531	444.85	292.823	0.60329	0.043528	sp|Q94CD8|E134_ARATH Glucan endo-1,3-beta-glucosidase 4 OS=Arabidopsis thaliana GN=At3g13560 PE=1 SV=1//1.9625e-25		LOC101211886	341.906	533.377	-0.64156	0.022718	sp|Q94BT9|ATOX1_ARATH Copper transport protein ATX1 OS=Arabidopsis thaliana GN=ATX1 PE=1 SV=1//8.5906e-10
LOC101212464	2656.05	1907.66	0.47748	0.043918			LOC101212669	16.7295	53.1377	-1.6673	0.022739	sp|Q9FQ19|SCC13_ARATH Sister chromatid cohesion 1 protein 3 OS=Arabidopsis thaliana GN=SYN3 PE=2 SV=2//1.38618e-98
LOC101220512	458.924	302.042	0.60351	0.044112	sp|Q9LJG8|ASIL2_ARATH Trihelix transcription factor ASIL2 OS=Arabidopsis thaliana GN=ASIL2 PE=2 SV=1//6.88304e-11		LOC101216193	375.365	580.611	-0.62928	0.022739	sp|Q9LDC0|FKB42_ARATH Peptidyl-prolyl cis-trans isomerase FKBP42 OS=Arabidopsis thaliana GN=FKBP42 PE=1 SV=1//0
LOC101206911	512.546	340.123	0.59163	0.04415	sp|Q5ZM74|RN141_CHICK RING finger protein 141 OS=Gallus gallus GN=RNF141 PE=2 SV=1//7.8034e-07		LOC101221082	59.2123	123.984	-1.0662	0.022739	sp|Q0WQ41|IP5P7_ARATH Type IV inositol polyphosphate 5-phosphatase 7 OS=Arabidopsis thaliana GN=IP5P7 PE=1 SV=1//0
LOC101209204	8556.47	5411.33	0.66103	0.044322	sp|P32811|PHSH_SOLTU Alpha-glucan phosphorylase, H isozyme OS=Solanum tuberosum PE=1 SV=1//0		LOC101217895	1636.45	2340.16	-0.51604	0.022778	sp|Q5VRY0|RH39_ORYSJ DEAD-box ATP-dependent RNA helicase 39 OS=Oryza sativa subsp. japonica GN=Os01g0184500 PE=2 SV=1//0
LOC101206875	2447.27	1769.9	0.46751	0.044485			LOC101206634	49.1324	108.634	-1.1447	0.022933	sp|Q9FLI3|P2C75_ARATH Probable protein phosphatase 2C 75 OS=Arabidopsis thaliana GN=AHG1 PE=2 SV=1//4.69194e-107
LOC101204466	115.725	26.2755	2.1389	0.044834	sp|Q55EX9|Y8948_DICDI Putative methyltransferase DDB_G0268948 OS=Dictyostelium discoideum GN=DDB_G0268948 PE=1 SV=2//2.25194e-28		LOC101216291	210.063	344.797	-0.71492	0.02294
LOC101204947	82.3351	21.7314	1.9217	0.044887			LOC105435855	47.6282	105.797	-1.1514	0.023103	sp|Q5IBC5|ESP1_ARATH Separase OS=Arabidopsis thaliana GN=ESP1 PE=2 SV=1//2.26978e-16
LOC101205143	943.324	504.918	0.9017	0.04492	sp|Q9LZW3|PUB16_ARATH U-box domain-containing protein 16 OS=Arabidopsis thaliana GN=PUB16 PE=2 SV=1//0		LOC101216733	50.5883	178.589	-1.8198	0.023193	sp|Q9CAD6|C86A7_ARATH Cytochrome P450 86A7 OS=Arabidopsis thaliana GN=CYP86A7 PE=2 SV=1//0
LOC101210381	226.679	134.007	0.75834	0.045161	sp|P52578|IFRH_SOLTU Isoflavone reductase homolog OS=Solanum tuberosum PE=2 SV=1//1.61027e-145		LOC101219684	49.3433	129.778	-1.3951	0.023247
LOC101219223	11306.3	2678.28	2.0777	0.045211	sp|Q93XK2|STSYN_PEA Stachyose synthase OS=Pisum sativum GN=STS1 PE=1 SV=1//0		LOC101211232	1.12779	17.6437	-3.9676	0.023264
LOC101204925	1737.86	853.088	1.0265	0.045235			LOC101213654	314.626	494.35	-0.65189	0.023264	sp|P36945|RBSK_BACSU Ribokinase OS=Bacillus subtilis (strain 168) GN=rbsK PE=3 SV=2//1.4133e-46
LOC101213437	196.039	72.5534	1.434	0.045475	sp|Q3B561|Y637_PELLD UPF0301 protein Plut_0637 OS=Pelodictyon luteolum (strain DSM 273) GN=Plut_0637 PE=3 SV=1//2.43565e-11		LOC105435360	225.431	367.169	-0.70376	0.023264	sp|Q2QAV0|TIO_ARATH Serine/threonine-protein kinase TIO OS=Arabidopsis thaliana GN=TIO PE=1 SV=1//8.74734e-24
LOC101217052	9.93926	0	Inf	0.045821	sp|Q54DY9|BCS1B_DICDI Probable mitochondrial chaperone BCS1-B OS=Dictyostelium discoideum GN=bcsl1b PE=3 SV=1//1.17671e-29		Novel00054	1.12779	17.6437	-3.9676	0.023264	PREDICTED: G-type lectin S-receptor-like serine/threonine-protein kinase At4g27290 isoform X1 [Cucumis sativus]
LOC101206988	2780.48	1726.49	0.68749	0.045903			LOC101214872	460.33	698.725	-0.60206	0.023276	sp|O23403|PPD1_ARATH PsbP domain-containing protein 1, chloroplastic OS=Arabidopsis thaliana GN=PPD1 PE=1 SV=1//9.86612e-106
LOC101219506	1353.56	964.284	0.48923	0.045903	sp|Q9LRP2|PT317_ARATH Probable sugar phosphate/phosphate translocator At3g17430 OS=Arabidopsis thaliana GN=At3g17430 PE=1 SV=1//0		Novel00392	191.192	448.767	-1.2309	0.0233	aquaporin PIP2-1-like [Cucumis sativus]>gi|562745008|gb|AHB33477.1| plasma intrinsic protein 2-1 [Cucumis sativus]>gi|700192944|gb|KGN48148.1| hypothetical protein Csa_6G445130 [Cucumis sativus]
LOC101216889	5583.5	2216.74	1.3327	0.045917	sp|Q9SJ52|YLS9_ARATH Protein YLS9 OS=Arabidopsis thaliana GN=YLS9 PE=2 SV=1//1.17572e-16		LOC101203623	698.498	1032.91	-0.56439	0.023384
LOC101217917	1160.04	697.858	0.73316	0.046057	sp|Q99614|TTC1_HUMAN Tetratricopeptide repeat protein 1 OS=Homo sapiens GN=TTC1 PE=1 SV=1//3.62549e-13		LOC101217552	345.396	1158.3	-1.7457	0.023421	sp|O04887|PME2_CITSI Pectinesterase 2 OS=Citrus sinensis GN=PECS-2.1 PE=2 SV=1//0
LOC101215189	490.315	325.828	0.5896	0.046059	sp|Q40353|MMK2_MEDSA Mitogen-activated protein kinase homolog MMK2 OS=Medicago sativa GN=MMK2 PE=2 SV=1//0		LOC101222340	105.995	195.146	-0.88055	0.023668	sp|Q9SVP7|PP307_ARATH Pentatricopeptide repeat-containing protein At4g13650 OS=Arabidopsis thaliana GN=PCMP-H42 PE=2 SV=2//3.22363e-23
LOC101220230	3236.92	2360.73	0.45539	0.046212	sp|Q9FLP6|SUMO2_ARATH Small ubiquitin-related modifier 2 OS=Arabidopsis thaliana GN=SUMO2 PE=1 SV=1//4.18308e-53		LOC101219418	2291.38	3239.53	-0.49957	0.023761	sp|P30184|AMPL1_ARATH Leucine aminopeptidase 1 OS=Arabidopsis thaliana GN=PM25 PE=1 SV=1//0
LOC101205504	9.86896	0	Inf	0.046381	sp|Q8RXU4|THA1_ARATH Probable low-specificity L-threonine aldolase 1 OS=Arabidopsis thaliana GN=THA1 PE=1 SV=1//1.26695e-179		LOC101205243	47.2752	116.385	-1.2998	0.023773	sp|Q6NU40|CTF18_XENLA Chromosome transmission fidelity protein 18 homolog OS=Xenopus laevis GN=chtf18 PE=2 SV=1//7.1149e-91
LOC101212909	1366.09	875.446	0.64196	0.046383			LOC105436208	220.587	574.99	-1.3822	0.023773	sp|Q9LUL4|SRF7_ARATH Protein STRUBBELIG-RECEPTOR FAMILY 7 OS=Arabidopsis thaliana GN=SRF7 PE=1 SV=1//1.75008e-80
LOC101211982	5468.09	3675.78	0.57299	0.046387	sp|Q4UKR8|HSPC2_RICFE Small heat shock protein C2 OS=Rickettsia felis (strain ATCC VR-1525 / URRWXCal2) GN=hspC2 PE=3 SV=1//2.27571e-12		LOC101219324	167.343	343.101	-1.0358	0.0238	sp|Q9SN28|ATL7_ARATH RING-H2 finger protein ATL7 OS=Arabidopsis thaliana GN=ATL7 PE=2 SV=1//1.42553e-35
LOC101207711	313.992	198.375	0.6625	0.046518			LOC101211318	768.521	1125.95	-0.55098	0.023807	sp|Q6AST1|HOX32_ORYSJ Homeobox-leucine zipper protein HOX32 OS=Oryza sativa subsp. japonica GN=HOX32 PE=2 SV=1//0
LOC105436196	55.7352	20.7528	1.4253	0.046518	sp|P29602|CPC_CUCSA Cucumber peeling cupredoxin OS=Cucumis sativus PE=1 SV=3//2.30413e-25		LOC101211900	2807.12	3956.3	-0.49506	0.023853	sp|B4U7U4|FTSH_HYDS0 ATP-dependent zinc metalloprotease FtsH OS=Hydrogenobaculum sp. (strain Y04AAS1) GN=ftsH PE=3 SV=1//4.36758e-88
LOC101219873	1806.46	1296.78	0.47824	0.046725			LOC101215187	556.478	951.378	-0.77369	0.024015	sp|Q9LFH9|LRK81_ARATH L-type lectin-domain containing receptor kinase VIII.1 OS=Arabidopsis thaliana GN=LECRK81 PE=2 SV=1//0
LOC101210283	26.4813	5.2182	2.3433	0.047039	sp|Q42112|RLA02_ARATH 60S acidic ribosomal protein P0-2 OS=Arabidopsis thaliana GN=RPP0B PE=1 SV=2//2.25233e-148		LOC101219270	29.9349	76.4559	-1.3528	0.024208	sp|Q9QWZ1|RAD1_MOUSE Cell cycle checkpoint protein RAD1 OS=Mus musculus GN=Rad1 PE=1 SV=1//1.50883e-18
LOC101210429	213.025	126.517	0.75169	0.047323			LOC101212942	326.773	509.743	-0.64148	0.024426	sp|P16157|ANK1_HUMAN Ankyrin-1 OS=Homo sapiens GN=ANK1 PE=1 SV=3//1.42662e-14
LOC101223101	857.409	594.996	0.5271	0.047404	sp|Q2MHE4|HT1_ARATH Serine/threonine-protein kinase HT1 OS=Arabidopsis thaliana GN=HT1 PE=1 SV=1//1.57031e-70		LOC101208853	455.257	689.833	-0.59957	0.024513	sp|Q2QDF6|DET2_GOSHI Steroid 5-alpha-reductase DET2 OS=Gossypium hirsutum GN=DET2 PE=1 SV=1//8.45914e-15
LOC101208506	137.717	73.3364	0.90911	0.047441	sp|F4I9E1|NFD4_ARATH Protein NUCLEAR FUSION DEFECTIVE 4 OS=Arabidopsis thaliana GN=NFD4 PE=3 SV=1//4.30468e-06		LOC101222267	1831.65	2693.88	-0.55655	0.02462	sp|O82261|DEGP2_ARATH Protease Do-like 2, chloroplastic OS=Arabidopsis thaliana GN=DEGP2 PE=1 SV=2//0
LOC105434803	24.4131	4.44629	2.457	0.047467			LOC101210560	1415.1	2579.53	-0.8662	0.024673	sp|Q8IUF1|CBWD2_HUMAN COBW domain-containing protein 2 OS=Homo sapiens GN=CBWD2 PE=1 SV=1//2.20288e-56
NR3	516.351	345.363	0.58024	0.04774	sp|P27783|NIA_BETPN Nitrate reductase [NAD(P)H] OS=Betula pendula GN=NIA1 PE=2 SV=1//0		LOC101209833	295.216	465.291	-0.65636	0.024675	sp|Q9SA96|AROD1_ARATH Arogenate dehydratase/prephenate dehydratase 1, chloroplastic OS=Arabidopsis thaliana GN=ADT1 PE=1 SV=1//2.31221e-166
LOC101221696	2122.36	1536.32	0.46619	0.047831	sp|O80763|NRX1_ARATH Probable nucleoredoxin 1 OS=Arabidopsis thaliana GN=At1g60420 PE=1 SV=1//2.15059e-86		LOC101207906	1414.33	2019.26	-0.51371	0.024761	sp|Q9LT96|Y5977_ARATH Probable leucine-rich repeat receptor-like protein kinase At5g49770 OS=Arabidopsis thaliana GN=At5g49770 PE=2 SV=1//0
LOC101203406	561.747	331.492	0.76095	0.047837	sp|Q8GUG9|PUB11_ARATH U-box domain-containing protein 11 OS=Arabidopsis thaliana GN=PUB11 PE=2 SV=2//5.79105e-10		LOC101220447	21.2406	65.1935	-1.6179	0.024761	sp|Q8LC79|GAT18_ARATH GATA transcription factor 18 OS=Arabidopsis thaliana GN=GATA18 PE=2 SV=2//6.3312e-35
LOC101208068	3328.3	2427.7	0.45519	0.047989	sp|Q940Y5|PIN7_ARATH Auxin efflux carrier component 7 OS=Arabidopsis thaliana GN=PIN7 PE=1 SV=2//0		LOC101207535	628.688	931.92	-0.56786	0.024915	sp|Q9SCP2|PLY12_ARATH Probable pectate lyase 12 OS=Arabidopsis thaliana GN=At3g53190 PE=2 SV=2//0
LOC101208258	317.167	139.585	1.1841	0.048221	sp|O04209|CLC2_ARATH Clathrin light chain 2 OS=Arabidopsis thaliana GN=CLC2 PE=1 SV=1//8.3573e-54		LOC101217762	802.281	1173.43	-0.54855	0.02503	sp|Q9LY03|IRK_ARATH Probable LRR receptor-like serine/threonine-protein kinase IRK OS=Arabidopsis thaliana GN=IRK PE=1 SV=1//0
LOC101215789	482.873	144.846	1.7371	0.048221	sp|Q8VYX0|ILL6_ARATH IAA-amino acid hydrolase ILR1-like 6 OS=Arabidopsis thaliana GN=ILL6 PE=2 SV=2//0		LOC101220899	17.1996	53.7029	-1.6426	0.02503	sp|O49133|GALUR_FRAAN D-galacturonate reductase OS=Fragaria ananassa GN=GALUR PE=1 SV=1//1.87774e-127
LOC101204271	471.069	312.945	0.59003	0.04848			LOC101203176	2.77262	24.6228	-3.1507	0.025094	sp|Q9SW00|ORP4B_ARATH Oxysterol-binding protein-related protein 4B OS=Arabidopsis thaliana GN=ORP4B PE=2 SV=2//1.5274e-120
LOC101211079	292.589	160.62	0.86522	0.048817	sp|P86491|6HN3M_PSEFL 6-hydroxynicotinate 3-monooxygenase OS=Pseudomonas fluorescens PE=1 SV=1//6.89255e-12		LOC101214386	57.7783	120.31	-1.0582	0.02511	sp|O22227|MIZ1_ARATH Protein MIZU-KUSSEI 1 OS=Arabidopsis thaliana GN=MIZ1 PE=1 SV=1//1.53353e-53
LOC101210689	494.776	219.586	1.172	0.04905	sp|Q94F39|AFP3_ARATH Ninja-family protein AFP3 OS=Arabidopsis thaliana GN=AFP3 PE=1 SV=1//3.50622e-21		LOC101220179	1063	1531.54	-0.52684	0.025143	sp|Q9SHU7|TIC21_ARATH Protein TIC 21, chloroplastic OS=Arabidopsis thaliana GN=TIC21 PE=1 SV=1//1.50557e-105
LOC101207103	349.375	191.918	0.86429	0.049289			LOC101222842	27.5856	72.4771	-1.3936	0.025267	sp|B0M1H3|ZIP4L_ARATH TPR repeat-containing protein ZIP4 OS=Arabidopsis thaliana GN=ZIP4 PE=2 SV=1//0
LOC101221555	354.877	228.825	0.63308	0.04973	sp|C0LGN2|Y3148_ARATH Probable leucine-rich repeat receptor-like serine/threonine-protein kinase At3g14840 OS=Arabidopsis thaliana GN=LRR-RLK PE=2 SV=1//0		LOC101212890	958.962	1387.24	-0.53268	0.025474
LOC105435150	583.878	395.772	0.561	0.049735	sp|Q9LYT3|TT12_ARATH Protein TRANSPARENT TESTA 12 OS=Arabidopsis thaliana GN=TT12 PE=2 SV=1//1.73515e-121		LOC101212021	90.792	170.697	-0.9108	0.025536	sp|Q9LN01|PPR21_ARATH Pentatricopeptide repeat-containing protein At1g08070, chloroplastic OS=Arabidopsis thaliana GN=PCMP-H12 PE=2 SV=1//0
							LOC101219784	148.759	255.415	-0.77986	0.025673	sp|O04251|Y4211_ARATH BRCT domain-containing protein At4g02110 OS=Arabidopsis thaliana GN=At4g02110 PE=3 SV=3//3.71954e-87
							LOC101217839	45.8662	101.96	-1.1525	0.02593	sp|Q5SXJ3|FANCJ_MOUSE Fanconi anemia group J protein homolog OS=Mus musculus GN=Brip1 PE=2 SV=1//1.08332e-12
							LOC101206863	254.072	404.533	-0.67102	0.025945	sp|Q10170|RMT2_SCHPO Protein arginine N-methyltransferase 2 OS=Schizosaccharomyces pombe (strain 972 / ATCC 24843) GN=rmt2 PE=3 SV=2//4.20675e-56
							LOC101222406	249.936	397.435	-0.66916	0.026112	sp|Q4UMH6|Y381_RICFE Putative ankyrin repeat protein RF_0381 OS=Rickettsia felis (strain ATCC VR-1525 / URRWXCal2) GN=RF_0381 PE=3 SV=1//3.01976e-07
							LOC105435639	361.362	555.576	-0.62054	0.026272	sp|Q8BTE0|SDHF4_MOUSE Succinate dehydrogenase assembly factor 4, mitochondrial OS=Mus musculus GN=Sdhaf4 PE=3 SV=2//3.25323e-11
							LOC101211260	405.184	618.833	-0.61097	0.026356	sp|Q9LTY1|MAD1_ARATH Mitotic spindle checkpoint protein MAD1 OS=Arabidopsis thaliana GN=MAD1 PE=1 SV=1//0
							LOC101219448	97.865	180.601	-0.88394	0.026358	sp|A3DHY6|RSMG_CLOTH Ribosomal RNA small subunit methyltransferase G OS=Clostridium thermocellum (strain ATCC 27405 / DSM 1237 / NBRC 103400 / NCIMB 10682 / NRRL B-4536 / VPI 7372) GN=rsmG PE=3 SV=1//9.68311e-51
							LOC101203507	532.654	795.129	-0.57799	0.026421
							LOC101218841	66.3071	198.211	-1.5798	0.026466
							LOC101220215	660.902	973.882	-0.55931	0.026466	sp|O22765|TRPA1_ARATH Tryptophan synthase alpha chain OS=Arabidopsis thaliana GN=TRPA1 PE=1 SV=2//8.17375e-153
							LOC101219949	487.146	734.121	-0.59167	0.026468	sp|P20144|WUN1_SOLTU Wound-induced protein 1 OS=Solanum tuberosum GN=WUN1 PE=2 SV=1//9.80292e-38
							LOC101203139	1000.26	1737.71	-0.79681	0.026469	sp|Q93YV6|2A5I_ARATH Serine/threonine protein phosphatase 2A 57 kDa regulatory subunit B&apos; iota isoform OS=Arabidopsis thaliana GN=B&apos;IOTA PE=2 SV=1//0
							LOC101209378	16.189	59.9427	-1.8886	0.026566	sp|P42752|CCD21_ARATH Cyclin-D2-1 OS=Arabidopsis thaliana GN=CYCD2-1 PE=1 SV=3//1.80372e-93
							LOC101216679	280.225	575.359	-1.0379	0.02677	sp|Q940Q4|ATL13_ARATH RING-H2 finger protein ATL13 OS=Arabidopsis thaliana GN=ATL13 PE=2 SV=2//2.3116e-70
							LOC101221887	809.006	1286.3	-0.66901	0.026779
							LOC101208084	1251.41	1788.47	-0.51518	0.026781
							LOC101209168	1086.23	1562.11	-0.52418	0.026781	sp|Q8RWZ1|SUB_ARATH Protein STRUBBELIG OS=Arabidopsis thaliana GN=SUB PE=1 SV=1//0
							LOC101204932	1153.32	1650.98	-0.51753	0.026797	sp|P52855|RLA1_MAIZE 60S acidic ribosomal protein P1 OS=Zea mays GN=RPP1A PE=1 SV=1//5.65351e-15
							LOC101204468	248.172	559.934	-1.1739	0.026798	sp|Q8S9H7|DIV_ANTMA Transcription factor DIVARICATA OS=Antirrhinum majus GN=DIVARICATA PE=2 SV=1//1.23889e-24
							LOC101204863	2212.31	3112.06	-0.49232	0.026832	sp|Q8LPR8|TI100_ARATH Protein TIC 100 OS=Arabidopsis thaliana GN=TIC100 PE=1 SV=1//0
							LOC101218137	40576.1	56110.5	-0.46764	0.026832	sp|Q9XF89|CB5_ARATH Chlorophyll a-b binding protein CP26, chloroplastic OS=Arabidopsis thaliana GN=LHCB5 PE=1 SV=1//5.28831e-127
							LOC101206428	1471.57	2092.63	-0.50796	0.02696	sp|P12955|PEPD_HUMAN Xaa-Pro dipeptidase OS=Homo sapiens GN=PEPD PE=1 SV=3//2.37747e-179
							LOC101209253	392.917	599.212	-0.60884	0.02697	sp|P52420|PUR2_ARATH Phosphoribosylamine--glycine ligase, chloroplastic OS=Arabidopsis thaliana GN=PUR2 PE=2 SV=2//0
							LOC101217482	415.5	631.14	-0.60311	0.026989	sp|Q9ZSY2|DNJ15_ARATH Chaperone protein dnaJ 15 OS=Arabidopsis thaliana GN=ATJ15 PE=1 SV=1//0
							LOC101212212	71.1728	193.026	-1.4394	0.027021
							LOC101210084	82.1212	195.406	-1.2507	0.027081
							LOC101221240	190.16	317.837	-0.74107	0.027313	sp|C0LGK9|Y2242_ARATH Probable LRR receptor-like serine/threonine-protein kinase At2g24230 OS=Arabidopsis thaliana GN=At2g24230 PE=2 SV=1//0
							LOC101208732	753.144	1225.02	-0.70181	0.027515	sp|Q9M099|SCP24_ARATH Serine carboxypeptidase 24 OS=Arabidopsis thaliana GN=SCPL24 PE=1 SV=1//0
							LOC101209238	3.31309	23.9923	-2.8563	0.027531	sp|Q9C8U9|P2A04_ARATH Uncharacterized protein PHLOEM PROTEIN 2-LIKE A4 OS=Arabidopsis thaliana GN=PP2A4 PE=4 SV=1//1.06303e-18
							LOC101208819	888.868	1284.89	-0.53161	0.027592	sp|Q06801|DPEP_SOLTU 4-alpha-glucanotransferase, chloroplastic/amyloplastic OS=Solanum tuberosum GN=DPEP PE=1 SV=1//0
							LOC101206456	552.25	818.85	-0.56828	0.027779	sp|Q9FH04|ADHL7_ARATH Alcohol dehydrogenase-like 7 OS=Arabidopsis thaliana GN=At5g42250 PE=2 SV=1//1.05924e-08
							LOC101215717	768.096	1118.35	-0.54201	0.027884
							LOC101214332	547.808	877.846	-0.6803	0.027889	sp|Q84WN0|Y4920_ARATH Uncharacterized protein At4g37920, chloroplastic OS=Arabidopsis thaliana GN=At4g37920 PE=1 SV=2//9.94805e-171
							LOC101219267	710.649	1041.49	-0.55144	0.027961	sp|Q9XGP7|OMT15_ORYSJ Tricin synthase 1 OS=Oryza sativa subsp. japonica GN=ROMT-15 PE=1 SV=1//5.3637e-51
							LOC101218330	2440.35	3423.72	-0.48848	0.028023	sp|P27608|AROF_TOBAC Phospho-2-dehydro-3-deoxyheptonate aldolase 1, chloroplastic OS=Nicotiana tabacum GN=DHAPS-1 PE=2 SV=1//0
							LOC101212269	1946.91	2741.87	-0.49397	0.028043	sp|P51910|APOD_MOUSE Apolipoprotein D OS=Mus musculus GN=Apod PE=2 SV=1//1.78341e-10
							LOC101205232	288.261	451.463	-0.64723	0.028107
							LOC101210282	1697.24	3385.3	-0.9961	0.028149	sp|Q9SJ81|FLA7_ARATH Fasciclin-like arabinogalactan protein 7 OS=Arabidopsis thaliana GN=FLA7 PE=1 SV=1//9.95964e-76
							LOC101219989	707.328	1028.52	-0.54012	0.028404	sp|P11414|RPB1_CRIGR DNA-directed RNA polymerase II subunit RPB1 (Fragment) OS=Cricetulus griseus GN=POLR2A PE=3 SV=1//1.43496e-06
							LOC101218026	1358.12	1946.86	-0.51953	0.028406	sp|P49030|MGN_ORYSJ Protein mago nashi homolog OS=Oryza sativa subsp. japonica GN=Os12g0287200 PE=2 SV=2//2.54538e-94
							LOC101219808	414.791	626.031	-0.59385	0.028406	sp|Q9LT10|CXE18_ARATH Probable carboxylesterase 18 OS=Arabidopsis thaliana GN=CXE18 PE=1 SV=1//1.24388e-96
							LOC101208260	14.9675	48.9522	-1.7095	0.02841	sp|Q9FNX5|DRP1E_ARATH Dynamin-related protein 1E OS=Arabidopsis thaliana GN=DRP1E PE=1 SV=1//0
							LOC101204173	799.932	1160.33	-0.53659	0.028611
							LOC101222707	469.801	704.422	-0.58439	0.028693	sp|Q66GQ2|Y5162_ARATH Uncharacterized protein At5g41620 OS=Arabidopsis thaliana GN=At5g41620 PE=2 SV=2//8.06531e-14
							LOC101218437	166.24	277.288	-0.73812	0.028904	sp|A8MRP4|THNL2_ARATH Thionin-like protein 2 OS=Arabidopsis thaliana GN=At1g12663 PE=3 SV=1//2.08639e-10
							LOC101205260	1058.3	1534.25	-0.53578	0.028925	sp|Q94K05|TCPQ_ARATH T-complex protein 1 subunit theta OS=Arabidopsis thaliana GN=CCT8 PE=1 SV=1//0
							LOC101211640	42.0361	94.8063	-1.1734	0.029028	sp|Q9C942|CSE_ARATH Caffeoylshikimate esterase OS=Arabidopsis thaliana GN=CSE PE=1 SV=1//3.96834e-27
							LOC101215471	699.53	1019.41	-0.54328	0.02957	sp|Q9LZN0|ROGF7_ARATH Rop guanine nucleotide exchange factor 7 OS=Arabidopsis thaliana GN=ROPGEF7 PE=1 SV=1//0
							LOC105434558	326.235	539.094	-0.72462	0.029908	sp|P08770|TRA1_MAIZE Putative AC transposase OS=Zea mays PE=2 SV=2//1.64419e-31
							LOC101212460	101.061	184.003	-0.86451	0.029934	sp|O49841|RAC2A_ARATH Ras-related protein RABC2a OS=Arabidopsis thaliana GN=RABC2A PE=1 SV=1//3.87148e-112
							LOC101206505	123.664	215.986	-0.80452	0.030016	sp|Q96558|UGDH1_SOYBN UDP-glucose 6-dehydrogenase 1 OS=Glycine max GN=UGD1 PE=2 SV=1//0
							LOC101213702	3846.5	5351.04	-0.47627	0.030243	sp|Q9M4Y3|RR10_MESCR 30S ribosomal protein S10, chloroplastic OS=Mesembryanthemum crystallinum GN=RPS10 PE=2 SV=1//7.36273e-77
							LOC101205273	2399.55	5037.89	-1.0701	0.030294	sp|Q9LZH5|LTPG2_ARATH Non-specific lipid transfer protein GPI-anchored 2 OS=Arabidopsis thaliana GN=LTPG2 PE=2 SV=1//1.88331e-21
							LOC101222818	171.832	307.998	-0.84192	0.030372	sp|C4B8C4|EPFL3_ARATH EPIDERMAL PATTERNING FACTOR-like protein 3 OS=Arabidopsis thaliana GN=EPFL3 PE=1 SV=1//1.33031e-15
							LOC101219393	569.498	840.505	-0.56157	0.030531	sp|Q93YV9|SKIP8_ARATH F-box protein SKIP8 OS=Arabidopsis thaliana GN=SKIP8 PE=1 SV=1//3.43398e-12
							LOC101212873	552.364	935.463	-0.76006	0.030643	sp|Q9ZU91|E133_ARATH Glucan endo-1,3-beta-glucosidase 3 OS=Arabidopsis thaliana GN=At2g01630 PE=1 SV=2//0
							LOC101219277	15.0143	48.4847	-1.6912	0.030726	sp|Q5PP26|PII2_ARATH Piriformospora indica-insensitive protein 2 OS=Arabidopsis thaliana GN=PII-2 PE=2 SV=1//3.08816e-40
							LOC101209428	1977.46	2772.94	-0.48777	0.030741	sp|Q8H7F6|GRS16_ARATH Bifunctional monothiol glutaredoxin-S16, chloroplastic OS=Arabidopsis thaliana GN=GRXS16 PE=1 SV=2//3.20905e-123
							LOC101220041	217.208	350.58	-0.69067	0.03097	sp|P27061|PPA1_SOLLC Acid phosphatase 1 OS=Solanum lycopersicum GN=APS1 PE=2 SV=1//2.18335e-74
							LOC101205409	37.0547	86.2508	-1.2189	0.031067	sp|Q54HR6|PSF1_DICDI Probable DNA replication complex GINS protein PSF1 OS=Dictyostelium discoideum GN=gins1 PE=3 SV=1//1.30985e-28
							LOC101219415	1516.45	2136.94	-0.49485	0.031067	sp|Q94C37|HDG2_ARATH Homeobox-leucine zipper protein HDG2 OS=Arabidopsis thaliana GN=HDG2 PE=2 SV=1//0
							LOC101212499	1563.61	3066.34	-0.97163	0.031332	sp|Q9FM65|FLA1_ARATH Fasciclin-like arabinogalactan protein 1 OS=Arabidopsis thaliana GN=FLA1 PE=1 SV=1//6.84443e-140
							LOC101206047	1550.84	2445.87	-0.6573	0.0315	sp|Q9SV30|GATA8_ARATH GATA transcription factor 8 OS=Arabidopsis thaliana GN=GATA8 PE=2 SV=1//1.18265e-38
							LOC101219221	426.938	651.675	-0.61012	0.031506
							LOC101211027	551.385	814.828	-0.56344	0.031537	sp|Q6AYL5|SF3B4_RAT Splicing factor 3B subunit 4 OS=Rattus norvegicus GN=Sf3b4 PE=2 SV=1//2.18311e-110
							LOC101218670	81.6744	158.935	-0.96048	0.03164	sp|O82318|Y2579_ARATH Probably inactive leucine-rich repeat receptor-like protein kinase At2g25790 OS=Arabidopsis thaliana GN=At2g25790 PE=2 SV=1//0
							LOC101219726	43.5872	97.0347	-1.1546	0.031649	sp|Q9STX3|GID2_ARATH F-box protein GID2 OS=Arabidopsis thaliana GN=GID2 PE=1 SV=1//9.41973e-50
							LOC101220961	971.45	1684.6	-0.79419	0.031796
							LOC101223232	221.124	552.63	-1.3215	0.031797	sp|Q9FM03|DOF56_ARATH Dof zinc finger protein DOF5.6 OS=Arabidopsis thaliana GN=DOF5.6 PE=2 SV=2//8.20674e-37
							LOC101206122	3843.42	5317.88	-0.46846	0.032097	sp|O65743|RL24_CICAR 60S ribosomal protein L24 OS=Cicer arietinum GN=RPL24 PE=2 SV=1//1.23501e-75
							LOC101210014	50.518	106.645	-1.0779	0.032097	sp|Q6YSJ5|AGO16_ORYSJ Protein argonaute 16 OS=Oryza sativa subsp. japonica GN=AGO16 PE=2 SV=2//0
							LOC101217763	0.563897	14.4693	-4.6814	0.032123	sp|Q8LC79|GAT18_ARATH GATA transcription factor 18 OS=Arabidopsis thaliana GN=GATA18 PE=2 SV=2//3.56441e-32
							LOC101216385	199.374	324.979	-0.70487	0.03221	sp|Q9SJ45|OPF15_ARATH Transcription repressor OFP15 OS=Arabidopsis thaliana GN=OFP15 PE=1 SV=1//1.87916e-26
							LOC105435035	39.3337	89.6533	-1.1886	0.03232
							LOC101205119	47.1814	101.753	-1.1088	0.032511	sp|Q9URY4|YI01_SCHPO Putative amidase C869.01 OS=Schizosaccharomyces pombe (strain 972 / ATCC 24843) GN=SPAC869.01 PE=3 SV=1//1.02486e-76
							LOC101209675	9.93926	38.4291	-1.951	0.032511	sp|Q9LZS0|PTL_ARATH Trihelix transcription factor PTL OS=Arabidopsis thaliana GN=PTL PE=2 SV=1//1.51844e-82
							LOC101204528	32.1437	91.7513	-1.5132	0.032782
							LOC101218107	54.2544	142.161	-1.3897	0.032782	sp|Q9C7N4|GDL15_ARATH GDSL esterase/lipase At1g29670 OS=Arabidopsis thaliana GN=At1g29670 PE=2 SV=1//6.26832e-82
							LOC101203743	1019.1	1457.68	-0.51638	0.033194	sp|Q00423|HMGYA_SOYBN HMG-Y-related protein A OS=Glycine max PE=2 SV=1//2.06458e-30
							LOC101211274	166.663	276.201	-0.72878	0.033194
							LOC101207533	43.5169	96.5672	-1.15	0.033363	sp|Q9SCV9|BGAL3_ARATH Beta-galactosidase 3 OS=Arabidopsis thaliana GN=BGAL3 PE=1 SV=1//0
							LOC101214239	4916.37	6767.79	-0.46109	0.033442	sp|Q9FF86|DCR_ARATH BAHD acyltransferase DCR OS=Arabidopsis thaliana GN=DCR PE=2 SV=1//0
							LOC101214825	1482.55	3355.74	-1.1786	0.033471	sp|O65351|SBT17_ARATH Subtilisin-like protease SBT1.7 OS=Arabidopsis thaliana GN=SBT1.7 PE=1 SV=1//0
							LOC101214986	847.752	1219.52	-0.5246	0.033534	sp|O31634|YJCL_BACSU Uncharacterized membrane protein YjcL OS=Bacillus subtilis (strain 168) GN=yjcL PE=4 SV=1//3.04672e-39
							LOC101214810	196.831	467.976	-1.2495	0.033787
							LOC101212963	1927.38	3519.3	-0.86865	0.034139	sp|P27518|CB21_GOSHI Chlorophyll a-b binding protein 151, chloroplastic OS=Gossypium hirsutum GN=CAB-151 PE=2 SV=2//0
							LOC101215033	63.3017	126.17	-0.99505	0.034256	sp|Q6NMB7|WTR7_ARATH WAT1-related protein At1g43650 OS=Arabidopsis thaliana GN=At1g43650 PE=2 SV=1//2.74012e-98
							LOC101214252	3552.38	4906.81	-0.466	0.034755
							LOC101219810	846.901	1300.13	-0.61839	0.034968	sp|B9SVG9|RBR_RICCO Retinoblastoma-related protein OS=Ricinus communis GN=RBR PE=2 SV=1//0
							LOC101216344	22.0638	60.3887	-1.4526	0.035253
							LOC101215812	23.4494	62.2585	-1.4087	0.035259	sp|Q6R8G7|PHO13_ARATH Phosphate transporter PHO1 homolog 3 OS=Arabidopsis thaliana GN=PHO1;H3 PE=2 SV=2//0
							LOC101221689	946.077	1506.65	-0.67132	0.035259	sp|O49485|SERA1_ARATH D-3-phosphoglycerate dehydrogenase 1, chloroplastic OS=Arabidopsis thaliana GN=PGDH1 PE=1 SV=1//0
							LOC101205156	205.786	330.241	-0.68237	0.035319	sp|P53665|ACPM1_ARATH Acyl carrier protein 1, mitochondrial OS=Arabidopsis thaliana GN=MTACP1 PE=2 SV=1//2.85537e-50
							LOC101205974	141.71	239.967	-0.7599	0.03565	sp|Q9LSL1|BH093_ARATH Transcription factor bHLH93 OS=Arabidopsis thaliana GN=BHLH93 PE=1 SV=1//6.82921e-77
							LOC101213168	1725.45	2616.63	-0.60074	0.03565	sp|Q96499|RL44_GOSHI 60S ribosomal protein L44 OS=Gossypium hirsutum GN=RPL44 PE=3 SV=3//4.34281e-68
							LOC101217767	860.7	1232.8	-0.51835	0.035655	sp|Q52KW8|RCC2_XENLA Protein RCC2 homolog OS=Xenopus laevis GN=rcc2 PE=2 SV=1//8.85881e-80
							LOC101212436	499.758	735.948	-0.55838	0.035753	sp|Q9FIG9|ARC6_ARATH Protein ACCUMULATION AND REPLICATION OF CHLOROPLASTS 6, chloroplastic OS=Arabidopsis thaliana GN=ARC6 PE=1 SV=1//0
							LOC101223181	872.186	1246.71	-0.51542	0.035753	sp|Q94A73|Y5656_ARATH BTB/POZ domain-containing protein At5g66560 OS=Arabidopsis thaliana GN=At5g66560 PE=2 SV=2//0
							LOC101203536	9447.2	12942.3	-0.45414	0.035757	sp|P93014|RR5_ARATH 30S ribosomal protein S5, chloroplastic OS=Arabidopsis thaliana GN=rps5 PE=2 SV=1//1.3423e-82
							LOC101223046	717.484	1035.9	-0.52987	0.035853	sp|O82413|SYHM_ARATH Histidine--tRNA ligase, chloroplastic/mitochondrial OS=Arabidopsis thaliana GN=At3g46100 PE=2 SV=1//0
							LOC101215344	496.743	1025.41	-1.0456	0.035855	sp|Q9MB73|LGT_CITUN Limonoid UDP-glucosyltransferase OS=Citrus unshiu PE=2 SV=1//0
							LOC101208022	174.182	301.66	-0.79233	0.035858	sp|C0LGK9|Y2242_ARATH Probable LRR receptor-like serine/threonine-protein kinase At2g24230 OS=Arabidopsis thaliana GN=At2g24230 PE=2 SV=1//1.44955e-94
							LOC101212274	2586.38	3584.43	-0.47081	0.036455	sp|Q8VY88|LTD_ARATH Protein LHCP TRANSLOCATION DEFECT OS=Arabidopsis thaliana GN=LTD PE=1 SV=1//1.13047e-66
							LOC101219381	330.478	792.27	-1.2614	0.036455	sp|Q94CH6|EXL3_ARATH GDSL esterase/lipase EXL3 OS=Arabidopsis thaliana GN=EXL3 PE=2 SV=1//1.14827e-121
							LOC101208244	810.674	1163.23	-0.52095	0.036672	sp|O14197|YDQ4_SCHPO Uncharacterized transporter C5D6.04 OS=Schizosaccharomyces pombe (strain 972 / ATCC 24843) GN=SPAC5D6.04 PE=3 SV=1//1.05536e-09
							LOC101215138	1146.28	1614.95	-0.49453	0.036917	sp|Q8LGM7|MOCOS_SOLLC Molybdenum cofactor sulfurase OS=Solanum lycopersicum GN=FLACCA PE=2 SV=1//8.46684e-16
							LOC101209448	281.609	482.739	-0.77755	0.037053	sp|Q86TV6|TTC7B_HUMAN Tetratricopeptide repeat protein 7B OS=Homo sapiens GN=TTC7B PE=1 SV=3//3.26228e-08
							Novel00118	0	11.4254	#NAME?	0.037053	PREDICTED: MATE efflux family protein 6-like isoform X2 [Cucumis melo]
							LOC101213712	102.236	194.906	-0.93088	0.037074	sp|Q0VD42|TM136_BOVIN Transmembrane protein 136 OS=Bos taurus GN=TMEM136 PE=2 SV=1//1.29545e-14
							LOC101219704	54.3949	111.548	-1.0361	0.037152	sp|Q9SYK9|U74E2_ARATH UDP-glycosyltransferase 74E2 OS=Arabidopsis thaliana GN=UGT74E2 PE=1 SV=1//2.59823e-107
							LOC101216316	195.753	319.086	-0.70491	0.037192
							LOC101221012	3735.7	5617.16	-0.58846	0.037322	sp|Q948P6|FRI3_SOYBN Ferritin-3, chloroplastic OS=Glycine max PE=2 SV=1//7.89231e-118
							LOC101218830	307.72	472.64	-0.61912	0.037403	sp|A4ZGQ8|HMT1_BRAOT Homocysteine S-methyltransferase 1 OS=Brassica oleracea var. italica GN=HMT1 PE=1 SV=1//1.8441e-173
							LOC101208328	2666.18	3695.52	-0.47101	0.037459	sp|Q9STE8|TC753_ARATH Protein TOC75-3, chloroplastic OS=Arabidopsis thaliana GN=TOC75-3 PE=1 SV=1//0
							LOC101212821	1567.19	2692.67	-0.78086	0.037479	sp|P52707|MDL3_PRUSE (R)-mandelonitrile lyase 3 OS=Prunus serotina GN=MDL3 PE=2 SV=1//1.87677e-173
							LOC101213661	795.059	1444.22	-0.86116	0.037479	sp|Q2TA14|PCP_BOVIN Lysosomal Pro-X carboxypeptidase OS=Bos taurus GN=PRCP PE=2 SV=1//1.11387e-132
							LOC101221535	23.2385	62.117	-1.4185	0.037596	sp|D0EL35|CTC1_ARATH CST complex subunit CTC1 OS=Arabidopsis thaliana GN=CTC1 PE=1 SV=2//0
							LOC101207757	3110.22	4298.62	-0.46686	0.03761	sp|P82412|RRP3_SPIOL 30S ribosomal protein 3, chloroplastic OS=Spinacia oleracea GN=PSRP3 PE=1 SV=1//1.07901e-58
							LOC101222518	132.619	241.358	-0.86389	0.038025	sp|Q6AWY4|GRF5_ORYSJ Growth-regulating factor 5 OS=Oryza sativa subsp. japonica GN=GRF5 PE=2 SV=1//1.40182e-64
							LOC101203155	189.407	354.863	-0.90577	0.038124	sp|Q0JBH9|ERG3_ORYSJ Elicitor-responsive protein 3 OS=Oryza sativa subsp. japonica GN=ERG3 PE=2 SV=1//1.00848e-67
							LOC101211767	380.298	625.649	-0.71823	0.038149	sp|O22812|AHL10_ARATH AT-hook motif nuclear-localized protein 10 OS=Arabidopsis thaliana GN=AHL10 PE=1 SV=2//5.13231e-70
							LOC101217417	538.88	787.107	-0.54659	0.038344
							LOC101216301	0	11.2624	#NAME?	0.038401	sp|Q3UDW8|HGNAT_MOUSE Heparan-alpha-glucosaminide N-acetyltransferase OS=Mus musculus GN=Hgsnat PE=1 SV=2//1.08667e-15
							LOC101208075	1170.99	1768.65	-0.59492	0.038406	sp|Q9LFF1|PP281_ARATH Pentatricopeptide repeat-containing protein At3g53700, chloroplastic OS=Arabidopsis thaliana GN=MEE40 PE=2 SV=1//0
							LOC101210647	1411.37	1969.89	-0.48102	0.03891	sp|Q9LU39|GLUBP_ARATH Glutamyl-tRNA reductase-binding protein, chloroplastic OS=Arabidopsis thaliana GN=GLUTRBP PE=1 SV=1//4.48339e-126
							LOC101207891	3314.27	4553.67	-0.45834	0.038966	sp|Q8LB72|PHR2_ARATH Blue-light photoreceptor PHR2 OS=Arabidopsis thaliana GN=PHR2 PE=2 SV=2//1.44411e-169
							LOC101211626	473.672	1214.8	-1.3588	0.038966	sp|Q9STM6|GDL57_ARATH GDSL esterase/lipase At3g48460 OS=Arabidopsis thaliana GN=At3g48460 PE=2 SV=1//7.7012e-159
							LOC101212213	1941.46	2695.32	-0.47331	0.038966	sp|Q8W486|Y1491_ARATH Uncharacterized protein At1g04910 OS=Arabidopsis thaliana GN=At1g04910 PE=2 SV=1//9.0138e-80
							LOC101217522	257.148	465.129	-0.85503	0.038966	sp|O82179|GCSH2_ARATH Glycine cleavage system H protein 2, mitochondrial OS=Arabidopsis thaliana GN=GDH2 PE=2 SV=1//4.43989e-83
							LOC105435329	14.9206	47.1802	-1.6609	0.03902	sp|Q9S851|NAC31_ARATH Protein CUP-SHAPED COTYLEDON 3 OS=Arabidopsis thaliana GN=NAC031 PE=1 SV=1//9.98682e-89
							LOC101209361	1238.6	1741.05	-0.49125	0.039325	sp|Q9FFQ1|RH31_ARATH DEAD-box ATP-dependent RNA helicase 31 OS=Arabidopsis thaliana GN=RH31 PE=2 SV=2//0
							LOC101219599	528.882	1189.45	-1.1693	0.039325	sp|Q9CAC1|GUN8_ARATH Endoglucanase 8 OS=Arabidopsis thaliana GN=CEL1 PE=2 SV=1//0
							LOC101221932	2884.18	4173.46	-0.53308	0.039325	sp|P28643|FABG_CUPLA 3-oxoacyl-[acyl-carrier-protein] reductase, chloroplastic OS=Cuphea lanceolata GN=CLKR27 PE=2 SV=1//5.38102e-152
							LOC101205322	35.4099	81.4786	-1.2023	0.039421	sp|Q93VG8|PPDEX_ARATH DeSI-like protein At4g17486 OS=Arabidopsis thaliana GN=At4g17486 PE=2 SV=1//1.02402e-55
							LOC101210203	276.113	431.906	-0.64546	0.039758
							LOC101219910	3785.86	5875.28	-0.63404	0.039758	sp|O04130|SERA2_ARATH D-3-phosphoglycerate dehydrogenase 2, chloroplastic OS=Arabidopsis thaliana GN=PGDH2 PE=1 SV=2//0
							LOC101203893	237.063	598.623	-1.3364	0.03977	sp|Q39688|EP1G_DAUCA Epidermis-specific secreted glycoprotein EP1 OS=Daucus carota GN=EP1 PE=1 SV=1//2.63915e-105
							LOC101218299	1902.59	2897.04	-0.60662	0.039871	sp|Q9S7Y7|XYL1_ARATH Alpha-xylosidase 1 OS=Arabidopsis thaliana GN=XYL1 PE=1 SV=1//0
							LOC101221644	2.25559	19.5787	-3.1177	0.039998
							LOC101219475	44.9727	165.152	-1.8767	0.040152	sp|Q3E8W4|ANX2_ARATH Receptor-like protein kinase ANXUR2 OS=Arabidopsis thaliana GN=ANX2 PE=2 SV=1//0
							LOC105434868	107.97	190.45	-0.81878	0.040568
							LOC101202772	808.442	1155.12	-0.51483	0.040618	sp|Q6AWY3|GRF6_ORYSJ Growth-regulating factor 6 OS=Oryza sativa subsp. japonica GN=GRF6 PE=2 SV=2//8.39471e-96
							LOC101206791	5209.66	7128.8	-0.45247	0.040618	sp|P23326|RK35_SPIOL 50S ribosomal protein L35, chloroplastic OS=Spinacia oleracea GN=RPL35 PE=1 SV=1//4.12227e-38
							LOC101217283	2023.4	2796.26	-0.46672	0.041103	sp|Q3E902|RS212_ARATH 40S ribosomal protein S21-2 OS=Arabidopsis thaliana GN=RPS21C PE=1 SV=2//4.29004e-48
							LOC101212518	1229.2	1720.99	-0.48553	0.041311	sp|Q84ND9|POLIB_ARATH DNA polymerase I B, chloroplastic/mitochondrial OS=Arabidopsis thaliana GN=POLIB PE=2 SV=1//0
							Novel00256	2.16186	19.4483	-3.1693	0.041311	17 kDa phloem lectin [Cucumis sativus]>gi|21745317|gb|AAM77343.1|AF520579_1 17 kDa phloem lectin [Cucumis sativus]
							LOC101212982	260.815	402.729	-0.62678	0.041331	sp|Q9LS48|SG1_ARATH protein SLOW GREEN 1, chloroplastic OS=Arabidopsis thaliana GN=SG1 PE=1 SV=1//6.48833e-110
							LOC101208760	1984.28	2745.49	-0.46845	0.041703
							LOC101219537	668.231	959.38	-0.52176	0.041853	sp|Q9FXJ1|GDL6_ARATH GDSL esterase/lipase At1g28570 OS=Arabidopsis thaliana GN=At1g28570 PE=2 SV=1//4.20078e-115
							LOC101206432	474.965	732.774	-0.62555	0.04197	sp|Q3E6T0|PT525_ARATH Probable sugar phosphate/phosphate translocator At5g25400 OS=Arabidopsis thaliana GN=At5g25400 PE=2 SV=1//0
							LOC105435863	30.8753	74.1187	-1.2634	0.042028
							LOC105434808	32.6607	83.098	-1.3473	0.042117
							LOC101219620	2777.49	3818.33	-0.45916	0.042142	sp|Q8GSJ1|HIS1B_ARATH ATP phosphoribosyltransferase 2, chloroplastic OS=Arabidopsis thaliana GN=HISN1B PE=1 SV=1//0
							LOC101208856	26.6453	66.4114	-1.3175	0.042145	sp|Q8GTB6|THCAS_CANSA Tetrahydrocannabinolic acid synthase OS=Cannabis sativa PE=1 SV=1//4.11752e-146
							LOC101206024	1.69169	17.6763	-3.3853	0.042191	sp|Q8LG53|UN932_ARATH UNC93-like protein 2 OS=Arabidopsis thaliana GN=At1g18010 PE=2 SV=2//0
							LOC105435011	1641.22	2273.57	-0.47019	0.042241	sp|Q06396|ARF1_ORYSJ ADP-ribosylation factor 1 OS=Oryza sativa subsp. japonica GN=Os01g0813400 PE=2 SV=3//8.86725e-130
							LOC101203044	453.587	667.819	-0.55808	0.042272	sp|D1MI46|C76BA_SWEMU Geraniol 8-hydroxylase OS=Swertia mussotii GN=CYP76B10 PE=1 SV=1//1.51595e-164
							LOC101216036	449.944	662.959	-0.55917	0.042301	sp|Q9LT08|PSDE_ARATH 26S proteasome non-ATPase regulatory subunit 14 homolog OS=Arabidopsis thaliana GN=RPN11 PE=1 SV=1//0
							LOC101214511	703.271	1131.82	-0.68649	0.042423	sp|Q40287|UFOG5_MANES Anthocyanidin 3-O-glucosyltransferase 5 OS=Manihot esculenta GN=GT5 PE=2 SV=1//1.4211e-164
							LOC101206370	642.525	924.777	-0.52535	0.042566	sp|Q54I39|IST1L_DICDI IST1-like protein OS=Dictyostelium discoideum GN=DDB_G0289029 PE=3 SV=1//7.33488e-11
							LOC101220583	8.9052	34.8525	-1.9685	0.04261	sp|P35694|XTH2_SOYBN Xyloglucan endotransglucosylase/hydrolase 2 OS=Glycine max PE=2 SV=1//5.28254e-122
							LOC101203887	2017.72	4496.2	-1.156	0.042636	sp|Q9LYT3|TT12_ARATH Protein TRANSPARENT TESTA 12 OS=Arabidopsis thaliana GN=TT12 PE=2 SV=1//5.31583e-111
							LOC101209059	3266.81	4469.47	-0.45222	0.042761	sp|Q9M7X7|RL291_ARATH 60S ribosomal protein L29-1 OS=Arabidopsis thaliana GN=RPL29A PE=1 SV=1//9.2565e-25
							LOC101206844	91.8261	165.881	-0.85317	0.042838
							LOC101218535	66.6616	161.184	-1.2738	0.042838
							LOC101214697	22.2513	58.7582	-1.4009	0.043368
							LOC101206393	12.8759	43.071	-1.742	0.043649	sp|Q7ZVZ7|AB17C_DANRE Alpha/beta hydrolase domain-containing protein 17C OS=Danio rerio GN=abhd17c PE=2 SV=1//2.07897e-63
							LOC105435308	8.95206	34.4613	-1.9447	0.043649
							LOC101217442	601.451	865.574	-0.52521	0.043659	sp|F4IIZ9|SCAB2_ARATH Stomatal closure-related actin-binding protein 2 OS=Arabidopsis thaliana GN=SCAB2 PE=2 SV=1//0
							LOC101213822	397.313	589.678	-0.56965	0.043676	sp|P38812|GEP4_YEAST Phosphatidylglycerophosphatase GEP4, mitochondrial OS=Saccharomyces cerevisiae (strain ATCC 204508 / S288c) GN=GEP4 PE=1 SV=1//2.9656e-12
							LOC101214948	113.632	197.396	-0.79672	0.043676	sp|Q9LZR8|Y5370_ARATH PAN domain-containing protein At5g03700 OS=Arabidopsis thaliana GN=At5g03700 PE=1 SV=1//2.97487e-19
							LOC101222866	26.4813	66.6285	-1.3312	0.043918
							LOC101210591	875.711	1237.02	-0.49834	0.044018
							LOC101212079	33.6713	78.1627	-1.215	0.044037	sp|Q9Z0F6|RAD9A_MOUSE Cell cycle checkpoint control protein RAD9A OS=Mus musculus GN=Rad9a PE=1 SV=1//4.05366e-19
							LOC101203131	19.4552	76.9123	-1.9831	0.044136
							LOC101208794	144.483	239.555	-0.72946	0.044348	sp|Q9FNC7|SUVR2_ARATH Histone-lysine N-methyltransferase SUVR2 OS=Arabidopsis thaliana GN=SUVR2 PE=2 SV=2//1.92134e-146
							LOC101222565	30.7113	73.8468	-1.2658	0.044348	sp|Q9SVL6|CRPM2_ARATH Cold-regulated 413 plasma membrane protein 2 OS=Arabidopsis thaliana GN=COR413PM2 PE=2 SV=1//4.01886e-98
							LOC101202786	149.347	246.794	-0.72464	0.044834	sp|Q38946|DHE2_ARATH Glutamate dehydrogenase 2 OS=Arabidopsis thaliana GN=GDH2 PE=1 SV=1//0
							LOC101208882	1304.26	2030.42	-0.63854	0.045054
							LOC101204431	143.355	298.42	-1.0578	0.045235	sp|Q9FMC8|OPF13_ARATH Transcription repressor OFP13 OS=Arabidopsis thaliana GN=OFP13 PE=2 SV=1//4.80862e-32
							LOC101206252	939.083	1322.04	-0.49344	0.045318	sp|O23826|K125_TOBAC 125 kDa kinesin-related protein OS=Nicotiana tabacum GN=TKRP125 PE=1 SV=1//0
							LOC101211862	78.4551	160.587	-1.0334	0.045463	sp|Q9M202|ZAT9_ARATH Zinc finger protein ZAT9 OS=Arabidopsis thaliana GN=ZAT9 PE=2 SV=1//4.93661e-31
							LOC101220485	1321.05	1835.29	-0.47433	0.045475	sp|Q8LPS6|PPR3_ARATH Pentatricopeptide repeat-containing protein At1g02150 OS=Arabidopsis thaliana GN=At1g02150 PE=2 SV=2//0
							LOC101205082	1306.33	2158.68	-0.72463	0.045628	sp|P49636|RL40_NICSY Ubiquitin-60S ribosomal protein L40 OS=Nicotiana sylvestris GN=UBICEP52-7 PE=2 SV=2//5.3474e-88
							LOC101203997	22.6277	59.7145	-1.4	0.045984	sp|Q8RXL8|Y1689_ARATH Uncharacterized membrane protein At1g06890 OS=Arabidopsis thaliana GN=At1g06890 PE=1 SV=1//1.67839e-23
							LOC101216970	901.091	1277.74	-0.50385	0.046057	sp|Q9SEE9|SR45_ARATH Serine/arginine-rich splicing factor SR45 OS=Arabidopsis thaliana GN=SR45 PE=1 SV=1//5.32087e-49
							LOC101217528	386.289	570.643	-0.56291	0.046212	sp|Q9LE82|RAGP1_ARATH RAN GTPase-activating protein 1 OS=Arabidopsis thaliana GN=RANGAP1 PE=1 SV=1//0
							LOC101208874	559.415	806.218	-0.52725	0.046258
							LOC101212097	309.901	467.096	-0.59191	0.046381	sp|P51398|RT29_HUMAN 28S ribosomal protein S29, mitochondrial OS=Homo sapiens GN=DAP3 PE=1 SV=1//1.78333e-16
							LOC101214582	896.827	1385.58	-0.62759	0.046536	sp|Q9FF55|PDI14_ARATH Protein disulfide isomerase-like 1-4 OS=Arabidopsis thaliana GN=PDIL1-4 PE=1 SV=1//0
							LOC101216871	3320.69	5429.6	-0.70937	0.046742	sp|O80585|MTHR2_ARATH Methylenetetrahydrofolate reductase 2 OS=Arabidopsis thaliana GN=MTHFR2 PE=1 SV=2//0
							LOC101219336	601.106	865.933	-0.52664	0.046857	sp|Q94AQ9|SGRL_ARATH Protein STAY-GREEN LIKE, chloroplastic OS=Arabidopsis thaliana GN=SGRL PE=2 SV=1//2.76979e-87
							LOC101222398	156.887	343.383	-1.1301	0.046967	sp|Q6NLB1|FB118_ARATH F-box protein At2g26850 OS=Arabidopsis thaliana GN=At2g26850 PE=2 SV=1//2.15474e-114
							LOC101216819	90.0173	162.272	-0.85014	0.047186	sp|Q6J540|C79D4_LOTJA Isoleucine N-monooxygenase 2 OS=Lotus japonicus GN=CYP79D4 PE=1 SV=1//0
							LOC101212017	4101.03	5986.89	-0.54582	0.04728	sp|Q9SCM3|RS24_ARATH 40S ribosomal protein S2-4 OS=Arabidopsis thaliana GN=RPS2D PE=2 SV=1//2.89856e-143
							LOC101222029	511.645	738.525	-0.5295	0.047317	sp|Q9SHZ3|NAT1_ARATH Nucleobase-ascorbate transporter 1 OS=Arabidopsis thaliana GN=NAT1 PE=2 SV=1//0
							LOC101217901	657.964	940.019	-0.51468	0.047331	sp|Q9ZSY8|IAA27_ARATH Auxin-responsive protein IAA27 OS=Arabidopsis thaliana GN=IAA27 PE=1 SV=1//9.52276e-81
							LOC101204829	3094.62	4487.67	-0.53621	0.047441	sp|Q9M9W1|RL222_ARATH 60S ribosomal protein L22-2 OS=Arabidopsis thaliana GN=RPL22B PE=2 SV=1//2.07421e-53
							LOC105434957	87.4321	157.934	-0.85309	0.047441
							LOC101215334	184.121	411.359	-1.1597	0.047521	sp|Q9XI60|LPP2_ARATH Lipid phosphate phosphatase 2 OS=Arabidopsis thaliana GN=LPP2 PE=2 SV=1//3.86344e-154
							LOC101215700	1163.17	1639.73	-0.4954	0.047882	sp|P49245|FABH2_CUPWR 3-oxoacyl-[acyl-carrier-protein] synthase 3 B, chloroplastic OS=Cuphea wrightii GN=KAS3B PE=2 SV=1//0
							LOC101210321	2074.62	2923.24	-0.49473	0.047989	sp|P62302|RS13_SOYBN 40S ribosomal protein S13 OS=Glycine max GN=RPS13 PE=2 SV=1//7.70795e-102
							LOC101213445	255.695	393.749	-0.62285	0.048084	sp|F4J7A7|PPD7_ARATH PsbP domain-containing protein 7, chloroplastic OS=Arabidopsis thaliana GN=PPD7 PE=2 SV=1//8.21688e-114
							LOC101207209	3834.09	5217.94	-0.4446	0.04824	sp|P35100|CLPC_PEA Chaperone protein ClpC, chloroplastic OS=Pisum sativum PE=2 SV=1//0
							LOC101213468	340.212	554.466	-0.70466	0.048311	sp|Q08CG8|RNF44_DANRE RING finger protein 44 OS=Danio rerio GN=rnf44 PE=2 SV=1//2.108e-11
							LOC101217635	1.10436	15.4042	-3.802	0.04848	sp|Q84R10|PME36_ARATH Probable pectinesterase/pectinesterase inhibitor 36 OS=Arabidopsis thaliana GN=PME36 PE=2 SV=2//9.27848e-170
							LOC101208511	43.281	91.4801	-1.0797	0.048817	sp|Q42797|TCMO_SOYBN Trans-cinnamate 4-monooxygenase OS=Glycine max GN=CYP73A11 PE=2 SV=1//0
							LOC101214502	532.065	780.377	-0.55257	0.048817
							LOC101203913	47.1111	107.525	-1.1905	0.049039	sp|Q8VZ59|YUC6_ARATH Indole-3-pyruvate monooxygenase YUCCA6 OS=Arabidopsis thaliana GN=YUC6 PE=1 SV=1//0
							LOC101219233	667.596	950.694	-0.51001	0.04905
							LOC101210169	2701.74	3757.75	-0.47598	0.049289
							LOC101210189	1552.86	2352.97	-0.59956	0.049442	sp|Q8S9H7|DIV_ANTMA Transcription factor DIVARICATA OS=Antirrhinum majus GN=DIVARICATA PE=2 SV=1//3.53895e-113
							LOC101206257	1826.2	2515.04	-0.46174	0.049663	sp|P00252|FER1_DESMC Ferredoxin-1 OS=Desmonostoc muscorum PE=1 SV=2//3.07688e-20
							LOC101216057	2001.75	2739.59	-0.4527	0.049785	sp|A7PTY8|CSPL8_VITVI CASP-like protein 1E1 OS=Vitis vinifera GN=VIT_07s0104g01350 PE=2 SV=1//2.97982e-39
							LOC101213965	343.48	511.678	-0.57501	0.049965	sp|Q40784|AAPC_CENCI Putative glucose-6-phosphate 1-epimerase OS=Cenchrus ciliaris PE=2 SV=1//1.03555e-135

## Sheet: HSVd-g54 2 dpi
Up-regulated DEGs (Corrected P-Value < 0.05)							Down-regulated DEGs (Corrected P-Value < 0.05)
Gene ID	Readcount of HSVd-g54	Readcount of Mock	log2FoldChange	Corrected P-Value	Blast Swiss-Prot		Gene ID	Readcount of HSVd-g54	Readcount of Mock	log2FoldChange	Corrected P-Value	Blast Swiss-Prot
[truncated: 936 more rows]

## Sheet: HSVd-g54 14 dpi
Up-regulated DEGs (Corrected P-Value < 0.05)							Down-regulated DEGs (Corrected P-Value < 0.05)
[truncated: 458 more rows]

## Sheet: HSVd-g54 28 dpi
Up-regulated DEGs (Corrected P-Value < 0.05)							Down-regulated DEGs (Corrected P-Value < 0.05)
[truncated: 255 more rows]

## Sheet: g54 vs h 2 dpi
Up-regulated DEGs (Corrected P-Value < 0.05)							Down-regulated DEGs (Corrected P-Value < 0.05)
[truncated: 1,127 more rows]

[truncated: 2 more sheets: g54 vs h 14 dpi, g54 vs h 28 dpi]
