# Supplementary material for: Global Transcriptomic Changes Induced by Infection of Cucumber (Cucumis sativus L.) with Mild and Severe Variants of Hop Stunt Viroid
Source: Front Microbiol. 2017 Dec 12;8:2427. doi: 10.3389/fmicb.2017.02427 (PMC5733102; doi:10.3389/fmicb.2017.02427)
Supplement: Table S5 — List of GO terms describing DEGs identified in this study. [file Table5.XLSX]

## Sheet: HSVd-h 2 dpi
Up-regulated enrichment GO terms (Corrected P-Value < 0.05)									Down-regulated enrichment GO terms (Corrected P-Value < 0.05)
GO accession	Description	Term type	Corrected P-Value	DEG item	DEG list	Bg item	Bg list		GO accession	Description	Term type	Corrected P-Value	DEG item	DEG list	Bg item	Bg list
GO accession, The unique serial number in Gene Ontology database.
Description, The description of GO function.
Term type, The category of this GO term. BP, biological process; CC, cellular component; MF, molecular function.
Corrected P-Value, The corrected significant level of statistics, Corrected P-value < 0.05 means this GO term was enriched.
DEG item, The number of DEGs associated with this GO term.
DEG list, The number of DEGs with GO annotation.
Bg item, The number of background (all) genes associated with this GO term.
Bg list, The number of background (all) genes with GO annotation.

## Sheet: HSVd-h 14 dpi
Up-regulated enrichment GO terms (Corrected P-Value < 0.05)									Down-regulated enrichment GO terms (Corrected P-Value < 0.05)
GO accession	Description	Term type	Corrected P-Value	DEG item	DEG list	Bg item	Bg list		GO accession	Description	Term type	Corrected P-Value	DEG item	DEG list	Bg item	Bg list
GO:0006468	protein phosphorylation	BP	0.0003758	17	69	866	14844
GO:0016310	phosphorylation	BP	0.00069489	17	69	958	14844
GO:0006464	cellular protein modification process	BP	0.0025349	19	69	1321	14844
GO:0036211	protein modification process	BP	0.0025349	19	69	1321	14844
GO:0043412	macromolecule modification	BP	0.012087	19	69	1497	14844
GO:0006796	phosphate-containing compound metabolic process	BP	0.039111	17	69	1370	14844
GO:0006793	phosphorus metabolic process	BP	0.039111	17	69	1371	14844
GO:0004672	protein kinase activity	MF	6.7777e-05	19	69	934	14844
GO:0016773	phosphotransferase activity, alcohol group as acceptor	MF	0.0003758	19	69	1114	14844
GO:0016301	kinase activity	MF	0.00069489	19	69	1189	14844
GO:0016772	transferase activity, transferring phosphorus-containing groups	MF	0.009776	20	69	1615	14844
GO:0035639	purine ribonucleoside triphosphate binding	MF	0.044679	21	69	2050	14844
GO:0005524	ATP binding	MF	0.044679	20	69	1902	14844
GO:0001883	purine nucleoside binding	MF	0.044679	21	69	2072	14844
GO:0032549	ribonucleoside binding	MF	0.044679	21	69	2072	14844
GO:0032550	purine ribonucleoside binding	MF	0.044679	21	69	2072	14844
GO:0001882	nucleoside binding	MF	0.044679	21	69	2074	14844
GO:0032555	purine ribonucleotide binding	MF	0.044679	21	69	2074	14844
GO:0032559	adenyl ribonucleotide binding	MF	0.044679	20	69	1924	14844
GO:0017076	purine nucleotide binding	MF	0.046229	21	69	2100	14844
GO:0030554	adenyl nucleotide binding	MF	0.046229	20	69	1948	14844
GO:0032553	ribonucleotide binding	MF	0.046229	21	69	2102	14844

## Sheet: HSVd-h 28 dpi
Up-regulated enrichment GO terms (Corrected P-Value < 0.05)									Down-regulated enrichment GO terms (Corrected P-Value < 0.05)
GO accession	Description	Term type	Corrected P-Value	DEG item	DEG list	Bg item	Bg list		GO accession	Description	Term type	Corrected P-Value	DEG item	DEG list	Bg item	Bg list
GO:0006468	protein phosphorylation	BP	1.8382e-11	120	959	866	14844		GO:0007018	microtubule-based movement	BP	6.5119e-14	27	1096	53	14844
GO:0016310	phosphorylation	BP	1.0661e-09	123	959	958	14844		GO:0006928	movement of cell or subcellular component	BP	3.4205e-09	35	1096	127	14844
GO:0006464	cellular protein modification process	BP	3.7087e-08	148	959	1321	14844		GO:0007017	microtubule-based process	BP	1.7766e-07	34	1096	138	14844
GO:0036211	protein modification process	BP	3.7087e-08	148	959	1321	14844		GO:0006260	DNA replication	BP	0.0069964	45	1096	320	14844
GO:0006796	phosphate-containing compound metabolic process	BP	3.3547e-07	148	959	1370	14844		GO:0006269	DNA replication, synthesis of RNA primer	BP	0.036121	4	1096	5	14844
GO:0006793	phosphorus metabolic process	BP	3.3547e-07	148	959	1371	14844		GO:0048046	apoplast	CC	0.0080145	10	1096	30	14844
GO:0043412	macromolecule modification	BP	6.6265e-06	153	959	1497	14844		GO:0005618	cell wall	CC	0.036614	18	1096	94	14844
GO:0007154	cell communication	BP	7.6569e-05	92	959	849	14844		GO:0008017	microtubule binding	MF	9.0487e-15	35	1096	84	14844
GO:0065007	biological regulation	BP	0.0019927	229	959	2766	14844		GO:0003777	microtubule motor activity	MF	9.0487e-15	27	1096	49	14844
GO:0050794	regulation of cellular process	BP	0.0027635	214	959	2571	14844		GO:0015631	tubulin binding	MF	1.6651e-14	38	1096	102	14844
GO:0007165	signal transduction	BP	0.0031191	80	959	780	14844		GO:0003774	motor activity	MF	9.289e-12	31	1096	83	14844
GO:0050789	regulation of biological process	BP	0.0031191	219	959	2648	14844		GO:0032403	protein complex binding	MF	3.4205e-09	39	1096	153	14844
GO:0044700	single organism signaling	BP	0.0037293	80	959	785	14844		GO:0008092	cytoskeletal protein binding	MF	2.6141e-07	48	1096	250	14844
GO:0023052	signaling	BP	0.0037892	80	959	786	14844		GO:0044877	macromolecular complex binding	MF	2.1388e-06	43	1096	223	14844
GO:0009856	pollination	BP	0.0038296	11	959	38	14844		GO:0017111	nucleoside-triphosphatase activity	MF	0.00020683	87	1096	692	14844
GO:0009875	pollen-pistil interaction	BP	0.0038296	11	959	38	14844		GO:0016462	pyrophosphatase activity	MF	0.0007782	87	1096	706	14844
GO:0048544	recognition of pollen	BP	0.0038296	11	959	38	14844		GO:0016818	hydrolase activity, acting on acid anhydrides, in phosphorus-containing anhydrides	MF	0.0020131	94	1096	799	14844
GO:0008037	cell recognition	BP	0.0061003	11	959	40	14844		GO:0016817	hydrolase activity, acting on acid anhydrides	MF	0.0069964	97	1096	859	14844
GO:0044706	multi-multicellular organism process	BP	0.0071655	11	959	41	14844		GO:0005198	structural molecule activity	MF	0.0069964	69	1096	584	14844
GO:0055085	transmembrane transport	BP	0.012096	85	959	867	14844		GO:0016762	xyloglucan:xyloglucosyl transferase activity	MF	0.0080145	10	1096	30	14844
GO:0050776	regulation of immune response	BP	0.015555	6	959	14	14844
GO:0051716	cellular response to stimulus	BP	0.020621	102	959	1117	14844
GO:0008150	biological process	BP	0.024317	758	959	11015	14844
GO:0044703	multi-organism reproductive process	BP	0.036285	16	959	95	14844
GO:0004672	protein kinase activity	MF	4.1205e-12	129	959	934	14844
GO:0016773	phosphotransferase activity, alcohol group as acceptor	MF	1.9776e-09	136	959	1114	14844
GO:0016301	kinase activity	MF	9.1971e-09	140	959	1189	14844
GO:0016772	transferase activity, transferring phosphorus-containing groups	MF	2.0491e-05	160	959	1615	14844
GO:0032559	adenyl ribonucleotide binding	MF	4.7178e-05	183	959	1924	14844
GO:0030554	adenyl nucleotide binding	MF	6.2572e-05	184	959	1948	14844
GO:0001883	purine nucleoside binding	MF	8.3191e-05	192	959	2072	14844
GO:0032549	ribonucleoside binding	MF	8.3191e-05	192	959	2072	14844
GO:0032550	purine ribonucleoside binding	MF	8.3191e-05	192	959	2072	14844
GO:0032555	purine ribonucleotide binding	MF	8.3191e-05	192	959	2074	14844
GO:0001882	nucleoside binding	MF	8.3191e-05	192	959	2074	14844
GO:0017076	purine nucleotide binding	MF	0.00019419	193	959	2100	14844
GO:0005524	ATP binding	MF	0.00035247	177	959	1902	14844
GO:0032553	ribonucleotide binding	MF	0.00035247	192	959	2102	14844
GO:0097367	carbohydrate derivative binding	MF	0.00035378	194	959	2131	14844
GO:0001071	nucleic acid binding transcription factor activity	MF	0.00067465	72	959	664	14844
GO:0003700	transcription factor activity, sequence-specific DNA binding	MF	0.00067465	72	959	664	14844
GO:0035639	purine ribonucleoside triphosphate binding	MF	0.00079541	186	959	2050	14844
GO:0043168	anion binding	MF	0.0019878	216	959	2478	14844
GO:0043167	ion binding	MF	0.0054178	346	959	4415	14844
GO:0016740	transferase activity	MF	0.0061014	252	959	3061	14844
GO:0036094	small molecule binding	MF	0.0063088	218	959	2564	14844
GO:0004871	signal transducer activity	MF	0.0091056	36	959	282	14844
GO:0038023	signaling receptor activity	MF	0.01035	25	959	167	14844
GO:0000166	nucleotide binding	MF	0.012096	210	959	2486	14844
GO:1901265	nucleoside phosphate binding	MF	0.012096	210	959	2486	14844
GO:0004888	transmembrane signaling receptor activity	MF	0.015555	17	959	96	14844
GO:0004674	protein serine/threonine kinase activity	MF	0.023025	17	959	98	14844
GO:0022857	transmembrane transporter activity	MF	0.024317	94	959	1011	14844
GO:0060089	molecular transducer activity	MF	0.024317	36	959	300	14844
GO:0043565	sequence-specific DNA binding	MF	0.033101	37	959	325	14844
GO:0004190	aspartic-type endopeptidase activity	MF	0.033864	19	959	124	14844
GO:0070001	aspartic-type peptidase activity	MF	0.033864	19	959	124	14844
GO:0004872	receptor activity	MF	0.036285	25	959	185	14844
GO:0043531	ADP binding	MF	0.04303	18	959	112	14844
GO:0005215	transporter activity	MF	0.048356	107	959	1209	14844

## Sheet: HSVd-g54 2 dpi
Up-regulated enrichment GO terms (Corrected P-Value < 0.05)									Down-regulated enrichment GO terms (Corrected P-Value < 0.05)
GO accession	Description	Term type	Corrected P-Value	DEG item	DEG list	Bg item	Bg list		GO accession	Description	Term type	Corrected P-Value	DEG item	DEG list	Bg item	Bg list
GO:0006468	protein phosphorylation	BP	7.7784e-15	113	764	866	14844
GO:0006464	cellular protein modification process	BP	2.8525e-14	145	764	1321	14844
GO:0036211	protein modification process	BP	2.8525e-14	145	764	1321	14844
GO:0016310	phosphorylation	BP	6.4103e-13	114	764	958	14844
GO:0043412	macromolecule modification	BP	1.9658e-11	149	764	1497	14844
GO:0006796	phosphate-containing compound metabolic process	BP	6.0404e-11	138	764	1370	14844
GO:0006793	phosphorus metabolic process	BP	6.0404e-11	138	764	1371	14844
GO:0044267	cellular protein metabolic process	BP	8.5455e-06	162	764	2095	14844
GO:0044260	cellular macromolecule metabolic process	BP	3.8739e-05	305	764	4709	14844
GO:0009987	cellular process	BP	0.00037391	475	764	8016	14844
GO:0050789	regulation of biological process	BP	0.00043656	183	764	2648	14844
GO:0016567	protein ubiquitination	BP	0.00043656	17	764	87	14844
GO:0050794	regulation of cellular process	BP	0.00056139	178	764	2571	14844
GO:0032446	protein modification by small protein conjugation	BP	0.00066801	17	764	90	14844
GO:0065007	biological regulation	BP	0.0014984	187	764	2766	14844
GO:0007154	cell communication	BP	0.0015443	72	764	849	14844
GO:0019538	protein metabolic process	BP	0.002029	178	764	2572	14844
GO:0044700	single organism signaling	BP	0.0022812	67	764	785	14844
GO:0023052	signaling	BP	0.0023337	67	764	786	14844
GO:0007165	signal transduction	BP	0.003402	66	764	780	14844
GO:0043170	macromolecule metabolic process	BP	0.0041601	319	764	5177	14844
GO:0044237	cellular metabolic process	BP	0.010642	359	764	5980	14844
GO:0070647	protein modification by small protein conjugation or removal	BP	0.015094	17	764	115	14844
GO:0005578	proteinaceous extracellular matrix	CC	1.3086e-08	21	764	80	14844
GO:0031012	extracellular matrix	CC	7.7558e-08	22	764	97	14844
GO:0044421	extracellular region part	CC	0.00056139	23	764	164	14844
GO:0004672	protein kinase activity	MF	7.7784e-15	118	764	934	14844
GO:0016773	phosphotransferase activity, alcohol group as acceptor	MF	1.7875e-13	128	764	1114	14844
GO:0016301	kinase activity	MF	1.2367e-12	131	764	1189	14844
GO:0016772	transferase activity, transferring phosphorus-containing groups	MF	6.1836e-10	152	764	1615	14844
GO:0016740	transferase activity	MF	7.4549e-08	235	764	3061	14844
GO:0097367	carbohydrate derivative binding	MF	8.5455e-06	170	764	2131	14844
GO:0032559	adenyl ribonucleotide binding	MF	8.8641e-06	157	764	1924	14844
GO:0030554	adenyl nucleotide binding	MF	1.0767e-05	158	764	1948	14844
GO:0032553	ribonucleotide binding	MF	1.349e-05	167	764	2102	14844
GO:0005524	ATP binding	MF	1.672e-05	154	764	1902	14844
GO:0001071	nucleic acid binding transcription factor activity	MF	2.724e-05	64	764	664	14844
GO:0003700	transcription factor activity, sequence-specific DNA binding	MF	2.724e-05	64	764	664	14844
GO:0001883	purine nucleoside binding	MF	2.9234e-05	163	764	2072	14844
GO:0032549	ribonucleoside binding	MF	2.9234e-05	163	764	2072	14844
GO:0032550	purine ribonucleoside binding	MF	2.9234e-05	163	764	2072	14844
GO:0032555	purine ribonucleotide binding	MF	2.9234e-05	163	764	2074	14844
GO:0001882	nucleoside binding	MF	2.9234e-05	163	764	2074	14844
GO:0043168	anion binding	MF	3.01e-05	188	764	2478	14844
GO:0043167	ion binding	MF	3.3251e-05	296	764	4415	14844
GO:0017076	purine nucleotide binding	MF	3.406e-05	164	764	2100	14844
GO:0005509	calcium ion binding	MF	3.406e-05	31	764	227	14844
GO:0036094	small molecule binding	MF	4.3768e-05	192	764	2564	14844
GO:0035639	purine ribonucleoside triphosphate binding	MF	4.6014e-05	160	764	2050	14844
GO:0000166	nucleotide binding	MF	0.00011565	186	764	2486	14844
GO:1901265	nucleoside phosphate binding	MF	0.00011565	186	764	2486	14844
GO:0043565	sequence-specific DNA binding	MF	0.00031111	37	764	325	14844
GO:0005488	binding	MF	0.00095141	514	764	8749	14844
GO:0004674	protein serine/threonine kinase activity	MF	0.021438	15	764	98	14844

## Sheet: HSVd-g54 14 dpi
Up-regulated enrichment GO terms (Corrected P-Value < 0.05)									Down-regulated enrichment GO terms (Corrected P-Value < 0.05)
GO accession	Description	Term type	Corrected P-Value	DEG item	DEG list	Bg item	Bg list		GO accession	Description	Term type	Corrected P-Value	DEG item	DEG list	Bg item	Bg list
GO:0006468	protein phosphorylation	BP	4.1451e-12	58	305	866	14844		GO:0015979	photosynthesis	BP	1.0933e-11	22	320	124	14844
GO:0016310	phosphorylation	BP	4.2449e-11	59	305	958	14844		GO:0009521	photosystem	CC	3.163e-12	21	320	97	14844
GO:0006464	cellular protein modification process	BP	1.0111e-10	70	305	1321	14844		GO:0009579	thylakoid	CC	3.4235e-12	22	320	116	14844
GO:0036211	protein modification process	BP	1.0111e-10	70	305	1321	14844		GO:0044436	thylakoid part	CC	3.4235e-12	22	320	116	14844
GO:0043412	macromolecule modification	BP	1.1453e-09	73	305	1497	14844		GO:0034357	photosynthetic membrane	CC	4.1776e-12	21	320	105	14844
GO:0006796	phosphate-containing compound metabolic process	BP	8.6582e-09	67	305	1370	14844		GO:0009522	photosystem I	CC	3.6282e-07	9	320	23	14844
GO:0006793	phosphorus metabolic process	BP	8.6582e-09	67	305	1371	14844		GO:0009523	photosystem II	CC	2.0018e-05	12	320	73	14844
GO:0044267	cellular protein metabolic process	BP	7.8911e-06	79	305	2095	14844		GO:0098796	membrane protein complex	CC	0.000863	29	320	521	14844
GO:0019538	protein metabolic process	BP	4.5517e-05	88	305	2572	14844		GO:0009538	photosystem I reaction center	CC	0.00095086	5	320	11	14844
GO:0044260	cellular macromolecule metabolic process	BP	4.6508e-05	138	305	4709	14844		GO:0042651	thylakoid membrane	CC	0.0019887	7	320	31	14844
GO:0043170	macromolecule metabolic process	BP	5.242e-05	148	305	5177	14844		GO:0009654	photosystem II oxygen evolving complex	CC	0.030978	5	320	20	14844
GO:0009987	cellular process	BP	0.0001492	205	305	8016	14844
GO:0006865	amino acid transport	BP	0.019893	6	305	41	14844
GO:0044238	primary metabolic process	BP	0.031267	163	305	6446	14844
GO:0008150	BP	BP	0.031723	252	305	11015	14844
GO:0071705	nitrogen compound transport	BP	0.031947	10	305	129	14844
GO:0071704	organic substance metabolic process	BP	0.036385	168	305	6718	14844
GO:0004672	protein kinase activity	MF	1.2464e-12	62	305	934	14844
GO:0016773	phosphotransferase activity, alcohol group as acceptor	MF	3.2612e-11	65	305	1114	14844
GO:0016301	kinase activity	MF	8.7641e-10	64	305	1189	14844
GO:0016772	transferase activity, transferring phosphorus-containing groups	MF	3.7507e-08	73	305	1615	14844
GO:0030554	adenyl nucleotide binding	MF	4.9525e-06	77	305	1948	14844
GO:0032559	adenyl ribonucleotide binding	MF	6.0697e-06	76	305	1924	14844
GO:0005524	ATP binding	MF	7.6287e-06	75	305	1902	14844
GO:0097367	carbohydrate derivative binding	MF	1.5046e-05	80	305	2131	14844
GO:0017076	purine nucleotide binding	MF	1.627e-05	79	305	2100	14844
GO:0001883	purine nucleoside binding	MF	1.627e-05	78	305	2072	14844
GO:0032549	ribonucleoside binding	MF	1.627e-05	78	305	2072	14844
GO:0032550	purine ribonucleoside binding	MF	1.627e-05	78	305	2072	14844
GO:0032555	purine ribonucleotide binding	MF	1.627e-05	78	305	2074	14844
GO:0001882	nucleoside binding	MF	1.627e-05	78	305	2074	14844
GO:0035639	purine ribonucleoside triphosphate binding	MF	2.0041e-05	77	305	2050	14844
GO:0032553	ribonucleotide binding	MF	2.5162e-05	78	305	2102	14844
GO:1901363	heterocyclic compound binding	MF	0.00021426	141	305	4911	14844
GO:0097159	organic cyclic compound binding	MF	0.00021426	141	305	4912	14844
GO:0000166	nucleotide binding	MF	0.00043668	84	305	2486	14844
GO:1901265	nucleoside phosphate binding	MF	0.00043668	84	305	2486	14844
GO:0036094	small molecule binding	MF	0.0015585	84	305	2564	14844
GO:0043168	anion binding	MF	0.0025478	81	305	2478	14844
GO:0004674	protein serine/threonine kinase activity	MF	0.0059384	10	305	98	14844
GO:0015171	amino acid transmembrane transporter activity	MF	0.0073632	5	305	21	14844
GO:0016740	transferase activity	MF	0.016022	91	305	3061	14844
GO:0005342	organic acid transmembrane transporter activity	MF	0.016184	5	305	25	14844
GO:0046943	carboxylic acid transmembrane transporter activity	MF	0.016184	5	305	25	14844
GO:0038023	signaling receptor activity	MF	0.022306	12	305	167	14844
GO:0001071	nucleic acid binding transcription factor activity	MF	0.022306	28	305	664	14844
GO:0003700	transcription factor activity, sequence-specific DNA binding	MF	0.022306	28	305	664	14844
GO:0015276	ligand-gated ion channel activity	MF	0.031947	7	305	63	14844
GO:0022834	ligand-gated channel activity	MF	0.031947	7	305	63	14844
GO:0008514	organic anion transmembrane transporter activity	MF	0.036707	5	305	31	14844
GO:0022857	transmembrane transporter activity	MF	0.047433	37	305	1011	14844
GO:0004872	receptor activity	MF	0.047433	12	305	185	14844

## Sheet: HSVd-g54 28 dpi
Up-regulated enrichment GO terms (Corrected P-Value < 0.05)									Down-regulated enrichment GO terms (Corrected P-Value < 0.05)
GO accession	Description	Term type	Corrected P-Value	DEG item	DEG list	Bg item	Bg list		GO accession	Description	Term type	Corrected P-Value	DEG item	DEG list	Bg item	Bg list
GO:0050794	regulation of cellular process	BP	0.039306	60	209	2571	14844		GO:0055114	oxidation-reduction process	BP	0.024264	23	86	1543	14844
GO:0050789	regulation of biological process	BP	0.039306	61	209	2648	14844		GO:0016705	oxidoreductase activity, acting on paired donors, with incorporation or reduction of molecular oxygen	MF	4.0117e-05	14	86	317	14844
GO:0001071	nucleic acid binding transcription factor activity	MF	0.016048	25	209	664	14844		GO:0020037	heme binding	MF	4.0117e-05	14	86	325	14844
GO:0003700	transcription factor activity, sequence-specific DNA binding	MF	0.016048	25	209	664	14844		GO:0046906	tetrapyrrole binding	MF	4.0117e-05	14	86	338	14844
									GO:0005506	iron ion binding	MF	0.0002766	12	86	283	14844
									GO:0003824	catalytic activity	MF	0.024264	61	86	7484	14844

## Sheet: g54 vs h 2 dpi
Up-regulated enrichment GO terms (Corrected P-Value < 0.05)									Down-regulated enrichment GO terms (Corrected P-Value < 0.05)
GO accession	Description	Term type	Corrected P-Value	DEG item	DEG list	Bg item	Bg list		GO accession	Description	Term type	Corrected P-Value	DEG item	DEG list	Bg item	Bg list
GO:0006468	protein phosphorylation	BP	8.7529e-12	111	894	866	14844
GO:0006464	cellular protein modification process	BP	9.2789e-12	148	894	1321	14844
GO:0036211	protein modification process	BP	9.2789e-12	148	894	1321	14844
GO:0016310	phosphorylation	BP	7.3448e-11	115	894	958	14844
GO:0043412	macromolecule modification	BP	2.6484e-09	153	894	1497	14844
GO:0006796	phosphate-containing compound metabolic process	BP	1.6747e-08	140	894	1370	14844
GO:0006793	phosphorus metabolic process	BP	1.6747e-08	140	894	1371	14844
GO:0044267	cellular protein metabolic process	BP	0.00013417	175	894	2095	14844
GO:0016567	protein ubiquitination	BP	0.0016052	17	894	87	14844
GO:0032446	protein modification by small protein conjugation	BP	0.0024533	17	894	90	14844
GO:0009987	cellular process	BP	0.002882	540	894	8016	14844
GO:0044260	cellular macromolecule metabolic process	BP	0.002882	338	894	4709	14844
GO:0044237	cellular metabolic process	BP	0.016564	411	894	5980	14844
GO:0019538	protein metabolic process	BP	0.017856	195	894	2572	14844
GO:0006694	steroid biosynthetic process	BP	0.02481	16	894	98	14844
GO:0071704	organic substance metabolic process	BP	0.035213	453	894	6718	14844
GO:0044238	primary metabolic process	BP	0.037403	436	894	6446	14844
GO:0070647	protein modification by small protein conjugation or removal	BP	0.038906	17	894	115	14844
GO:0008202	steroid metabolic process	BP	0.0409	16	894	103	14844
GO:0005578	proteinaceous extracellular matrix	CC	0.00016045	18	894	80	14844
GO:0031012	extracellular matrix	CC	0.00069871	19	894	97	14844
GO:0004672	protein kinase activity	MF	1.7536e-12	119	894	934	14844
GO:0016773	phosphotransferase activity, alcohol group as acceptor	MF	1.1544e-11	130	894	1114	14844
GO:0016301	kinase activity	MF	2.1073e-11	135	894	1189	14844
GO:0016772	transferase activity, transferring phosphorus-containing groups	MF	3.8414e-09	160	894	1615	14844
GO:0016740	transferase activity	MF	1.4749e-06	251	894	3061	14844
GO:0000166	nucleotide binding	MF	6.6453e-06	207	894	2486	14844
GO:1901265	nucleoside phosphate binding	MF	6.6453e-06	207	894	2486	14844
GO:0032553	ribonucleotide binding	MF	1.2134e-05	179	894	2102	14844
GO:0097367	carbohydrate derivative binding	MF	1.2134e-05	181	894	2131	14844
GO:0030554	adenyl nucleotide binding	MF	1.9613e-05	167	894	1948	14844
GO:0032559	adenyl ribonucleotide binding	MF	1.9769e-05	165	894	1924	14844
GO:0036094	small molecule binding	MF	1.9769e-05	209	894	2564	14844
GO:0017076	purine nucleotide binding	MF	1.9769e-05	177	894	2100	14844
GO:0001883	purine nucleoside binding	MF	1.9769e-05	175	894	2072	14844
GO:0032549	ribonucleoside binding	MF	1.9769e-05	175	894	2072	14844
GO:0032550	purine ribonucleoside binding	MF	1.9769e-05	175	894	2072	14844
GO:0001882	nucleoside binding	MF	1.9769e-05	175	894	2074	14844
GO:0032555	purine ribonucleotide binding	MF	1.9769e-05	175	894	2074	14844
GO:0005524	ATP binding	MF	3.0776e-05	162	894	1902	14844
GO:0035639	purine ribonucleoside triphosphate binding	MF	3.4579e-05	172	894	2050	14844
GO:0001071	nucleic acid binding transcription factor activity	MF	3.4961e-05	73	894	664	14844
GO:0003700	transcription factor activity, sequence-specific DNA binding	MF	3.4961e-05	73	894	664	14844
GO:0043168	anion binding	MF	5.8006e-05	200	894	2478	14844
GO:0043565	sequence-specific DNA binding	MF	0.00036531	42	894	325	14844
GO:0043167	ion binding	MF	0.001276	321	894	4415	14844
GO:0004674	protein serine/threonine kinase activity	MF	0.015413	16	894	98	14844
GO:0003854	3-beta-hydroxy-delta5-steroid dehydrogenase activity	MF	0.017856	16	894	95	14844
GO:0016229	steroid dehydrogenase activity	MF	0.017856	16	894	95	14844
GO:0033764	steroid dehydrogenase activity, acting on the CH-OH group of donors, NAD or NADP as acceptor	MF	0.017856	16	894	95	14844
GO:0005488	binding	MF	0.018571	575	894	8749	14844
GO:1901363	heterocyclic compound binding	MF	0.044291	339	894	4911	14844
GO:0097159	organic cyclic compound binding	MF	0.044291	339	894	4912	14844

## Sheet: g54 vs h 14 dpi
Up-regulated enrichment GO terms (Corrected P-Value < 0.05)									Down-regulated enrichment GO terms (Corrected P-Value < 0.05)
GO accession	Description	Term type	Corrected P-Value	DEG item	DEG list	Bg item	Bg list		GO accession	Description	Term type	Corrected P-Value	DEG item	DEG list	Bg item	Bg list

## Sheet: g54 vs h 28 dpi
Up-regulated enrichment GO terms (Corrected P-Value < 0.05)									Down-regulated enrichment GO terms (Corrected P-Value < 0.05)
GO accession	Description	Term type	Corrected P-Value	DEG item	DEG list	Bg item	Bg list		GO accession	Description	Term type	Corrected P-Value	DEG item	DEG list	Bg item	Bg list
