# Supplementary material for: Global Transcriptomic Changes Induced by Infection of Cucumber (Cucumis sativus L.) with Mild and Severe Variants of Hop Stunt Viroid
Source: Front Microbiol. 2017 Dec 12;8:2427. doi: 10.3389/fmicb.2017.02427 (PMC5733102; doi:10.3389/fmicb.2017.02427)
Supplement: Table S6 — List of KEGG pathways containing DEGs identified in this study. [file Table6.XLSX]

## Sheet: HSVd-h 2 dpi
Up-regulated enrichment KEGG pathways (Corrected P-Value < 0.05)						Down-regulated enrichment KEGG pathways (Corrected P-Value < 0.05)
Pathway	ID	Input number	Background number	Corrected P-Value		Pathway	ID	Input number	Background number	Corrected P-Value
Pentose phosphate pathway	csv00030	2	66	0.0302535		Photosynthesis - antenna proteins	csv00196	8	31	4.98786e-09
						Glutathione metabolism	csv00480	7	104	0.000144127
						Protein processing in endoplasmic reticulum	csv04141	9	261	0.000858215
Pathway, the description of this KEGG pathyway.
ID, The unique serial number of this pathway in KEGG database.
Input number, The number of DEGs in this pathway.
Background number，The number of DEGs with annotation in this pathway.
Corrected P-value, The corrected significant level of statistics, Corrected P-value < 0.05 means this pathway was enriched.

## Sheet: HSVd-h 14 dpi
Up-regulated enrichment KEGG pathways (Corrected P-Value < 0.05)						Down-regulated enrichment KEGG pathways (Corrected P-Value < 0.05)
Pathway	ID	Input number	Background number	Corrected P-Value		Pathway	ID	Input number	Background number	Corrected P-Value
						Plant-pathogen interaction	csv04626	2	181	0.0139827

## Sheet: HSVd-h 28 dpi
Up-regulated enrichment KEGG pathways (Corrected P-Value < 0.05)						Down-regulated enrichment KEGG pathways (Corrected P-Value < 0.05)
Pathway	ID	Input number	Background number	Corrected P-Value		Pathway	ID	Input number	Background number	Corrected P-Value
Plant hormone signal transduction	csv04075	44	366	1.03071e-13		DNA replication	csv03030	16	63	0.000347367
Plant-pathogen interaction	csv04626	21	181	3.0682e-06		Porphyrin and chlorophyll metabolism	csv00860	11	51	0.0196073
						Ribosome	csv03010	42	439	0.0404828

## Sheet: HSVd-g54 2 dpi
Up-regulated enrichment KEGG pathways (Corrected P-Value < 0.05)						Down-regulated enrichment KEGG pathways (Corrected P-Value < 0.05)
Pathway	ID	Input number	Background number	Corrected P-Value		Pathway	ID	Input number	Background number	Corrected P-Value
Plant-pathogen interaction	csv04626	28	181	1.47215e-11		Photosynthesis - antenna proteins	csv00196	14	31	7.99702e-15
Endocytosis	csv04144	12	149	0.0207568		Plant hormone signal transduction	csv04075	15	366	0.00226576
Plant hormone signal transduction	csv04075	20	366	0.0309423

## Sheet: HSVd-g54 14 dpi
Up-regulated enrichment KEGG pathways (Corrected P-Value < 0.05)						Down-regulated enrichment KEGG pathways (Corrected P-Value < 0.05)
Pathway	ID	Input number	Background number	Corrected P-Value		Pathway	ID	Input number	Background number	Corrected P-Value
Plant hormone signal transduction	csv04075	13	366	0.00273698		Photosynthesis	csv00195	21	103	1.84511e-16
						Photosynthesis - antenna proteins	csv00196	10	31	1.45744e-09

## Sheet: HSVd-g54 28 dpi
Up-regulated enrichment KEGG pathways (Corrected P-Value < 0.05)						Down-regulated enrichment KEGG pathways (Corrected P-Value < 0.05)
Pathway	ID	Input number	Background number	Corrected P-Value		Pathway	ID	Input number	Background number	Corrected P-Value
Plant hormone signal transduction	csv04075	13	366	1.80945e-06		Flavonoid biosynthesis	csv00941	4	23	0.000398313
Plant-pathogen interaction	csv04626	5	181	0.038722		Biosynthesis of secondary metabolites	csv01110	17	1238	0.00716499
						Phenylpropanoid biosynthesis	csv00940	6	214	0.0134609
						Phenylalanine metabolism	csv00360	5	166	0.0186406

## Sheet: g54 vs h 2 dpi
Up-regulated enrichment KEGG pathways (Corrected P-Value < 0.05)						Down-regulated enrichment KEGG pathways (Corrected P-Value < 0.05)
Pathway	ID	Input number	Background number	Corrected P-Value		Pathway	ID	Input number	Background number	Corrected P-Value
Plant-pathogen interaction	csv04626	29	181	9.25409e-08
Carbon fixation in photosynthetic organisms	csv00710	12	99	0.0345339

## Sheet: g54 vs h 14 dpi
Up-regulated enrichment KEGG pathways (Corrected P-Value < 0.05)						Down-regulated enrichment KEGG pathways (Corrected P-Value < 0.05)
Pathway	ID	Input number	Background number	Corrected P-Value		Pathway	ID	Input number	Background number	Corrected P-Value

## Sheet: g54 vs h 28 dpi
Up-regulated enrichment KEGG pathways (Corrected P-Value < 0.05)						Down-regulated enrichment KEGG pathways (Corrected P-Value < 0.05)
Pathway	ID	Input number	Background number	Corrected P-Value		Pathway	ID	Input number	Background number	Corrected P-Value
Plant hormone signal transduction	csv04075	3	366	0.000634606
Photosynthesis - antenna proteins	csv00196	1	31	0.018205
